# Supplementary material for: Simple statistical models predict C-to-U edited sites in plant mitochondrial RNA
Source: BMC Bioinformatics. 2004 Sep 16;5:132. doi: 10.1186/1471-2105-5-132 (PMC521485; doi:10.1186/1471-2105-5-132)
Supplement: Additional File 1 — Arabidopsis thaliana data file File is plain text, space delimited. First row is column headings with variable names: edit; + site is edited, - site is not edited; -20 through 20, nucleotide position relative to edited site; cp, codon position; fe, estimated folding energy; dfe, difference in estimated folding energy between pre-edited and edited sequences; and loc, location of focus site (position 0) in GenBank file. Each subsequent line represents a observation. [file 1471-2105-5-132-S1.txt]

edit -20 -19 -18 -17 -16 -15 -14 -13 -12 -11 -10 -9 -8 -7 -6 -5 -4 -3 -2 -1 0 1 2 3 4 5 6 7 8 9 10 11 12 13 14 15 16 17 18 19 20 cp fe dfe loc
+ G C A T T G C T T T G T T T T T C T C T C C T T T C C T A T C A G C G A G T T C C P0 -5.6 -0.6 232334
+ C G A A C T A C C T A C T C A T T A T T C G G A G G T T A A T C A T A G A A C A C P1 -9.0 0.199999999999999 82161
+ C A A T T A G C C A A G A T T T T G A C C G G A T A C G A A A T C A C T G G T G C P2 -12.9 0 333042
+ A T C G A G A T T C T T C G G A C C A T C T T T C C T A G T A T C A T C T C G A T P2 -16.3 0 42368
+ T G T T C C G C A T G C T A G A T C T T C T A C T A T T C T A T G T T T T T C C C P0 -6.1 -0.5 162110
+ A A T C T T T C T A T G G A T T G C T T C T T T C G C C T C T T T C G C C G T C A P1 -7.1 0 163822
+ A A A G A A G A A T C T T T C T A A A T C A C T T C G G A T C A G C G G G G C C T P1 -10.0 0 26638
+ A T A G G A A C A A C C G C G C T G G T C G T A A T A G A T C G A C T T T C A T G PX -11.0 1.8 77332
+ A A C T C T A T T T G T G A C C T T T T C T C G T A T G T G G G A C T C T C T A T P1 -6.7 -0.3 20665
+ T C C T A A C G A A G T A G T T C C T C C G G A A T C C A A T G A A C A A C A A C P1 -9.0 2.2 188412
+ T T T G A C C T C T G T A T T C A T C T C G T T T C T T A T T T A C C T G G G T G P1 -7.5 0 240364
+ T G C C T T T T A T T T T T T T T A T T C G G A T A G G A T T T A T G T T G G C T P0 -10.8 0 51406
+ G C T T T C T G G T T G G G A A G T G T C T C T G T C C T T T T C A C T T C T T A P2 -13.6 0 140895
+ T C T T C A A G C T T T A C C T T A T T C T G A T C G T T C A G A G G G C G A T C P1 -10.9 -0.0999999999999996 133233
+ G G C T T C T A T T T C A A T T C G T G C T G G A C C G A T C G A T A T A C C A A P1 -7.2 1.4 240292
+ C G G T A C A T T C C G T T T T G T T T C C C A T C C C A G T C T T T C G C G A C P0 -8.3 1 77172
+ T G G T T T A C G T G T T A C T G G T T C C C G G A A G A G T T A A T A T C T C C P2 -9.8 0 157634
+ T G G T A T G G T A T T G T C A G A T C C G A A C A T A G G G C T A C T T T A T T P1 -10.0 -0.199999999999999 318083
+ A C A G G A G G T T G G T A T A C C A C C A T A A T G A A A C T G C C T T T T A T P2 -11.5 -1.2 51437
+ T C C A A A T T C A A G A A T A C G A C C G A T A C G A T T A A T T G G T C T G T P1 -10.9 -1.6 161799
+ T T T C T A A T G A T C G C C G T G T T C C G C A T G C T A G A T C T T C T A C T P2 -11.2 0 162094
+ A G G A C C A A G G A T A A T C T T T T C G G A A A G G A G G A G T A G G A G G A PX -8.8 3.3 25004
+ T T T A T T A T G G T G T C G G A T C C C A A A T T T T T A T G G A T T T T T T C P1 -8.2 1.9 232774
+ A G C T A T T G C A T T G T T T G C C C C A A T G A T G G C C T T T T T G A T C T P1 -10.2 -0.799999999999999 279118
+ A G T A A T G G A A G C A A T C G T C C C T A C C G T C G T A A A A T A A G A G C P2 -8.4 1.6 138018
+ G T C C G A C T C G T A A T T C A C T T C T G A C T C T G T G T T C G A T A G C C PX -8.5 -1.1 141949
+ T C C C T G T A T T G G T T A T G T T C C T T A T T T C T C G T C T A G C A G A A P0 -6.9 0 288006
+ A A T T C C T A T T C C T A T C T C T T C A T T C C C T C T T T T G G T C T A T C P1 -1.4 0 53457
+ T T C C G T T T T G T T T C C C A T C C C A G T C T T T C G C G A C A C T T C A G P1 -5.3 0 77165
+ G T C A G A A T T T G C A C C A A T T T C T A T C T A T T T A G T G A T T A G X X P2 -8.0 -2.3 260981
+ T T T T T T G T A T T C T C C T G T T C C T C G G A T A C A A T T C G A C T C T T P1 -9.1 0 161856
+ T C C A T C A T T G G C T A A A C A A T C A T T T G G T T A T G C C A T T T T G G P1 -15.3 -0.700000000000001 279061
+ C G A C A T A A G A T T A A A A G A T C C A A A C C T T C C T C T T C G G A G C A P1 -8.7 1.9 82074
+ C C C C A G A A A T T C T T G G A T T T C T T G C A A T A T G A G A T T G A A T G P1 -12.7 -3 141541
+ A T C G A C A T G A T A T A T T T G C T C A C A T C C C G G G C G A A G G T C A T P0 -16.8 -1.7 260406
+ G G T C T C T G G T T T G A T G G T T G C A C G T G C T A A A A A T C C G G T A C P1 -10.5 0 77207
+ C T T T A T C A T T A A T G C A A C C T C C A T T T T G C T C A T T C A T G G A G P1 -8.5 0 81209
+ T G C A G A A T C A A A T C C T G T T C C A C A A G A T C C T A T A T C A G C T A P1 -8.0 1.5 232252
+ T G G A A C T A A T C A T G C C T T T A C G C G T G C G C C C G G A A A C A T A G P1 -7.7 -0.2 41931
+ C C A T T C A C A A G G A C T C G A T T C T A T G T C C A A A C A T C A C A T G C P1 -8.5 0 138071
+ T T C A T T C T G T A A T T T T A C C C C T T C T T C A T T C T T G G A C C T C G P0 -6.1 0 257176
+ T C T T A A T A T T G T G A C T T T T C C A T G C T G T G T C T C A G G A A C C T P1 -6.4 -0.300000000000001 257133
+ A T A G A A A A T G A C G A C T C C T T C A A A A A A A C G A A G T T A T T C A A P2 -7.3 1.3 26550
+ C A T G T C A T T C C C A T T T A G G T C C G A T T C G G A T C C C T C C G T T G P0 -10.1 0 30610
+ G T C T C G G T A G G T G T A T T A T T C T A C A T T T T C C T A A A A G A A C A P0 -11.2 0 26966
+ G T T G G C T A T T T T T G T G G C A T C G A T T G T A C A A G T T C G T G A A G P1 -10.1 0 158236
+ A A A A G A C T T T T C A T G T C A T T C C C A T T T A G G T C C G A T T C G G A P1 -10.7 0.100000000000001 30599
+ A G A T G T A T C A C G T C A A G A T C C G T T G C T C A A A C C G A A T C A C G P1 -12.7 0 57820
+ C A C A T T T T C T A T G A T T A T T T C T A T T T T A G G T A T T C G G G G A A P1 -9.8 -0.700000000000001 189191
+ C T C T G T C C T A C T A C A G G T G C C G C G A C A A C C T T T A T C A A G T C P0 -8.3 0 144542
+ G T T C C C G G A A G A G T T A A T A T C T C C A T T A G C G T C A C C C T T T C P1 -9.2 0 157651
+ C G A A T G T G G T T T C G A T C C T T C C G G T G A T G C C A G A A G T C G T T P1 -14.6 0 260858
+ T C A A G A T C C G T T G C T C A A A C C G A A T C A C G C C A A C G T T A T G G P1 -8.8 0 57832
+ C C T C C A T A A A T T C T C C G A T T C A A A T G G C A G A G A A G T T T C C A P1 -7.4 1.4 167599
+ A C G A G T T T T T C T T C A T T C C T C T C G T A T A T C G T C G T A A C G C C P2 -8.1 -1.4 30540
+ T T C A A T T T T A T T T T T A A T C C C T G A T C T G G A A G T A A C C T T T T P1 -7.0 0 260795
+ A T G T T C A T G A C C A A T C G G A T C T T G A C G T A C C A G T A G G T A C C P0 -16.3 -1.7 135888
+ T G C T T T T T T T T G G G C T T C T T C T C A T T C T T C T T T G G C A C C T G P1 -8.9 -1.8 218593
+ T A G C T C T T G G G A T T T C G G G T C G T T T T A C T C T C T T T C A A A C A P0 -7.7 0 141617
+ T C C T C C A T T T A A G T G G T T C T C G C T T C T T C T T G T T C C T G T T C P0 -5.7 -0.3 157869
+ X X X X X A T G A G A C G A C T T T T T C T T G A A C T A T A T C A T A A A C T G P0 -5.2 -0.4 30478
+ C T G T T C G T A T T T C G T T C A T T C C A T C G G T A T G C T C C C A G G T A P0 -7.8 0 158028
+ A A T C C C T T T T C T T A A T A C C C C T A T T C T C C C T T C A T C C G G A G P1 -5.0 0.3 218692
+ T A A A A T A A G A G C A C C C G G C T C T G C C C A T T C A C A A G G A C T C G P1 -12.5 -3 138047
+ T G C T C T T T A T G A T C T C G G C T C A T G A T T T A A T T G C C A T G T A T P0 -8.2 0.9 79891
+ T C C T G T G C T A G G A A G C A T T A C T C T T C T T T T C A T T C C A A A T T P1 -8.6 0 161766
+ T T C T T G G G T A G A T A A T C G A T C G T C T T T C A T T T T G A T A G T G A P1 -10.2 -0.199999999999999 20623
+ C T A T C G T C G T A G A A G C T G T T C C T A G G A A A G A T T A T G G T T C T P0 -7.9 3.7 40564
+ A A T C C T C T G G A C G C T T G G C G C T C C C G T G G T T C G C G A G A A G G P2 -15.6 0 232464
+ T T C A A A T G G C A G A G A A G T T T C C A T A T T T A T A C C T T T T C T T G P1 -7.3 0 167617
+ C A T T T A G G T C C G A T T C G G A T C C C T C C G T T G T T T C C T T T T C C P2 -11.4 0 30621
+ C G A A A T A C A A T C G A T T C C T C C A T T T A A G T G G T T C T C G C T T C P0 -7.8 0 157854
+ A A T G G T A T T T C C T A C C G A T C C A T G C C A T T C T T C G T A G T A T A P0 -10.8 0.899999999999999 61087
+ A T T T T T G C T C G T G C T A G T G C C C C C A G A A A T T C T T G G A T T T C P2 -9.7 1 141561
+ T G T T C A C C C C A A A G T G T T C C C G G A C T G C A T G C A T A C A T C C G P1 -7.6 -0.3 169619
+ T G C A A G G C T G A C A G A A G T A C C G A A A C A A C C A C A A T A T G C A C P1 -6.4 3.5 302398
+ C T T T T C C T C C T G C A C C T T T T C C T C G A A A T G A G A A A G A A G A T P0 -7.7 3.6 30655
+ A T A A A A T C T G T T T A T C A A A G C G C T T C T C C G A T T G C T C A A G A P2 -8.1 -0.8 25809
+ C T C C G T T G T T T C C T T T T C C T C C T G C A C C T T T T C C T C G A A A T P0 -3.5 0 30643
+ T G A C T C T G T G T T C G A T A G C C C G A C C G T A G T G A T G T T A A T T G P1 -10.1 -1.5 141928
+ C G C T T T T T T T G T A G A A A G C T C G A C C A G C G A G A A A A A G T G T T P1 -13.1 -0.199999999999999 26266
+ C T A T T C C T A T C T C T T C A T T C C C T C T T T T G G T C T A T C T A C A T P0 -1.4 -0.4 53452
+ A A T G G A T C G G T T A A A C A T T C C A T T A G G G A G C C T G G T C T T G A P1 -14.9 -1.8 30842
+ T T T T G C T T T T T T T T G G G C T T C T T C T C A T T C T T C T T T G G C A C P1 -9.1 0 218590
+ T T C T A C A A T T G G T G G G T C A C C G G G T T A T T C A A A T A A G T C G T P0 -10.5 0.300000000000001 30748
+ C A C A T G C C A G C A G A T G T G G T C A C C A T C A T A G G T A C T C A A G A P2 -11.2 1.1 138105
+ T G T T C T G G A A A C A C G T C T T C C T A T T C C A T C T T T T C T C G A A T P1 -7.4 0 240109
+ T A T T G C C C C T A A C C G T T T C T C G T A C C T C T A T T G A A A C A G A A P0 -7.9 0.9 30976
+ C T A T A C A A G G G T T C A A G T T T C G A T C G A T A T T T G C G G A G T T G P1 -7.0 -0.2 24069
+ G T C G G G G T G G C T G G T G G T T T C G G G A T C C C G T A G A A A A T G C T P0 -13.3 -1.5 257251
+ G A A T T T T C C A C G G A A G C C G G C T C G A A A T A T T T G A T C T T A G G P2 -10.1 0.200000000000001 79790
+ T T T G G T A T T T T C C G T T T C T T C G G A T G A T A T G A T G G G T C A A G P1 -11.1 -1.1 189074
+ C G G A G C T G C T A C A A T T G C T T C A G C G G G A G C T G C T A T C G G T A P1 -16.9 2.1 278977
+ T C C A T G C A C A T T G T T C T T T C C A G G A G G T T G G C C G C C T A T C C P1 -8.6 0 143454
+ A T A T T C C T A T T A T G T C A A T G C C A A T T G A A T C A A T G T T A T T A P0 -7.2 0 189132
+ A C C T A T T C T G T T T A G T A C T T C A G G T G C T T T T G T T G C G T A T A P1 -8.8 1.5 21975
+ T T T T G T A T T C T C C T G T T C C T C G G A T A C A A T T C G A C T C T T C T P0 -10.0 -0.199999999999999 161858
+ A G T G T G G A A A G A T C T G A T T T C A T C T A A G G A G T G G C G A T T C A PX -9.1 0.5 24749
+ A T G T C T T A A A A C A A G G A G G C C A T A G G G A A A G T C T T T T T T T T P0 -9.7 0.200000000000001 232703
+ G C C G G C T T T T G T A G C A A A T T C T A T T T G T T C T T C G C C G C T T T P2 -13.1 0 329813
+ A G C A A C A C T T A C A A A T G C C A C T T C T T C C C G T C G C A T C C G T T P1 -6.5 -1.5 188247
+ C A T T C T T A C T T T T T T T A T G C C A A T G T T G G T G A C T G G A G A T A P1 -8.7 -0.999999999999999 141796
+ T C A A T A T G A G A A A G C C A T T C C A A A T A G T G T C A A A C C T G A A T P1 -7.6 2.3 302275
+ G A A A T C C G C G C A G A T A G G A T C G C A T A C T T G G T C A C C C G A T G P1 -9.5 1.5 141457
+ T T G G A A C A G C T C G C A A A A T C C A A C C A C T T C A C C T A C T T T A T P1 -6.0 -1.8 30938
+ C A A A T T T T T A T G G A T T T T T T C T T T G T T A C C G G G G T C G A C C C P0 -9.7 -2 232754
+ C C C G G G C G A A G G T C A T A A T T C G C A G G A A C A T T C T A C G G T G T P1 -15.3 -2.8 260381
+ A C T C G A C T T G T T A G A T A T T A C G G A G G T T T A G T G A G C A C C A T P2 -7.9 0.699999999999999 167345
+ G C A A C A T C A A C A A A T T C G C T C A T G A T C A A G T T A C A A C C T A A P2 -4.0 0 157964
+ A T C A C G A G T T T T T C T T C A T T C C T C T C G T A T A T C G T C G T A A C P2 -6.6 0 30537
+ C A T T T C G A T G T G T T T C G A T T C T T C C G A C C A A G A G A G G T T T G P1 -11.2 0 79977
+ T A T A G G A G C T A T A G C C G T T T C A T T C C T T T T C G T T G T T A T G A P1 -6.9 -0.300000000000001 77069
+ A T T A G G A C C T C G A T A T G G T T C T A T T C T G T T C A T C G T A T C G G P1 -10.4 0.299999999999999 218536
+ G T G T G G T A T T C A T T C T C G T T C G G C T C T T G G A A T C A C A T C C A P1 -11.5 -0.199999999999999 30890
+ C G A G C T T T G G A T A A A T G T C C C C A G A A A A C A G G A G T A T G C C C P2 -8.8 1.1 260518
+ T G C T T T T T A T G A A G T C G C A C C G G G A G C T A G T G C T T G C T A T C P1 -12.2 3.8 142844
+ A T G G A A T T A T T A T A G C G G G T C G G T C T A G T A A T T A G G G G G C G P0 -8.8 -0.9 318015
+ C T T G T T C C T G T T C C T A A C T C C T C C C C G G G T C G T T C C C A A T G P1 -7.4 0 157897
+ T G C T A A T A T T T T A C G T G T T T C T A T T T A T G G T T C C T A T G G A G P1 -8.0 -1.2 330204
+ A T T C C C A T T T A G G T C C G A T T C G G A T C C C T C C G T T G T T T C C T P0 -11.1 -1.2 30616
+ C T T T G C T A A C T T C C C C T T C T C A A C C C G T A T C T T G T T T G T T C P1 -2.2 0.5 240145
+ A A C T A T T G A C T C T A C T C G T T C G G A T G G G T G T T C A C C C C A A A P0 -10.6 1.9 169591
+ T A G T G A C T A G C G T T A T A G G T C G T T G G G C G G C C G G A A G G T T G P0 -16.0 -1.7 329737
+ T T G G G G T A G C A C C A C T A G A T C T T C A A C A A G G T G G A A A T T C T P0 -11.0 2.9 240626
+ A T C A A T A C A T G T T C C T A T G C C C A T T C C A A T C T T G T C T A A C T P1 -2.1 0 240184
+ C A G T A G G T A C C A G A G G A G A T C G C T A T G A T C G T T A C T G T A T C P0 -13.1 -2.2 135918
+ T A T C A T T A G C T C G G G T A G T C C C T G T T T C T G G T C T T T T A G T C P0 -9.6 -2.8 143260
+ C C T C A A G T A C T C C A A A G A C T C A A A T A T T G T A A A T C A A G A A G P1 -4.1 2 144418
+ A C C T G G G A G C A T T A G C C G A T C T G G T A C A T C A A T A C A T G T T C P1 -9.9 -1.1 240211
+ A A C C A C C G A T T T A C A A A T A T C A T T A A C C A C A G A A T T T A G T G P1 -4.1 -0.7 163771
+ C G C T A T G A T C G T T A C T G T A T C C G T A T C G A A G A G A T G C G A C A P2 -11.5 2.1 135938
+ T T T A T C A T T A A T G C A A C C T C C A T T T T G C T C A T T C A T G G A G T P2 -8.5 0 81208
+ A T T C C T C C A T T T A A G T G G T T C T C G C T T C T T C T T G T T C C T G T P1 -5.7 0 157867
+ T G C G G A A C C A C A T A T T G G A T C A C T C C A G T G C G G C A C G A A G C P1 -12.8 0 132207
+ G G A A T T T G A T G A T C T A T A A A C C G T C C C T A A C G A A C G A T C G G P0 -8.9 2.1 51727
+ T T T A C T T T A T A C C T A C T A T T C T G T C T G G T T T T T G G T T C C T A P1 -8.1 0 76814
+ T G A A T T C A T T G T A T T A A T T C C A C T T C C T A C T C G C G G T A T G C P1 -7.3 0.600000000000001 79929
+ C G A T C C C A A G T T C T T T T A C T C C A T T C A G A A A G T A T T T T C C G P1 -6.1 1.5 146029
+ C G T C A T C T T G G C A G G A A T T C C T T T A A A A T T T G G A A C C C A C G P1 -12.4 -1.5 163930
+ G A C T T T T C C A T G C T G T G T C T C A G G A A C C T T T T C A A T A C G G T P1 -9.0 0 257121
+ A A C T C G A A T T T C A A A T C A T T C A C T T G C T T T A A C T A C T C A T G P1 -3.4 -1.5 134440
+ T C A T T G T A T T A A T T C C A C T T C C T A C T C G C G G T A T G C T C T T T P0 -5.1 0.600000000000001 79924
+ T T C C A T C T T T T C T C G A A T C T C C T A T A A C G G A A G A A A T T G A A P0 -10.3 2.5 240086
+ T A C G G T C C G G A T T G C T A G C T C C C G T T C A T A G T T T T G C T A C A P0 -9.1 1.3 257086
+ A T C T T T C T A T A A A G A A A T T T C A G T T G A A A A A A T C A T A G G C A P1 -9.0 -0.800000000000001 82593
+ T T A C G A T G T T C A T G A C C A A T C G G A T C T T G A C G T A C C A G T A G P1 -13.7 -0.0999999999999996 135883
+ T C G A T A T T T G C G G A G T T G A T C A T C C C T C T C G A A A A C G A A G A P0 -10.2 0 24046
+ C A T G T A T T T A G C T A T T G A G C C T C A A A G T T T A T G T T T T T A T G P1 -8.9 0.9 79857
+ T G A T G G C C C A A G A A C A C G C T C A T T C T T C A G C T G T A G A G A A A P0 -11.1 0 134340
+ G C T C C C C T T T A T T T G A A T A C C C A C C T A C G G C T T T G A T T G T T P0 -4.4 0.0999999999999996 141335
+ T T C G A T G T G T T T C G A T T C T T C C G A C C A A G A G A G G T T T G A T G P1 -13.2 -0.5 79974
+ C C T T A A T A G A C G A A A T A T T C C T A T T A T G T C A A T G C C A A T T G P1 -8.4 0 189146
+ T A T T A T T T T T A T G G T C G T G C C T T G T G G C A C G G C A G C A C C C G P1 -18.0 -1.5 53562
+ C C C T C C G T T G T T T C C T T T T C C T C C T G C A C C T T T T C C T C G A A P1 -1.6 0 30641
+ G G A C G A A A T A C A A T C G A T T C C T C C A T T T A A G T G G T T C T C G C P0 -10.6 -1.1 157851
+ T T T T C C C A T G T T A C A A C T T T C G T A C C A A T T C G G T C G A T C C G P1 -9.6 -0.4 30800
+ A T A T T A C A G C A T T T T T A A T T C G T G A A T T T C T A A T G A T C G C C P0 -5.0 0.9 162068
+ C C A A G A A C A C G C T C A T T C T T C A G C T G T A G A G A A A C T T T T G A P1 -7.2 2.1 134347
+ T G C T C T G T T T A C T A T T C T T T C G T A C T T T C C T C T T T T T A G C A P0 -2.6 0 53206
+ X X X X X X X X X X X X X X T T G T T C C A T G A T C T A T G G G T C T A C T G G P2 -8.9 -1.2 333099
+ A T T T A C G G A T C T A T A T G C T T C G A T T G G A A C T G G A A G T T C C A P1 -14.0 -1.4 51480
+ A A G T C C G A A C G A T T G T C G A C C A C C A G A T T C G C T G G T C T G C A P0 -13.9 0.9 144506
+ T A T T A A T T C C A C T T C C T A C T C G C G G T A T G C T C T T T A T G A T C P0 -4.4 0.3 79918
+ T G T T T T T C C C G A A A G C G T G C C A A T C C C T A T G T T G T G C G G A G P1 -12.2 -1.1 162141
+ T C T T T C T T T C C T T G G T C T T T C G T T C T G T C A T A T T C C T A A T A P1 -1.9 0.6 232900
+ T G A A T G G A A A A G G G G T G C T T C G G A T C G G G A G T A A X X X X X X X P1 -11.6 -1.2 260660
+ T T C T G T G T G G T A T T C A T T C T C G T T C G G C T C T T G G A A T C A C A P0 -9.9 0.199999999999999 30886
+ T T A T G T T A A G T C T G G T C G C T C G G G C C G T T G T A C C T T T T G A T P0 -10.1 -1 318126
+ C C G T G A A A T A A C T C G A A T T T C A A A T C A T T C A C T T G C T T T A A P1 -6.4 -0.5 134431
+ T A C T T T G G C C A A T A T G A G T T C A C C T G G T A C T A G C A G C T T T A P1 -7.9 -0.2 167416
+ A C A T G T A G G T T A T A T T C G T A C T G G T T T C T C A T G T G G A A C C A P1 -11.4 0.199999999999999 330051
+ C T T T G T T T T A T A G G C T T T A T C A T A T T C A G T C G T A A G A G T T T P2 -6.4 2.5 188525
+ A C G A C T A G G A A A A G G C A A A T C A A A A A T T T T A C T T C G A A T T T P2 -5.6 0 132094
+ T C C T G C T G C T C A T G G T G T T T C A C G A T T A G T A T T G G A A A T G A P1 -12.9 -2.1 132147
+ G A T G T T A G A A G G T G C A A A A T C A A T A G G T G C C G G A G C T G C T A P1 -10.8 0 278947
+ A T G T G T A G G T C C C C G T A A T T C G A G T G A G A T T G T C A T G G C G C P1 -8.6 -0.899999999999999 288077
+ C T G T A C T A A T A T G T G T A G G T C C C C G T A A T T C G A G T G A G A T T P0 -6.5 0 288087
+ T T C A T C G A T T G G T T A T T C C T C T C T G T T C G T A T C T C T T T T T C P1 -4.3 0.9 31031
+ G A A A C A A G T A T G C G G T A G T T C A A A A C T G G A A T T G G C A C A A T P1 -8.9 -1.8 302512
+ C T A T T G G A C A T C A A T G G T A T C G G A C T T A T G A G T A T T C T G A C P0 -12.8 -0.600000000000001 42250
+ C T G G T A C A T C A A T A C A T G T T C C T A T G C C C A T T C C A A T C T T G P0 -6.6 -0.5 240191
+ X X X X X X X X X X X X X X X X X X X A C G T A C A T A G C T G T T C C A G C T G P1 -7.7 0 318389
+ G A A C T A C T A T C G A G A T T C T T C G G A C C A T C T T T C C T A G T A T C P0 -11.8 -2.1 42376
+ A T C G T A G T T C A G A T T C A A G T C G G T T C A G T G A G G G C G A C C G C P0 -12.8 0.0999999999999996 28670
+ T T A T T T C T A T T T T A G G T A T T C G G G G A A T C C T C C T T A A T A G A P0 -13.2 0.200000000000001 189177
+ C T T T A T A C A G A A G G T T T T T C C G T A C C A G C T T C T T C T A C C T A P2 -7.3 3.1 137931
+ G G A A A C A C G T C T T C C T A T T C C A T C T T T T C T C G A A T C T C C T A P1 -7.2 0.5 240103
+ A A T T G G A G G T A G C A T T C T A C C G A T G T T A A G T C A T G G A C T G G P1 -13.0 -1.5 167254
+ T T T T C C T C C T G C A C C T T T T C C T C G A A A T G A G A A A G A A G A T G P1 -7.9 -0.600000000000001 30656
+ G A A G C A A T C G T C C C T A C C G T C G T A A A A T A A G A G C A C C C G G C P0 -6.2 3 138025
+ T C T T A A T A C C C C T A T T C T C C C T T C A T C C G G A G C T G C C G T A A P1 -6.8 0.600000000000001 218701
+ A C C T T T T C T C G T A T G T G G G A C T C T C T A T C T T C T T G G G T A G A P2 -13.7 0.200000000000001 20652
+ A A A G A A A G A G A C C A C T A C T T C G C C T C T T T G T T G G A C C G C C G P1 -10.5 0.300000000000001 257412
+ G T A G T A T T T T A T T A T G G T G T C G G A T C C C A A A T T T T T A T G G A P0 -8.1 0 232781
+ C A T T G C T T T G T T T T T C T C T C C T T T C C T A T C A G C G A G T T C C G P1 -4.6 0 232333
+ G A T C G T T A C T G T A T C C G T A T C G A A G A G A T G C G A C A A A G T C T P2 -11.1 -1.4 135944
+ A T G G T T T C A T G T T C T T T C A T C G A T T G G T T A T T C C T C T C T G T P1 -6.6 -0.199999999999999 31016
+ C C C G G A A G A G T T A A T A T C T C C A T T A G C G T C A C C C T T T C T T A P1 -9.6 1.1 157654
+ A A C C G G C T T C T A T T T C A A T T C G T G C T G G A C C G A T C G A T A T A P0 -9.3 0.199999999999999 240296
+ A T G G T A T G G T A T T G T C A G A T C C G A A C A T A G G G C T A C T T T A T P0 -10.0 -1.2 318084
+ T T T C A A G A A G A T C C C G G G C T C G A T C T G G T T T A G T A T C A A G G P1 -8.5 2.7 143400
+ T C A A T T C G T G C T G G A C C G A T C G A T A T A C C A A T A A T A A A G T C P2 -4.5 4.2 240282
+ A C T T T C T G T T T T G T C G A G C C C T G C T T T G G T C T C T G G T T T G A P1 -9.1 1 77234
+ T A T T C C T C A A G C A A G G C A G C C G A T A A G T C A T C G A A G G G T T T P1 -8.4 0.4 82740
+ C C A G G C T A T T C A G G A A G A A T C G C A G C A A T T C C C C A A T C C T A P1 -8.6 2.1 188448
+ G T T A A T A T C T C C A T T A G C G T C A C C C T T T C T T A C C C T G C C T T P1 -5.8 0 157663
+ A C T T T T G C G A A C A A A A G A T C C A A A G A A T C A T T G A T A A A G C C PX -8.1 0 24693
+ C T A T G A A T T T A A T T T C G C A T C G G A A A C G A T T C T A G G A G A A G P1 -11.6 -1.1 157549
+ T A G T T G G G C T G T A C C T T C C T C A G G T G T C A A A T G T G A T G C T G P1 -15.3 0.0999999999999996 42048
+ C C T T A G T T A C T G G G G G G T T T C G G G G A A G A C C A A T G T G G G G G P0 -13.1 2 240428
+ A C G T T A T T C C G C T T C G T C T C C A T T T T C T T G A A A C T A T T C C T P0 -3.8 0.5 82774
+ G T T C T A A A A T G G T T A T T C C T C A C A A T T T C T C C T T G T G A T G C P2 -9.8 -2.9 42602
+ T G G G G C T T A C T T T C T A G C C C C A G T G G G A G T A G T G A C T A G C G P1 -20.8 -1.7 329766
+ A G C G G C T C A T A A A C C A T G T T C G T C A A C C A A G T T T G T T C A G T P1 -7.0 0.2 25104
+ G A A C T C A A T T T T A T C T C T C C C T C G T T A C G A A C A A G A A A G T G P1 -4.7 1.8 232639
+ A T T G T T C T A A A A T G G T T A T T C C T C A C A A T T T C T C C T T G T G A P2 -9.5 0 42605
+ T A A A A T C G A T T A T G C T C C T G C G G A A G T A T C T A C T C G T T A C G P0 -8.5 0 25582
+ G T T T G C T G C T C C A A C C A T T A C C A A A C T A A T A C C T A T T C T G T P1 -4.8 0 22005
+ C G T T A T G G A A G T T C C T G G A T C G T G T G A A A T A A G A G T A G T A C P1 -8.7 0.200000000000001 57865
+ T C T T T C A T C G A T T G G T T A T T C C T C T C T G T T C G T A T C T C T T T P1 -4.3 0 31028
+ T C G G C T C A T G A T T T A A T T G C C A T G T A T T T A G C T A T T G A G C C P2 -15.0 0.6 79877
+ T G G T A C T A T A A T T C C T A T T C C T A T C T C T T C A T T C C C T C T T T P1 -3.5 -0.2 53466
+ C T C G G G T A T T A G C C A C A G C T C G T A T T C A T T C T G T A A T T T T A P0 -10.6 0 257200
+ T T T A T T G C C C C T A A C C G T T T C T C G T A C C T C T A T T G A A A C A G P1 -7.9 -2.4 30974
+ A C G A A G T A A C A C G A A T A T C T C C G G T A G T A A G T C T A T T T C C A P0 -8.4 0.699999999999999 23938
+ A T C G G A A C A T G G G A A T A G A T C T G A T A C C A A T A C G G A C T A C C P1 -13.0 -3.6 24144
+ T A C A A C C T A A G A T C T A T G A C C A T A T T A T G T T A A C T G T T C G T P0 -3.5 0.5 157995
+ C A T T C C C T C T T T T G G T C T A T C T A C A T T C A A G G A A A A T C A T A P0 -6.2 0 53437
+ T A G T G A G C A C C A T G C C G A A T C T C T C T A C C A T T T T C T T T T C T P0 -5.7 -0.5 167373
+ T C C C G A A G C G A C A C T T T G T T C T A C T C C T T T C A T T T A T A C T T P1 -4.8 1.1 163999
+ C T C G C A A A A T C C A A C C A C T T C A C C T A C T T T A T T G C C C C T A A P1 -3.8 0 30947
+ T T C G T T T T T C G T T C C G T T T T C G A C C C T A T C T A T G T T T C T A T PX -3.7 -1.2 134300
+ T A T G T C A A T G C C A A T T G A A T C A A T G T T A T T A G C T G T G A A T T P1 -12.4 -3 189122
+ T T A T G T G T T A T T T A T C C A T T C T T A C T T T T T T T A T G C C A A T G P0 -1.7 0 141812
+ A A A G T G G G C T G T A A T G A T G T C A G A A T T T G C A C C A A T T T C T A P2 -10.3 -0.100000000000001 260999
+ G G T T T A G T A T C A A G G T T C T T C T C T T T C T G T T C C T A T A T A T A P0 -7.7 0 143374
+ A T T A A G T T C G A A G A A G A T C T C A A T C T A T A A T G A A G A A A T G A P1 -6.1 2.7 188574
+ T A A C G A A A G A A A A A T G G A A C C A G A T G C T T T C T T A A A A G A A A P1 -7.9 -1.3 302206
+ A G G T C C G A T T C G G A T C C C T C C G T T G T T T C C T T T T C C T C C T G P1 -11.3 -2 30626
+ G G A A C C A T G G C A A T T A G G A T C T C A A G A C G C A G C T A C A C C T A P1 -6.5 -0.4 42558
+ C T A A C T T C C C C T T C T C A A C C C G T A T C T T G T T T G T T C T G G A A P0 -4.7 0 240140
+ G T C A T C C A T T A C G A A A A G A C C T T C C T C T G A G T G G A T A T G T C P0 -12.2 0.300000000000001 23797
+ T G G A T T A G C T C T T G G G A T T T C G G G T C G T T T T A C T C T C T T T C P1 -8.8 0 141622
+ T C A T C A A A T G G C A C T C A G T T C A T A T C T T T A A X X X X X X X X X X P1 -2.8 -0.5 327900
+ G G T A C A T T C C G T T T T G T T T C C C A T C C C A G T C T T T C G C G A C A P1 -10.1 -1.3 77171
+ T C T G G T G C C A A A T C G T C G C C C G T T T C C T T A T T T C T T T G A T A P0 -6.6 0.300000000000001 158190
+ G A T G G G T C A A G T A T T T G C T T C A T T G G T T C C A A C G G T G G C A G P1 -11.5 -0.0999999999999996 189044
+ C G A A G A C A T C G T A A A T T G G T C C G C G G G C A T C G C G A T A A G T C P1 -12.2 1.1 144583
+ C C C A G A A G C G G A A G C T G A A T C A G T T G C A G G C T A T A A T G T A G P1 -11.8 -0.700000000000001 287942
+ T C T C T A T G T A C A T G T T C C T G C G G C T C G G A T G A G T A T T A T T G P1 -8.2 0.9 240580
+ G T C A A T C T G A G A T C T T A T T T C G G T T C G A T A C G T C C A C C T A C P2 -10.6 -1.6 27027
+ C A C A C A A G A T G A G A C T T T A C C A C T G T G G A G C G G T T T T T T G C P1 -8.8 0 58285
+ A T T C G C A A A T A G G T C C G A C T C G T A A T T C A C T T C T G A C T C T G PX -8.0 1 141961
+ A G G A T A A G T T G C G T T G G A A T C G A G A A A G T T C C G T G G A G T T C P0 -9.4 2.1 51325
+ T C A G G C A G A T A A A G C A G C T A C A A A A G C T A T G C T T G T C A A T C P1 -13.5 0 141676
+ C T A G T T T C T T T G A T C C T A C T C G G T G T T C C T T T T C C A T T T G C P2 -4.5 0.2 260938
+ A G A T T C G C C A G G T G T A A A A T C C C A T T G T A T T C G A G G A G T A A P1 -7.0 0.9 260318
+ T A C A T T A G C G G C T C A T A A A C C A T G T T C G T C A A C C A A G T T T G P1 -7.2 0.7 25110
+ T T A T G C T C C T G C G G A A G T A T C T A C T C G T T A C G G A A T C T C A G P0 -9.1 2.1 25573
+ G A A A A A A C C T A A T T C C G C T C C A C G T A A G A T A G C C A A A G T A C P1 -3.8 1.3 260456
+ A A A A G A A T G G A A C G C T G C T T C G C T C T G C T G G A T G C G T C G G A P0 -12.9 1 232088
+ A G C A C C C G G C T C T G C C C A T T C A C A A G G A C T C G A T T C T A T G T P1 -10.7 -0.0999999999999996 138056
+ G G C G C A A A A G C A G A T A T G G T C T G G T A T T C C C C T G T T C C C T G P1 -9.6 -0.9 288041
+ C A A A A C A T C C C C T T T A T C T T C G C T C T T C C G G A A C C G G T A T A P0 -4.6 0.4 240497
+ T G T A A C A T C T G C T G A T G T A C C T C A T A G T T G G G C T G T A C C T T P1 -11.3 0.6 42072
+ G C A T C C C T A C T C A C C T G G T C C A T G C A C A T T G T T C T T T C C A G P1 -7.6 0 143472
+ A C G A A A T A T T C C T A T T A T G T C A A T G C C A A T T G A A T C A A T G T P1 -8.6 -2.9 189137
+ A G G A G G T A G A G T G A A A G A T T C G C C A G G T G T A A A A T C C C A T T P1 -10.1 0 260333
+ T A C T C G T T C G G A T G G G T G T T C A C C C C A A A G T G T T C C C G G A C P0 -12.7 0 169603
+ C G T T C C G T T T T C G A C C C T A T C T A T G T T T C T A T G A T G G C C C A P2 -6.4 -0.5 134309
+ A C C A A T C A C G A G T T T T T C T T C A T T C C T C T C G T A T A T C G T C G P1 -6.4 0 30533
+ C T C T A T T T G T G A C C T T T T C T C G T A T G T G G G A C T C T C T A T C T P0 -6.7 -0.8 20663
+ G G G C T T A T C A T G A A T T A G G T C G G G G T G G C T G G T G G T T T C G G P0 -12.9 -2.4 257269
+ G T C T A C T T T C A G G A A A T G T T C G G A A C A G A G A A C T G A C A A T A P0 -9.3 0.6 83029
+ G T T T C C T T T T C C T C C T G C A C C T T T T C C T C G A A A T G A G A A A G P1 -6.3 0 30650
+ A G G T T T T G A A A A A G A C T T T T C A T G T C A T T C C C A T T T A G G T C P1 -10.6 0 30590
+ T C T G A T C C C T A T T T G C A T T T C A G T G G G T T G G T C T G G T A T G A P1 -10.5 0.0999999999999996 162009
+ C A C G A T A T C T T T T T C T T C C T C A T T C T G A T T T T G G T T T T C G T P2 -8.3 0 42491
+ C T A A A A G T T G T A A A G C T G G T C G T C T T T C A T A T C G A G C C A T T P0 -10.4 -0.6 25387
+ T G G T T A T G T T C C T T A T T T C T C G T C T A G C A G A A A C T A A T C G A P0 -7.1 0.9 287997
+ C G A T A T A C C A A T A A T A A A G T C T T C A G T C A A C T G G T G G A A T A P1 -6.6 0.5 240262
+ A C G A C A T A A G A T T A A A A G A T C C A A A C C T T C C T C T T C G G A G C P0 -8.7 -2.1 82075
+ T C C T G T T C C T A A C T C C T C C C C G G G T C G T T C C C A A T G T T T G G P0 -8.7 0.700000000000001 157902
+ T T G A T C T T A G G T G C A T T T T C C T C T G G A A T A T T A T T G T T T G G P2 -6.7 -0.9 79760
+ G A G A G G T A T A A A A A T G A T T C C G G G G C G G A G C C G T A T G A C G C PX -9.6 1.1 143590
+ A T G T A C A T G T T C C T G C G G C T C G G A T G A G T A T T A T T G T T T A T P0 -8.3 -0.9 240575
+ T A C T A A T A T G T G T A G G T C C C C G T A A T T C G A G T G A G A T T G T C P0 -5.8 -0.399999999999999 288084
+ A A G A T C C A A A C C T T C C T C T T C G G A G C A G A A A C G G A C G T G G C P0 -11.0 0.0999999999999996 82060
+ T T T C A A T T T T A T T T T T A A T C C C T G A T C T G G A A G T A A C C T T T P0 -7.0 0 260796
+ C A T C T T T C C T A G T A T C A T C T C G A T G T T C A T T G C T A T A C C A T P1 -5.1 2.1 42351
+ A G A T C T A G A A T T G G G T C A A T C A C G T T T A T T A G A A G T G G A C A P1 -14.1 0 42153
+ A T A T A C T T C C T T G A C C A C T T C A A G A C A G A T C G A T C T A A A G A P1 -8.9 -2.9 164059
+ C C T T C T T C A T T C T T G G A C C T C G T T T C T T A A T A T T G T G A C T T P1 -5.8 0 257157
+ G G T T C G T C A G T A G A G A T G T T C C C A C G G G T G C C C C T T T T T C C P0 -12.6 0.5 53509
+ A T T T A T G G T T C T A C C T T T T T C T T A G C A A C A G G C T T T C A T G G P2 -8.3 0 218882
+ T T C C T T T A A A A T T T G G A A C C C A C G G G T T T T T A A G A T T T T C A P0 -9.5 2.6 163947
+ C T A A T G G G G C A A G T A T G T T T C T T A T T G T G G T T T A C C T T C A T P0 -11.0 -1.6 60520
+ A C C A G C G T T T G G T G C A G C A C C T G C A T T T T G G T G C A T T C T T C P1 -17.8 -1.5 232939
+ T C G T A C A C T T T A G T G G C A A T C G T A C C T G T T T T T C T A G G C C T PX -10.9 0 142139
+ T C C T C T G G A C G C T T G G C G C T C C C G T G G T T C G C G A G A A G G A A P1 -16.2 0.300000000000001 232462
+ G C A A A T C A A A A A T T T T A C T T C G A A T T T T G G A C C T C A A C A T C P1 -7.1 0.5 132108
+ T C T T T T T T T T T T T T T T G T C T C G A A C T T C G T G A A G A A C T C A A P1 -5.9 0.199999999999999 232672
+ G T C T T A T T T G T A T T T T A C T T C T T A T T G G T G C T G T T G G G A A A P0 -10.1 0 141494
+ G A C T T T T T C T T G A A C T A T A T C A T A A A C T G A T C T T C T C C T C C P0 -6.2 -3 30490
+ C A A A G T C G T A C A A T T A G G A C C T C G A T A T G G T T C T A T T C T G T P1 -12.1 -1.5 218524
+ T T T T T T T T T G T C T C G A A C T T C G T G A A G A A C T C A A T T T T A T C P2 -5.9 -1.2 232665
+ G G A A A A G G G G T G C T T C G G A T C G G G A G T A A X X X X X X X X X X X X P0 -11.8 0 260655
+ A C T T T T C A A C C A T T T T T G C T C G T G C T A G T G C C C C C A G A A A T P0 -7.9 0 141572
+ A T C T A C T C G T T A C G G A A T C T C A G G T G T C A A A G T G T G G A T T T P0 -10.3 -1 25555
+ G T T G G T G A C T G G A G A T A A C T C T C T T C A A T T A T T C C T G G G A T P1 -10.5 -0.0999999999999996 141772
+ C G A C T C T T C T A C G G C C A A A T C T C A A T T T G T G G A A A G C C T T C P1 -9.7 1.5 161889
+ C A G A T A T G G T C T G G T A T T C C C C T G T T C C C T G T A T T G G T T A T P2 -7.7 0.3 288031
+ C C T A C T C G G T G T T C C T T T T C C A T T T G C T T C C A A T A G T T C T A P1 -4.7 0 260924
+ G A G G T G T G A T G T A C A T G C A C C C A T T T C A A G G G G G T G C A A G A P0 -19.2 -2.7 218391
+ A T T T A G G T C C G A T T C G G A T C C C T C C G T T G T T T C C T T T T C C T P0 -11.4 0 30622
+ C G A T G A A T T A G A A G A G A T G T C A A C C G G C A A C C G T A T C T G G A P1 -9.3 -2.4 134674
+ G C T T C T C A C A G C T G C T C T T T C C A C A C C T C C G G A T A T C T G G T P1 -9.7 -0.799999999999999 158155
+ A C A A C C T C T A G C A G A T G G T T C G A A A T T G A T T C T A A A A G A A C P1 -9.9 0.299999999999999 318224
+ G T A G T C G G C C C G G A A T G C C T C G G T A G T C T T T C T A A T G C C T T PX -10.9 1 144105
+ T A T C C C T T T T C C A C T C A A T C C A G A A A C A A G A T T T G A C G T T A P1 -4.3 2.2 82809
+ T T C T A A T G A T C G C C G T G T T C C G C A T G C T A G A T C T T C T A C T A P0 -11.2 0 162095
+ G T C T G C T A G T T T C T T T G A T C C T A C T C G G T G T T C C T T T T C C A P0 -5.6 0 260943
+ A G T C A A C T G G T G G A A T A C A T C G C A T C A A C C T G G G A G C A T T A P1 -9.2 -0.0999999999999996 240238
+ G G T T T A C G T G T T A C T G G T T C C C G G A A G A G T T A A T A T C T C C A P0 -9.8 0.799999999999999 157635
+ G T G G G G C T T A C T T T C T A G C C C C A G T G G G A G T A G T G A C T A G C P0 -19.0 -2.8 329767
+ C G T A T T A A C C G C T A A T G C A C C T T T C T T T T A T C A A A T C T C A G P1 -6.8 0 232843
+ T G T G T C C A C G G G A C A A A T C C C A T T T G A A A T G G A T G G T G T G A P1 -16.1 -2.1 25176
+ G A C C G A T A C G A T T A A T T G G T C T G T G T G C C T C T C T T A T T A C T P0 -11.3 -2.2 161816
+ G A G T T T T T C T T C A T T C C T C T C G T A T A T C G T C G T A A C G C C C T P1 -4.4 -0.300000000000001 30542
+ T T T A A C C G T A G G C A T C T T G C C A G G A A G T T G G T G G G C T T A T C P1 -15.6 -1.8 257301
+ T G T A C T A C T A T C G G C C C T A C C A G G C A A C A T C T A C C T A C A C A P1 -8.4 0 145939
+ G G G T T T T G G A A G A T A T G G C A C T A A A A G T T G T A A A G C T G G T C P1 -10.3 -1 25407
+ C G C G G G C A T C G C G A T A A G T C C T C T G T C C T A C T A C A G G T G C C P1 -13.9 0.9 144562
+ T G T T A A G T C A T G G A C T G G T T C C T T C A G C C C T T T T T C T A T G T P0 -10.5 -0.199999999999999 167277
+ T C G G T C G A T C C G G A A T G G A T C G G T T A A A C A T T C C A T T A G G G P0 -16.3 1.1 30829
+ A G T A T T T G C T T C A T T G G T T C C A A C G G T G G C A G C T G C G G A A T P1 -15.0 -1.1 189035
+ T T G T T C T A A A A T G G T T A T T C C T C A C A A T T T C T C C T T G T G A T P0 -10.2 0.200000000000001 42604
+ G T C A A G A T C C G T T G C T C A A A C C G A A T C A C G C C A A C G T T A T G P0 -7.0 -0.9 57831
+ A G C C A A A A C G A A T C C T A T T T C G G C T A T T A C C T T C T C C A T T A P1 -7.9 4.3 329886
+ C T A G G A A A G A T T A T G G T T C T C G G G T A T C C A A T C A A T T A A T C P0 -7.7 1.7 40543
+ G G A A G C A T T A C T C T T C T T T T C A T T C C A A A T T C A A G A A T A C G P2 -8.2 1.1 161776
+ A T T T T C C A C G G A A G C C G G C T C G A A A T A T T T G A T C T T A G G T G P1 -10.0 0.300000000000001 79788
+ C T T T C A T T A T T C G T T A T T T C C G G G T C T T T T C G T T G C A T T C A P1 -2.7 -1.2 232999
+ T A T T T C A A T T C G T G C T G G A C C G A T C G A T A T A C C A A T A A T A A P1 -6.2 0.899999999999999 240286
+ C A G C A G T G G T T G G A A C A G C T C G C A A A A T C C A A C C A C T T C A C P1 -18.7 0.300000000000001 30929
+ G T T T T T C T C T C C T T T C C T A T C A G C G A G T T C C G A T C C T T T T G P1 -4.9 -0.100000000000001 232324
+ G G A A T C C G T A T A T G T T T T T C C G G T C G A T T A A A A G A C G C A G C P2 -11.1 -1.4 25683
+ A T C C T A A C G A A G T A G T T C C T C C G G A A T C C A A T G A A C A A C A A P0 -9.3 1.2 188413
+ C A A T T T T T G G G C C A A T T C C C C C C T C G T A C T A C C A A A A A A T G P1 -8.8 0 22065
+ A T C G T A G T T C A G A T T C A A G T C G G T T C A G T G C C G A G G C A C T G P0 -12.8 -0.300000000000001 204112
+ A A C T T C A T A T A T C C C T T T T C C A C T C A A T C C A G A A A C A A G A T P1 -2.9 2.1 82818
+ G G A G C C T G G T C T T G A C T C T T C T G T G T G G T A T T C A T T C T C G T P0 -10.4 0 30868
+ T C G A C C G A C A T C G A C T C A T C C A A A T T T T G A A G G A A G A G A T C P0 -13.3 -1.3 146072
+ T C C G G A T C T A C G C C G T A T A T C A A C T G A T T A T G G T T T C G A G G P1 -12.2 -2.2 23838
+ G A A C A A A A G A T C C A A A G A A T C A T T G A T A A A G C C C T C G A T A T PX -4.8 1.1 24685
+ T G T C G A A C C G G C T T C T A T T T C A A T T C G T G C T G G A C C G A T C G P1 -13.2 2.1 240301
+ T C T A T T T C T C A T T C A C A A A T C C A T C T T T G T T C A T G C T G C T A P0 -5.3 0 112224
+ C T C A T T A T T C G G A G G T T A A T C A T A G A A C A C C A A A A G C T G T G P0 -7.9 -1.3 82150
+ T C A A A A G C T T C C T G T C G A A C C G G C T T C T A T T T C A A T T C G T G P1 -7.0 1 240313
+ A T C C G T T G C T C A A A C C G A A T C A C G C C A A C G T T A T G G A A G T T P0 -10.9 -0.0999999999999996 57837
+ T T C G G A T C C C T C C G T T G T T T C C T T T T C C T C C T G C A C C T T T T P0 -6.9 0 30634
+ T T A T T T A C C T G G G T G C A C T G C G T T T T C A A A A G C T T C C T G T C P0 -8.3 0.699999999999999 240338
+ C C T T C T A A T G A C C G G C A T A T C T A T G A T T C T T T T C T A C C A G A P1 -5.1 0.800000000000001 257010
+ T G T T T A T C A A A G C G C T T C T C C G A T T G C T C A A G A C A T C T C T T P1 -8.1 1.5 25801
+ G G A T G C A T T C G C C A T A G T T T C A G C A T T A C G G C A A A C C C G T G P1 -11.3 1 329955
+ G A T T C G C C A G G T G T A A A A T C C C A T T G T A T T C G A G G A G T A A A P2 -6.8 0.5 260317
+ C A A T C T T T T T T T A G C G G T T T C C C C A G A G A T C T T T A T C A T T A P1 -6.5 -1.5 81239
+ T G T T T C C C A T C C C A G T C T T T C G C G A C A C T T C A G G T T T A C T T P0 -7.2 0 77157
+ A A C A C C A A A A G C T G T G G T A T C T T A T G G A C C T A A C A T A G G T C P1 -15.3 0 82125
+ C C G G A T A T C T G G T G C C A A A T C G T C G C C C G T T T C C T T A T T T C P2 -10.7 0.5 158183
+ A T A A G C A T A G A A A A A C T T C T C G T A A T G T A T T T A A C C A T A A A P0 -6.7 0.6 25619
+ C T T T G C A A T G T T A C T T G G T T C A A C T C T A T T T G T G A C C T T T T P1 -7.7 0.399999999999999 20686
+ A T T C T C T G G G C A C A T A G G A T C A A A G G T A A A G C A G G G C T T T C P2 -10.4 0.0999999999999996 155454
+ A T G T C A T T C C C A T T T A G G T C C G A T T C G G A T C C C T C C G T T G T P1 -10.1 2.3 30611
+ G T C T A A C T T T G C T A A C T T C C C C T T C T C A A C C C G T A T C T T G T P1 -1.2 0 240151
+ G T C T T T C G T T C T G T C A T A T T C C T A A T A A C T T A T C C A A T T A C P0 -1.3 0 232886
+ T G T A A T T G T G A T C T G T T T G C C A G A A C C A A G G G G T C T T T C T T P1 -8.4 0.0999999999999996 158071
+ C A C G A A A G T T G C C C C T T T T T C A T G G G G A T T T A C C C A T C A C A P0 -12.4 -0.6 82882
+ G T C T A T T T C C A T C A G C C G G C C G G T G G G A G C G A G A A G T T T G G P0 -15.9 1.7 23908
+ A C C G G G T T A T T C A A A T A A G T C G T G T T T T C T G T G G T T T T C C C P0 -7.7 1.2 30766
+ T C C C A C T C C A G T A T C C G C T T C G A T T C A T G C A G C T A C T A T G G P1 -8.4 -0.200000000000001 141406
+ A C C A G G G G T A T G C T G G G A T T C G C G A A G A G C A G C A C C T T A C G P1 -14.6 1.6 135847
+ A G A A T G G T T T C A T G T T C T T T C A T C G A T T G G T T A T T C C T C T C P1 -9.5 0 31013
+ C T T C T T C G C T A T G A T C T T C C C A G T A G T T C A T A T A G G A G C T A P1 -10.0 1.6 77099
+ G A C T T C C T T T T T C A T T A C T T C A T C C T T G C T A T A C C C C T C T C P1 -0.9 0 327957
+ T G T T C C A C A A G A T C C T A T A T C A G C T A T A C A T C C T C C T T G C A P1 -6.8 -1.7 232237
+ T C G T T C C C G T T C T T C A T T T C C G T C T T C T C G A A T C C A A G G G G P0 -7.8 0 53278
+ C T A T G A T C T T C C C A G T A G T T C A T A T A G G A G C T A T A G C C G T T P0 -10.5 -1.2 77091
+ G C T A A C T T C C C C T T C T C A A C C C G T A T C T T G T T T G T T C T G G A P2 -4.0 1 240141
+ C A T T T T T G C T C G T G C T A G T G C C C C C A G A A A T T C T T G G A T T T P1 -10.5 0.199999999999999 141562
+ T C C C A A T G T T T G G C A C T T T C C A T A C T T C G T G G G T G C A A C A T P1 -14.4 -2.2 157930
+ G T T C T T T C C A G G A G G T T G G C C G C C T A T C C T A G A T C T T C C C A P1 -11.5 -0.199999999999999 143442
+ A A A A T G C T T C T T T T A T G C C T C G G G T A T T A G C C A C A G C T C G T P0 -9.3 0 257218
+ G A T A G G A T C G C A T A C T T G G T C A C C C G A T G C T A T G G A G G G T C P1 -12.0 -1.3 141445
+ T T G T T A G A A A G C C A G A T G A T C T A T T T A G A A C T G T G G A A C T A PX -8.0 -3 24801
+ T T A C T A T T G G A C A A A T T T C T C C T T T G G T T T T C T T C T T G T T C P0 -8.8 -2.2 61318
+ A A A C T A C A C G A A A G T T G C C C C T T T T T C A T G G G G A T T T A C C C P0 -11.9 -1.5 82888
+ C C A A A C G A A A G T C A A A A G A C C T C T A G C T C A T A G T T C A A T T G P1 -7.6 1 330093
+ T A A T T T T T C G G T C A G A A T C T C G A C A G T A A T G T C T C T A T T A G P1 -12.0 -0.300000000000001 58102
+ A T T A A A A G A T C C A A A C C T T C C T C T T C G G A G C A G A A A C G G A C P1 -9.3 0 82065
+ T T T T C A T T A C G A A G A T G T A T C A C G T C A A G A T C C G T T G C T C A P1 -10.0 0 57808
+ G C A T G G A A T G T C T A A T T T T T C G G T C A G A A T C T C G A C A G T A A P1 -9.3 0 58090
+ T A T T T T T A T G G G G A T T C T G T C T A T C G C T G T A G G A T T C C T A T P1 -13.9 0 332989
+ A A T T G G C T A T G G A G A T T C C G C G C G G T C A G A A A T T C A T A C A G P0 -12.3 0.5 57942
+ G T C G T T T T T T G A T G G T T T T T C C G C T T C T C A C A G C T G C T C T T P0 -8.6 0 158133
+ T G T T C C T G T T C C T A A C T C C T C C C C G G G T C G T T C C C A A T G T T P0 -7.4 0 157899
+ T A C C G A A C C G C T T G C A G A A T C A A A T C C T G T T C C A C A A G A T C P1 -8.3 -0.800000000000001 232264
+ G T A C T A A T A T G T G T A G G T C C C C G T A A T T C G A G T G A G A T T G T P2 -6.0 4.6 288085
+ C T T T C C T T G G G C A G T A C C T C C C A A C A A G A T T G A T C T G T T T G P1 -10.6 -1.2 260753
+ C C G A A A C C T A A A T G T T A A G T C A G C A A C A C T T A C A A A T G C C A P1 -5.8 0.3 188268
+ G T T G G C T T C G T T G G G A G G C T C G C C T A G T T T G T T A C G T C A G C P1 -14.2 0 51372
+ T T T T C T T T C C T T G G G C A G T A C C T C C C A A C A A G A T T G A T C T G P0 -12.2 0 260757
+ A G G T G T A G C C G C A A T A G C A C C A G T T T T T A T A T G T C T C T T G G P1 -9.6 -0.4 61142
+ C C T C T G T A T T C A T C T C G T T T C T T A T T T A C C T G G G T G C A C T G P0 -7.3 0 240359
+ T T G G A C A T G T A G G T T A T A T T C G T A C T G G T T T C T C A T G T G G A P0 -10.5 0.4 330055
+ T C T T G C C T C T A T C A T T A G C T C G G G T A G T C C C T G T T T C T G G T P0 -9.4 1 143269
+ T G C G C C T A A A A T C T C T A T T T C T G C T A A T A T T T T A C G T G T T T P1 -7.8 0 330225
+ G A A T G G A T C G G T T A A A C A T T C C A T T A G G G A G C C T G G T C T T G P0 -15.2 -3.4 30841
+ C C A G A A A A C A G G A G T A T G C C C G C G T G T T T C A A C G A G A A C A C P1 -9.5 3.6 260498
+ G A T C A G A A T G G T A C T C G A A T C C A T T T A C G A T C C C G A G T T T C P1 -10.4 0.6 146233
+ C A G G A G G T T G G C C G C C T A T C C T A G A T C T T C C C A T T T T C A A G P0 -10.4 -2.3 143434
+ A C A T T T C T G T G A A T G C T A T T C T A A T C T A A G T G G T C T T A T T C P1 -7.4 1.3 161721
+ A A T A T A T A C G A G T G T T A T T C C G T G A A A T A A C T C G A A T T T C A P0 -10.2 0 134412
+ C A A T C C T A A C G A A G T A G T T C C T C C G G A A T C C A A T G A A C A A C P1 -7.8 1 188415
+ T A T T A C T T T T T T G T A T T C T C C T G T T C C T C G G A T A C A A T T C G P1 -9.1 0 161850
+ T T C C T T T T T C A T T A C T T C A T C C T T G C T A T A C C C C T C T C C T T P1 0.7 0 327954
+ T A T T A C T T C T G C A G G A G C T A C G A C G T C A T T C C T T G C G G C A A P1 -12.6 -0.0999999999999996 141295
+ C C C T T G T T G A T T C T G A A C T T C G T T C G C G A A G G A A C C G G A C T P0 -13.2 0 232559
+ A T C A A T T A A T G G G A C T T G G C C G G A A A G T G T T C T T G C C T C T A P0 -14.3 0 143299
+ T C T T A A C A G C G A T G G C T A T T C A T T T A A G T C T T G G G G T A G C A P0 -12.2 -1.1 240656
+ T C T T A C C C T G C C T T T T G A C T C G T A T T T T G T T T G T A C A C A A T P1 -3.9 1 157690
+ A T C G T T T T T T T A G T C T T C A T C A T T T A C T C C C C T T T A T T T T A P0 -0.2 1.5 60802
+ A G T T T G T T C A G T G G T C G T A A C G T A A T T G G T T A A T G G G G A T A PX -7.1 -0.3 25075
+ T A C T A T T C T T T C G T A C T T T C C T C T T T T T A G C A C G C G A T A G G P0 -6.8 0 53197
+ G T T G G A A C A G C T C G C A A A A T C C A A C C A C T T C A C C T A C T T T A P0 -9.0 -3.4 30937
+ T A T G T C C A A A C A T C A C A T G C C A G C A G A T G T G G T C A C C A T C A P1 -8.9 0.6 138092
+ G T T C A A G T T T T C G A C C G A T T C A C C A A G G A A T G T T T T G G T T G P0 -9.9 -0.200000000000001 61216
+ A T T A G A C C T G C T A T T A A C G T C G G C T T A T C T G T C A G T C G C G T P2 -12.1 -1.8 302580
+ G A G C A G C A C C T T A C G A T G T T C A T G A C C A A T C G G A T C T T G A C P0 -11.5 -2.2 135873
+ T C C C A C G G G T G C C C C T T T T T C C A A T G G T A C T A T A A T T C C T A P1 -9.6 0 53490
+ A A G T C A A A A G A C C T C T A G C T C A T A G T T C A A T T G G A C A T G T A P0 -10.0 -0.4 330085
+ A T A T T T T T C G T G G T C T A T A T C A T G C G A G T T A T A G C A G T C C T P0 -9.4 0 60559
+ T T A T G G G A A A G A G T A T A T T A C A G C A T T T T T A A T T C G T G A A T P1 -8.3 0 162054
+ T T C C C C T T C T C A A C C C G T A T C T T G T T T G T T C T G G A A A C A C G P2 -5.7 0 240135
- T T C T T T G A T T C A T T C T G T G G C G C G A A A T C C A T C A T T G G C T A P1 -8.4 0.9 279034
- A C T C G T A T T T T G T T T G T A C A C A A T T A A C G G A G G C C T T T T C G P0 -9.0 -1.3 157707
- T A T G G A G G C A G G G G C T T G A T C A G G A A T T A G T A A G G C A A C A G P0 -9.2 0.700000000000001 303943
- T G C C G A A G C T G T T T A T A A A G C A C A G G C T G A A A C A G G T G G A A P1 -17.9 -1.6 77973
- T C T G G G C A C C A T A G G C T G C T C A T C G C C T C T A C C T C T A A G G T P1 -15.8 -1.3 313044
- T A C T G G C C G A A T C C G T T T C G C A G C A C G G A G T A T A C C T C A A T P1 -10.8 0 305360
- T T G T T G T A C C T T A C T C T C G T C T T C A A T G G G G T C T G C T C T T T P1 -7.4 0 147047
- T C G A T C T C A A C G A G C T T C C T C C A G T A C A T T T A T T G T A C G C A P0 -11.8 0 203854
- C T T C A T A C A T C C T T C C C G G A C G A G A C A A G A A A G G G A T C T T A P1 -8.9 4.4 264264
- G T C G T A A G C T T C C T A T T T T G C T T T C A T T T T C A T T C C T T T C G P2 -4.1 -2.9 261929
- T A T T T G G G T A T A G A C G G T A T C T C T T T A T T C T T C G T G A T A T T P2 -8.2 -0.199999999999999 161959
- C A T G A T A G C A A G G T G C T C C C C T T T A T T T G A A T A C C C A C C T A P1 -9.3 1 141349
- C T C G C C T T G G G T A G T G T T G C C A G A C G A A G A C A A G G T C G C C T P1 -14.6 0 309447
- C T C A C C A C A C T A C A C T T C G A C A C A A G A G A A G A G G A C C G G G C P2 -7.9 0 305260
- A G T G G T G G A A C G T G C G G A A C C A C A T A T T G G A T C A C T C C A G T P1 -16.6 -2.2 132195
- C C A T A G G A A A G A T T G A A G C A C C T T C T G T T G T G C T T C C A T C G P0 -17.9 -1.6 151423
- A C T C T T A G T A T C C G A A G A T A C A A A A T T C C A G A T A A A A A C G A P1 -7.1 -1.1 241331
- C A T G C T T G A A G A T G A A A G T G C C G A A C A T C T C T T C A G T G C A G P1 -17.4 0 32153
- T G C T T T G G C C C T T G A C G A C G C G G C G G A G G C T C T C T T C C C C A P1 -14.2 -0.5 319141
- A T A G A C T T A C A T C A C G A T A T C T T T T T C T T C C T C A T T C T G A T P2 -4.4 0 42503
- X X X X X X X X X X X X X A T G A G A C C A G G G A G A G C A A G A G C A C T T A P1 -7.2 -1.1 154751
- T C T C C T G G T C C G C A A A A C G C C A G C C T A C A G T G T C T C G T T C T P0 -8.3 0.199999999999999 227831
- A T C A A T T C C A A C G A G C C T T T C A A A C T A G T A C T T T T T G T A A T P0 -5.1 -0.6 21916
- C C A C T T G C A C C A C C C A C A T C C T C C A T T T C T T A T C T T C C T T T P1 0.3 0 312750
- A A G G G C T G A G T C C T T A C A C G C C G G A A A T A T A G A A T T G G C G G P1 -17.6 -3.3 304149
- A G A A T G G G A A A G G C C C C G G C C C G T T G A A G C A A G T T G T A G T G P1 -11.4 0.699999999999999 89999
- A C C T A A C G A T A C A T C C A A T A C C A A T G A T C T G T G C C T A G A A T P1 -5.6 1.9 190147
- T G A G T C T G C T G C A A A T G A T C C G G C A A G G G A A G T T T C C C T C G P1 -14.8 -0.4 304299
- T G C T G A A C C T G G T A A A G G A A C A A A T A G G T G G T C T T T C C G G G P0 -17.1 -1.5 297356
- A G G A T T C A T C T T T T T G T T C A C C A T A G G A G G A C T C A C T G G A A P1 -11.1 0 350362
- A C C C G C A G G A G T C C C A C T G C C G T T A G C A C C T T T T T T A G T A C P1 -8.8 0.0999999999999996 297115
- T G G T T T C A G G G G A T T G T C T T C T A T A C A T A T C A G G A A A C T G G P2 -14.8 -0.4 251496
- G G A G C G T T A A G A G C A T G C A A C G C A A A G C G G C C T T T C A T T C C P0 -12.7 0 145733
- A A C T C T C T G C T C C T T C T G C A C C A T C T G A A T C T G T A G T T C C T P0 -6.9 0.199999999999999 312604
- C C G C C G A A A A G A A T G G A A C G C T G C T T C G C T C T G C T G G A T G C P0 -10.8 -1 232094
- C C A A A T C T T T C T A T G G A T T G C T T C T T T C G C C T C T T T C G C C G P1 -7.3 0 163819
- G A C T G C G T C T T G A C C C C T A T C C A A T T T T T G G G C C A A T T C C C P1 -8.5 0 22086
- G A A A G G G A A C A G A C A T G A T T C A C T T T A C A T T C T T C A A G G C T P1 -7.9 -2 89918
- C C T G G A G A A C G A G A G G T C T C C C T A C C G T G G G C G G G A A C T A G P1 -13.9 -0.6 304074
- T C A C G T T G G C T T T G A A G C A G C T G C A T G G T A C T G G C A T T T T G P1 -9.5 0 219001
- T C C T C T A T A T T C G A A A T A T G C C T T T C T A G G A G C A T T A C G A T P1 -10.5 -2 289073
- G A A T G A C G C T A T T G T T G C G A C A A A C T T T T C C T G G C T C T T C A P1 -11.6 0 304647
- A G T T T C A G C A T T A C G G C A A A C C C G T G T C A A A T A T A T A G C G G P1 -9.9 0.0999999999999996 329940
- A G T C T T A C T T A C T T G A A T T C C T A T T A C T G T T A G C T A T T A G C P0 -4.4 0.5 294149
- T T G G C C G G A A A G T G T T C T T G C C T C T A T C A T T A G C T C G G G T A P0 -14.0 -3.3 143284
- C A A A A T A T G G T G C A G A A A A A C C C A A A T C G A T A T G A X X X X X X P0 -5.9 -1.1 260238
- G T T A A A C C T G C C A T C G A C C G C A A A G A C A A C C A G A G T A A T T C P1 -5.8 -0.399999999999999 234794
- G G A G A T C G C T A T G A T C G T T A C T G T A T C C G T A T C G A A G A G A T P2 -10.8 0 135932
- G C C C A T T C C T A T G G C C A T T C C T T T A A T A C T T C T G G C T C T C G P1 -8.2 0 140773
- C C T C C C T G C A G T G C G C C C C T C C T T G A A T T T T T T G G T C A T G C P1 -7.4 -1 26455
- A G C C A C C G C T T C G G A T C C T G C T C C T C T G C A A T T T T T G G C C C P1 -13.2 0 302962
- A A G A A A A G G A T G C C T C C G G G C T A G G C A G A T A G C C G A A T G G A P0 -15.7 -2.1 191066
- C G G T C A G A A A T T C A T A C A G A C A C A A A G G G G T T C G A C A G G A A P1 -8.6 0 57964
- C T T T C C A T T C T T C G G T G C T A C C T T T T T C T T T C T A A G A G A T G P1 -8.9 -0.9 26137
- G A C A T C C C A A A G C A C T A C C G C T C C A T A C G G T T T C A C T T C C T P1 -7.3 1.6 221839
- C T A A A A T A G T G A A G G A G A T T C C A A A A G G G G T G G A G G G A A T C P0 -9.5 0 25718
- T T T A G A T A A T G A A A G C A T T C C A T T A C T A C C A A C C C A A A G A A P1 -6.0 0 76928
- A C C A A T G G A T C G T A A T A A G T C G T T A C T A C T A G C A A T G A C T T P1 -11.2 -1.3 327993
- T T C A G T T C A A T C G C A G C T C A C A G A A T C T A A A G A G A T A G C T C P1 -8.2 0 239922
- A T G T C C G A G G A T C C G C A T A G C C C T C G A T T T A T G T G T T A T T T P2 -9.5 3.9 141840
- G A C T A T A A T G A G G A G G A C G A C T G A C C C A C T C A C G A T C T A C T P1 -9.0 0 76664
- T A G C T C A G G T C G G A G C A A C G C G T C A T C G G A C G T T C A A C A G G P1 -18.6 -3.7 144853
- G T T C T G G G G A T C G G G C G G G C C C G G T G A A G A A G C A T T G G A T C P2 -13.2 -2.7 234544
- T A T G G T T G A C G G A G T A G C T G C A T T A A C G C C C T G C G C T C A C A PX -13.0 -1.5 202155
- G A T G C G C C C A T T C C T A T G G C C A T T C C T T T A A T A C T T C T G G C P2 -8.6 -2.2 140778
- A G C A G A A A C T A A T C G A G C T C C G T T T G A T C T C C C A G A A G C G G P1 -11.6 -0.5 287972
- T G C T T T G T G A G T G T G G A C T T C C C A A G A C T T T C A G G G C A G A T P0 -20.4 1.4 207861
- C G C G C A A A T T C T C A T T G G G T C T T G G T T G T T C T T A A C A G C G A P1 -11.1 1.5 240685
- C T T T G T T T T T C T C T C C T T T C C T A T C A G C G A G T T C C G A T C C T P0 -4.9 0 232328
- T C C T C G G G A G C A A A C T G G A C C T T A T T T T T T T T A G G G A A T C G P0 -10.1 -0.699999999999999 297725
- A C A G G T G T C T T T G C C C C G C T C A C A C A G A T T T T A T C C T G G C G P0 -12.3 0 275001
- G T G T C T A A T G C A A G A G A T T G C C C T G T A T G A A C T C T T T T T T T P1 -9.1 -0.6 32441
- G G A A G T A A C C T T T T T C T T T C C T T G G G C A G T A C C T C C C A A C A P1 -14.3 -1.4 260768
- T C A T G C G A G T T A T A G C A G T C C T A G G G A A T T T G T T T G G T G T C P1 -11.6 -1.3 60578
- T C T T T T G G T C T A T C T A C A T T C A A G G A A A A T C A T A C G C T C C A P1 -5.9 0.199999999999999 53430
- C C G G A T C C T T C A G A C T T T C G C A G C A T T G T A G G T G C T C T C C A P2 -10.4 0 228129
- A A T T A G C A C G A C C C G G C G A T C A A A T T C T T G G T G G G A A T C A T P0 -9.6 0 351272
- C A G C T T C A G G T A T A A G A T C C C C T T C A C T A T T C C C T T A A T A T P1 -5.5 0.7 251431
- T G A A G C A G C A G G C A T C G G T C C G T A G A A C G T A T A A A A A A G A G P0 -9.6 0.9 256969
- A A G G G G T C T T T C T T T G G A A A C C T T C A C G A A C A A T C G T C G T T P1 -14.7 -2 158098
- C G C C A A A C G A G G C T T T T G C G C C A A C G A A C G A A C G A A A T G C T P1 -10.1 1.8 56026
- G G G T C G A A G A A G A G G C A G A T C A A A A T A T G G T G C A G A A A A A C P1 -8.4 -1.8 260258
- T A G A T C A A G A C C T A A G G A G A C T T C G A G C A C A C A T C T T C C C T P1 -5.8 1.1 264150
- T C A A G C A C C C T T C A C T A T T T C G G A T A G T A T T T A T G G T T C T A P1 -9.5 0 218854
- G C T T G T T A G G T G A G G A C T C T C T T A T C T G G T T A A C C T T A G T G P0 -14.1 0 294104
- T T G G A G T T G T A G C T G T A G A T C T T T C T C T T T A T A T G A G A A G T PX -10.2 0.200000000000001 195759
- C T C C C T G T T G A A G A C A G G A T C G T T T G G T C T C T C A G C C C G G A P1 -15.9 0 32399
- T T C A T G C C A T G T C G G A T G A G C A A G A T A T G C G G A A G A T G G G G P0 -12.6 -1.1 141083
- C A T T C A A G G A A A A T C A T A C G C T C C A T G G A C G G A G C A A A A A G P2 -14.2 -2.8 53414
- G C T C G C T T A C A C T A A G T A T A C C A T C A G T G G G A A C T T T G C T T P1 -9.8 -1.5 140932
- T A G A A G T A G G G C T G C G C C T T C G G C T G C G C C T T C T G C T C G A G P0 -18.9 0 127717
- T T G C T T C A T A T T T G T T A A T T C A T T T T T G G T T T A C A C G A C T T P0 -6.0 -0.0999999999999996 141716
- T T T A T A G T T C T T G C A T T A A C C G G T C T G G A A T T A G G T G T A G C P2 -9.7 0 296910
- G C A G C T T T A T C G G G G A A T T T C T C A T C T T A G T A G G A G C T T T C P0 -10.6 0 167448
- C G G A G A T C A T A G A G A T G G C C C G A A T A G A G G C C G A A G A T C T A P0 -15.2 2.8 261368
- T A C T A T C G A G A T T C T T C G G A C C A T C T T T C C T A G T A T C A T C T P1 -11.8 0 42372
- A G A A C A A A A G A A G A T C A T T T C A T T C C A T T T T T G C T A A A A T A P0 -5.8 1.5 25751
- A C T T G A A C T A C A G A A A C C T T C A C C C C A G T A A A G T G A A A A C T P1 -7.8 -0.0999999999999996 249282
- T A G G A G T C A A T C G T G C T G C T C T C G A T C T C A A C G A G C T T C C T P0 -11.6 -0.5 203875
- T A A T G A A G A A A T G A T A G T A G C T C T T T G T T T T A T A G G C T T T A P1 -7.7 1.5 188547
- G A T A G T A A G C A T T C T T T A C A C C A T A G G G A T A G G A A A G A C T A P1 -10.0 0.0999999999999996 207614
- T G C C T A G A G G A C G G G C C A G A C G C A G C G G A G C G A C A A C C C G G P0 -14.1 -1.1 190412
- T C A A A T C C A T T T T T G G A T C A C T T T T T T C G G G G T T A A T T T G A P1 -10.2 -0.899999999999999 350158
- T G T A A T C G A C T C T A T A G C T T C T T C A A T A A A C G C T G G T T C T T P2 -7.0 1.5 21881
- A G A T C T A T T C G A G A T C A A A G C C C A A A T C A T C C A A C G G A T G G P1 -17.1 0 261334
- G C A A C C G T A T C T G G A A A C A A C G A T T A G T G G A T A T T G G T A C T P0 -11.9 -0.800000000000001 134700
- C A A G A C T T G G A T A C T T G T T C C A C C T C C A G T T A A T C A G A A T A P1 -8.2 -0.199999999999999 228904
- C G T C G C C C G T T T C C T T A T T T C T T T G A T A A T A G A G T T G G C T A P1 -11.5 0 158203
- C A A A G G G C A T T A T T T G A A T G C T A C T G C G G G T A C A T G C G A A G P1 -15.5 -3.4 77931
- T A T G G G G A G C A C C T T C A G T C C C A T T A T C T T T T T G A A A G T G T P0 -10.6 -0.0999999999999996 89631
- A C C A A A A G A G G G G A A G T G C A C G T A G G A A A A G G G A G A A T C T T P0 -6.0 0 315002
- T T T T T A A C A A C G A G A G C A T T C C A T G G T T T T T T C A T C T A T T T P0 -5.1 0.100000000000001 304877
- T A A A A A A G A G A T G G T T G T G G C G C G A A G T A C T C T T G T G C A T C P1 -10.6 0 256938
- T T C T T A A T A T T G T G A C T T T T C C A T G C T G T G T C T C A G G A A C C P0 -7.1 2.6 257134
- T T C G A T A A C G C G G A G G A T C C C G C C C G T C G T C T G G A A G T A G C P2 -13.1 -0.9 191160
- T C T T T G T T T T C G T A T C A T C T C A T T G G A C T T A T T T C A A A C A A P2 -7.8 0.100000000000001 293375
- T A G G G C T T T C A G G T A T G C C A C G T C G T A T T C C A G A T T A T C C G P0 -11.9 0 350096
- T C A T G G A G T T G T A T T T A G T A C C T C T A A G A A A T A T G A T T A T C P1 -9.9 -0.700000000000001 81176
- C T G G G C T C T A T T C G C G T T G T C C C A C C A T G C T A T T G T G T G G T P1 -15.3 -2.4 283476
- G G G G G G A A A T T C A A G A A T G T C T T T A T A A T G T T T C C G A A C A A P0 -10.9 -1.6 318920
- C A G T C G T A A G A G T T T A G G T A C G A C T T T C A A A G T G A C T C T C G P1 -12.9 -2.3 188499
- A A A T G A A A G C A G A A T T C G T T C G G A T C C T C C C A C A C A T G T T C P0 -8.3 0.799999999999999 81279
- T T C C T A T G C A T T T C T T A G G G C T T T C A G G T A T G C C A C G T C G T P0 -8.0 0 350111
- T T T A T G G T T T C G G G G A A T T G C T G C C C A T C G G A T C A G A T T C C P0 -11.5 0 304411
- A A T A G G G G G T T A C A A A T T C C C C A T C T C A T T G G G G G C G G A A A P1 -14.5 -2.2 329368
- G A A T T T G G G C G T T C C T G G C C C T G T C A A T T T T A T T G A A A A A T P1 -14.7 -1.6 297646
- T A T C T A T G T T T C T A T G A T G G C C C A A G A A C A C G C T C A T T C T T P1 -6.6 0 134326
- A C T T C T G G G C C C T A A C G G G G C T G A G A G C T C C G C C A C G T G G G P1 -22.4 -3.4 191530
- C T G C A T T T T G G T G C A T T C T T C T T T C T T T C C T T G G T C T T T C G P0 -6.9 0 232919
- A C C T T C A T A T T T T T C G T G G T C T A T A T C A T G C G A G T T A T A G C P0 -9.4 0 60553
- C G C G G G G A A A G A A A A A C G A G C A G T T T A T G C T T T A G T A G C T A P1 -12.2 0 218764
- T C T T T T A T C G C G G A A T T A G A C C T G C T A T T A A C G T C G G C T T A P0 -8.2 1 302594
- G C A A G T T G T T G T G A G A A A G G C T A A A C A G A T C G T C A A C T T T C P1 -10.8 0.5 221953
- G G T T C G T G G G A T C T T T G A T C C G G A T C G A A G T C A T C C A C C T A P0 -15.6 0 261835
- G A G C A C T G G C C G C C A T G G C C C A A A C G A A A G T C A A A A G A C C T P0 -13.9 0.6 330112
- A G A A G T A T T G C G C T A T T T A C C A G T G A G T G G G A T T A T T G G A C P1 -12.3 -2.3 76997
- G C A T C C G T T T T C A G G A C G A T C T A G T C A C A A A G T T T T A C A C C P0 -8.2 0 188215
- G A T T G G G G C T A T A G T A C T G A C T A T G C A T A G G A C T A C T A A G G P1 -12.6 -2.3 76751
- T G G G C T C G T T A G T A A A G A A T C A G C G A T T G T T T G T C A C G T C T P1 -8.5 2.5 273284
- G C G C A T T A A G C T T A G G A A T A C G T T T A T T T G C T A A T A T G A T G P0 -12.8 0 112680
- T G C G G A A A G C G A C A A T G T C C C T T T T T T G C A G T C C A T T G C T G P1 -13.1 0.300000000000001 112054
- T A T C A T A A G T C A T A T C G T T T C G A C T T T T T C G G G A A A A C C G G P1 -12.2 1 350629
- G G T A C C A T T T C G A T G T G T T T C G A T T C T T C C G A C C A A G A G A G P2 -11.1 -1.6 79982
- T G C T T G C T A T C T A A G A A T T G C T C C A T G G A T C T C A T C G G A A A P1 -9.9 1.1 142814
- A A G A C A C A T A G A G T G A A T T T C T C T A C G G G C C A G C A C A C T A C P2 -7.7 -0.5 89704
- G G T C A A A A A A A T G G A A A G A T C G G A A C A T G G G A A T A G A T C T G P1 -8.9 -1.9 24162
- A T C A C T T C G G A T C A G C G G G G C C T T C A A G C A T C C G A A A T A C G P1 -14.2 0 26620
- T T T C A A A G A T A C G G A T T G G T C T T T C T T T C C C T C T C C C T T T G P0 -8.6 0 55925
- C A C T G C G T T T T C A A A A G C T T C C T G T C G A A C C G G C T T C T A T T P0 -7.4 1 240323
- C A A C A G G T T T T A T T G C G G G A C A G C T C A T G A T G T T C A T A T C G P0 -8.6 0 105343
- T C A T T T T C T C A T T A C T T T G G C T C T C T C A T T T T C G A T T T T T A P1 -2.5 0.1 112513
- A T T G G G G G C G G A A A A C G A A T C G A C A T C T C G A T G T G A T A C A G P1 -11.0 -1.9 329341
- C A C C A A T G T G A T C T C C A T T A C T G A T G G A C A A A T C T G T T T G G P1 -15.2 0 302644
- A A A T G G C A C T C A G T T C A T A T C T T T A A X X X X X X X X X X X X X X X P0 -2.8 0 327895
- G G G A A A T T C C T G A C T T C A A A C C C C T G C C T C T G A G G C T A A T G PX -13.6 0.300000000000001 177592
- A G C T G G C G T T T T C A T G A T A G C A A G G T G C T C C C C T T T A T T T G P1 -9.2 -1.9 141361
- T C G C T G G T C T G C A A T A T T C A C C C T A G C C C A C A A G C A C A A A T P1 -9.1 0 144478
- A C G T C C A C C T A C G A G A C T C A C C T T C G G C T T T C G T C T C G G T A P1 -13.2 0 26998
- C G A T T G G G A G T C A G A G G A T C C A T A G T A C C T G C A G C C C C A C G P0 -12.1 0 190277
- C A G G T C A G A G A G A G G C C T G G C C C G T A A G C A G G C C C C C T T A A P1 -15.6 -0.299999999999999 145408
- T G A C C T G G A C C C T C T T T C T T C T C C T G C T G C A G A T T T T G C C C PX -8.4 0 255505
- G T T T C G C A G C A C G G A G T A T A C C T C A A T C T C C G T T A G T T C C G P0 -12.3 0 305346
- C T T T A T A C C T A C T A T T C T G T C T G G T T T T T G G T T C C T A G T C T P2 -8.2 0 76810
- C T T G C T T G G C A T G C T C T C A T C A G C A A G G T A T G G C T T A A G G C P1 -13.7 -0.299999999999999 221911
- A C C A G A C A T C A A A A A T C T T C C T T T G C A G C C T A T C A G A T A T G P1 -2.4 1.4 293229
- C G G T A C T C A G G A T A C T C A T G C T G G T A T T T T T G A G G A T T G T C P1 -13.1 0 111898
- T C A A A G C C C A A A T C A T C C A A C G G A T G G C T C T A T A T G A C C C A P0 -9.8 0 261320
- T A C C A A C T A A T T C G T T C G G G C G A G A C A T C T C A C G A T G T C A T P0 -16.7 0.5 140819
- X X X X X X X X X X X X A T G G G G G G C T T G G A T G G T G A G C A A A A A C T P2 -8.1 -1.2 314635
- A A G A A A A A C G G C G C A C G G A C C G T A C T G A A G T T T T G G T C T T T P0 -12.7 -1.7 241896
- A A A C T A G T A C T T T T T G T A A T C G A C T C T A T A G C T T C T T C A A T P0 -3.5 1.8 21895
- G T G G T C C G T T C T A G T G A C A G C A T T C C T A C T T T T A T T A T C A C P1 -6.2 2.4 350830
- G C G A G A C C A G G G A A G G C A A C C C G A T T G G G A G T C A G A G G A T C P0 -11.8 0.299999999999999 190298
- G T C C A T G T G A G T G C G A G G A G C C T C T C A A T C G A A T T A T T A G A P0 -11.3 -0.300000000000001 249352
- C T T A G G A A T A C G T T T A T T T G C T A A T A T G A T G G C C G G T C A T A P1 -10.6 -0.799999999999999 297037
- A A A C A A G A A A A G C A A G G C A G C T A C G G A C C A A T A C T T C A T A C P1 -5.9 -2.1 264297
- T T T T G G T G G G A A A T G T T T T T C A T T T T A G A T A A T G A A A G C A T P2 -9.8 -1.6 76951
- A C C A T A A A A T C G A T T A T G C T C C T G C G G A A G T A T C T A C T C G T P2 -8.2 2.5 25586
- G T T G G T T T A A C C A A G C T C T T C T T G C A A A A C A A T C T T T C C G G P0 -8.8 0 91140
- A C T T G A A T G A T G C T A T A A A T C T C C A T T A A X X X X X X X X X X X X P0 -3.9 -1.3 112899
- T G A A C C A T C C T T T G C T T T G G C C C T T G A C G A C G C G G C G G A G G P1 -13.1 2.1 319153
- G A T C A A C A A C A A T A G C T G C A C G G A G T A C G G T A G A A T T C C T T P0 -7.6 -1 145217
- C A G T C A A A A G G G G A C T T T G T C T C C C G C C A T G C T C C C A C G G C P1 -15.4 -3.6 289270
- C T T T T T T G C T T T T T T T T G G G C T T C T T C T C A T T C T T C T T T G G P1 -5.4 -1.6 218587
- G A A G A G G A A T T T G T T A A A A T C C C T A T T C T T A T C G A A G A G A A P1 -13.0 4.9 82341
- A T C G C G T G A G T G A A G A A A G G C A A T G C C G C T T G T A A A G C T C T PX -16.6 -1.4 362848
- A G G T T C T T C T C T T T C T G T T C C T A T A T A T A T G G G T C C G T G C A P0 -8.0 -2.8 143362
- G A G C A T G C A A C G C A A A G C G G C C T T T C A T T C C C T T G T T T C G T P1 -8.1 0.0999999999999996 145723
- G G G T T C A C C C A C C C C G G T T A C A G C A T T C C T T T C T A T T G C G C P1 -11.0 0.0999999999999996 330261
- T T T T A T A G G G G C T C T T G G T C C T T T A T T T A T A G T T C T T G C A T P1 -11.2 -2.8 296935
- A G G G C A T T A T T T G A A T G C T A C T G C G G G T A C A T G C G A A G A A A P1 -15.5 1.2 77928
- A C T T C G A G C A C A C A T C T T C C C T A T C A C G G C T C A T A C T A A G A P2 -8.1 0 264131
- G G G C T T G A T T T T G G G C G A A G C T T T A C A T G C G G A A A G C G A C A P1 -16.8 -2.6 112027
- T A G C T A C T G C T T G A A G T C A G C A C A C T C C T C T G C T T T T C C G A PX -10.4 -1.1 107882
- C C A G C G A A T A A T G C A A C G T T C G T G C C A C C G C C T T C T T T T T G P1 -8.8 -0.700000000000001 312666
- G C C T T C T T T G C G C C G C C T T C C T C A T A G A A G C C G C C G G G T T G P0 -12.4 1.2 145574
- G C C A C G T G G G A G G A G G A T T C C T T T G A A C T G G A C G T T C T C G G P2 -14.7 -1.4 191499
- A G A A A A G G C C T T T C G T T T T C C C C C C T T C G T C G G C C C T T G C C P0 -9.8 0 145637
- C G G C G G C G C T T T T T C G C C T T C T C T T C G T T C T G G G C A G G A G C P2 -16.1 0 231942
- A A A A A C G T A T C G C C C A T T T C C T A C A A T C T G G C C T G A A C C T T P0 -5.2 0 145274
- A A G G T T C T G T T G G A T G T T C C C G T A A C T A A G T T T T T C T T T C T P0 -7.8 0.2 127483
- G T C C C A A A T G C T T G G C A A T C C T T G G T A G A G C T T C T T T A T G A P2 -9.5 0 297402
- C T T T T T C T G C A G C A T T G C T T C T A T G A T C T T A G G A G C A C T G G P1 -14.4 -2.4 330144
- A T G C T C T T T G A A G T C C G T T A C T G G A C G G C A T G A C G A A G T T G P1 -14.4 0 283554
- G T T T T G G G C C T C T A G C T T T C C C C G T C C C C C C T G A G T T G G G T P0 -10.8 -0.9 53026
- T G C A C A G A G G G A G A A G T T G C C T G A C C G G G C T A T T C C C T T G T P0 -20.4 -2.9 294272
- T T T T A T T A T G G T G T C G G A T C C C A A A T T T T T A T G G A T T T T T T P0 -8.2 -1.5 232775
- C G A C T T A A G T C G T G C C A T T T C T C A G T T C T A C C C G G T G G T A T P1 -13.1 0 241649
- T C T T A T T A C T T T T T T G T A T T C T C C T G T T C C T C G G A T A C A A T P1 -9.1 -0.699999999999999 161847
- C C A A A G G G G T T C C T C C A G A T C C T A C G C T T T T G T A T C T T T A G P1 -9.3 -0.300000000000001 309588
- A T A A T T T A C C A A A T G T A T T G C A A T A T A C A C G A G A T G T G T A T P0 -10.4 0.699999999999999 249427
- A T T T G C T T C C A A T A G T T C T A C C T A C C C A G A A A A A T T G T C G G P1 -6.9 0 260903
- A G G T G C T C T C C A A T A C T T A A C T C T C A C T C G A C C A G A C A T A A P1 -5.6 -0.199999999999999 228100
- A A G C C C A G C G A A T A A T G C A A C G T T C G T G C C A C C G C C T T C T T P0 -9.8 0.6 312670
- T C G G A A T C T A C A A A A A C A T T C T A G G A A A G G G C T C G T A A T G A P1 -7.3 -2.2 147328
- T C T T T T A G A A T A G G A C T T T C C T T A C T T A A G T G A A A G C G C A A PX -11.4 -2.2 73304
- A C G G A A T C G G T C T G T C A A A G C C C A G C G A A T A A T G C A A C G T T P1 -11.5 0.5 312687
- A G A A A A C A G G A G T A T G C C C G C G T G T T T C A A C G A G A A C A C C G P0 -10.7 0 260496
- T T G A A A G C G G T G G A T C A A G C C C C C C T T T T T C T T T G G C T G T G P0 -10.7 2 239665
- C A C A A G A G A A G A G G A C C G G G C G C T T G T A T C T T C G G G A T A G G P1 -11.5 0 305240
- A G C C C T T G C A C T A A C G G C T G C G G A G C T C A C T T G G T C A T C T G P1 -13.8 -0.100000000000001 227770
- A C C T C A T A G T T G G G C T G T A C C T T C C T C A G G T G T C A A A T G T G P1 -10.9 -2.3 42054
- C C G T A G C G G A T C A A T T C C A A C G A G C C T T T C A A A C T A G T A C T P0 -7.8 1.3 21925
- C G A T G A T C G T A A G C T A T G T C C T C C A T C A C G A T G T C G A A T G A P1 -10.2 0 136036
- A C T T C A G G C A G A T A A A G C A G C T A C A A A A G C T A T G C T T G T C A P1 -13.5 -1.1 141679
- C G G T T C T A T T A A G G A C A G G T C G T C G T A T T G A T G A C C A A G A A P0 -20.7 -2.4 145832
- G G A A C A A A T A G G T G G T C T T T C C G G G A A T G T G A A A C A A A T G T P1 -9.6 -1 112387
- A T A G C T G T C C C C A C T G G A A T C A A A A T C T T T A G T T G G A T C G C P2 -12.4 0 350454
- G A A C A T T G G A G G C T C T T G A T C A C A A G C C A A G T A A T T A A A A A P2 -7.8 1 220711
- T A T G A C T T T C A C C T T T C G T A C C T T C T C G C G C T A C T T C A A A A P1 -4.6 0 304593
- G C T G A T G A T T T A A C C C A A A A C G G A G T A T C C G G G G A A G C C T T P2 -10.7 -0.0999999999999996 112091
- C G C T T G C C A A G A A A C C T T T T C G G A C C G C G A G A T C G T C T T G C P0 -11.9 3.6 237211
- T C T C C C T T C A T C C G G A G C T G C C G T A A C T T G G G C T C A T C A T G P1 -11.5 -0.9 218716
- C T T T C A C T G G A T T G A A A A G C C T T G T A T G T T G A T A G G A C T A T P1 -10.5 -2.2 293172
- T T C A A A A G C T T C C T G T C G A A C C G G C T T C T A T T T C A A T T C G T P0 -6.8 0 240314
- C A T A G A A G C C G C C G G G T T G A C C C C G A A G G C T G A A T T C T A T G P1 -21.6 0 145552
- T A C C C A C T T C G A T C A A T T A G C C A A G A T T T T G A C C G G A T A C G P1 -7.2 2.6 333055
- A T C T T T T T T T A G C G G T T T C C C C A G A G A T C T T T A T C A T T A A T P0 -6.5 0 81237
- G G A A C T T T T A C G C G A A T T T T C A A G T G G A T G A G A T C G G T C G A P0 -10.9 -1.1 303614
- T C T C A A A T T G C A T A C C T A T A C A A G G G T T C A A G T T T C G A T C G P1 -10.4 0 24084
- A G G C A C C T A T A A A A A A G A T A C T C C G A A G G C T T C G G G A T C G A P0 -11.8 0 144686
- G G C C A G A C G C A G C G G A G C G A C A A C C C G G G A G C A G A G T C C C C P1 -13.6 0 190399
- T C A T G G G G A T T T A C C C A T C A C A G A G A T G C A C A G A G G A A C A A P1 -11.2 -1.1 82863
- G T G T A T T A T T C T A C A T T T T C C T A A A A G A A C A T T C A T T C A T T P1 -7.7 0 26956
- C G T A T C G G C C T A T A T T C C C A C C A A T G T G A T C T C C A T T A C T G P1 -6.9 0 302662
- G A T G G A G T G T A G T G T T G G G A C A A G A C C T T C A T A T G C T T G G A P1 -12.9 -0.0999999999999996 91031
- C T A T A A A C A C T T T C T T G T T C C T A T T A A C A A A A C A T C C C C T T P0 -4.4 0 240524
- G A A C A T T C A T T C A T T T C T T T C T T C C C C G T C G A C C A C G A C G A P0 -10.9 0 26930
- T T T G G G C G A A G C T T T A C A T G C G G A A A G C G A C A A T G T C C C T T P1 -14.0 0 112036
- G G G A G C A G A G T C C C C A C C G G C A G G G G G A C A G G A G A C G G C C A P0 -19.0 0 190373
- T C C T A C T C G A A C A A T C A G T C C T A T A G T T T A C A A C T C T T C T T P1 -4.6 0 82278
- A A T A A A T A A C T A T C G A A G A G C G A T C C A T C T G A A G A A T G G C G P1 -8.2 -1.1 111180
- C G G G A G C T A G T G C T T G C T A T C T A A G A A T T G C T C C A T G G A T C P0 -15.2 0 142824
- G G A G G C T C T C T T C C C C A A C A C A G C C C C G A C C C C T T C C A A C A P1 -10.1 -0.299999999999999 319117
- C T C C A T A A A T T C T C G C A C T G C A G T C T T C T T T T G T A T A C T G T P1 -4.8 -0.8 249537
- C T A T C A A A G C T A T T G G A C A T C A A T G G T A T C G G A C T T A T G A G P0 -12.4 -1.9 42259
- T C C T A G A G C T G C G G A A C T A A C G A A T C T A T T C G A A A G T C G A A P1 -11.7 -1.7 303658
- G C G T A G T T C A A G T T T T C G A C C G A T T C A C C A A G G A A T G T T T T P1 -6.7 1.2 61211
- T T A A G A C T A A C A G G A C C A T T C C T T A T G A A A G A C C C A G C A A G PX -5.7 0.7 159379
- G G A A T A T T C C A T T C T T G T A G C A G C C A C C G C T T C G G A T C C T G P1 -12.9 -2 302983
- A T C A A T A T T A C T A G T T G T G T C T C C A T T A A A C T C A A C G A T C G P2 -6.2 2.8 222858
- A A G C A A G G C A G C C G A T A A G T C A T C G A A G G G T T T G T G T G A A T P0 -10.2 0.700000000000001 82732
- G C A C G C T A A C A G G A T A T A T G C T G A C C T T T A T A C T T T A T T C G P0 -5.3 0.600000000000001 176895
- T T C C C C A A G G T T T C A A G A T C C A T C T T T C A G G T T C C T T T C A A P0 -8.4 0 127660
- T A G T C T T A T T T T A T T A G T A G C C A T G A T T G G G G C T A T A G T A C P1 -11.6 -1 76775
- A C A A G C T G G A G A C G T A T C G G C C T A T A T T C C C A C C A A T G T G A P1 -9.8 -0.5 302674
- C G T C T G G A T C C T A G C T G T T T C C C G A C A C A T T G T C T T C T T G G P1 -9.4 0 312825
- A C A T A G G A T C A T C A T C A T G G C C C T T T T C T T C T T T C T T T T G C P1 -6.2 4.8 147607
- T C C A T C A A G A A G G T C C T A T C C A T C G T C T G G C A A A G A G A C G C P0 -10.2 -0.6 283732
- T A C A G G C C C T G A T T C C T A T C C T C T T C A G T G C A C T C T T C T T C P0 -8.5 0 176703
- A A C T C C T C C C C G G G T C G T T C C C A A T G T T T G G C A C T T T C C A T P1 -10.2 -1.7 157912
- A G A A A T G G G T G C T T T T T T T A C G T T G T T T A C C T T A G T T A C T G P1 -7.4 0 240457
- C G A G A A G T G T G A G G C A T T A A C G C A A G A T C C C G A A A T G G G C T P1 -11.3 -0.700000000000001 111991
- T T C G A T T G G A A C T G G A A G T T C C A G A A C A G G A G G T T G G T A T A P1 -14.9 -3.5 51462
- A T T G A C A T C C C A A A G C A C T A C C G C T C C A T A C G G T T T C A C T T P1 -8.2 0 221842
- T A G T T T T G C T A C A G A T G A T A C A C G A G G A A T C T T T T T A T G G T P1 -7.3 0.100000000000001 257058
- A T C G C G C C T G G G A T A T G G T A C G A G A T G C T C A A C T C G A C A T A P0 -13.0 -1.1 303982
- A A C A A T C T T T C C G G A T T A T A C A C C A A C C A C A T A C G C T A C T A P0 -5.5 0 91113
- T A A T A A G T C G T T A C T A C T A G C A A T G A C T T C C T T T T T C A T T A P1 -9.8 4.8 327981
- G A T T C T A A A A G A A C C T A T T T C A C C A A G T A G T G C T A A T T T T T P1 -6.6 -0.199999999999999 318197
- G A A G C A G C C G A G C T C A T T C C C T T C G C A T C C T G G G C C C A A A G P1 -9.1 0.0999999999999996 329167
- A C A T G G T A G C T T C T G A T T C A C G G C C A A T G A G A C T C C G C T T G P0 -9.1 0 258380
- A C A A A T A C T T C A A G A G A T A T C G G C T A A A C G A A A A G G G G A T T P2 -6.1 -1.2 309344
- A T T C C C T T G T T A T C T G T T A T C C A A C T G G T T G A A T A G T A A T C P1 -9.8 -1.7 294241
- C A C C T T A C G A T G T T C A T G A C C A A T C G G A T C T T G A C G T A C C A P0 -10.5 -1.6 135879
- G G C T G C G C C T T C T G C T C G A G C T C G C C G T A G G A A A C T T T C C C P0 -15.1 -0.9 127696
- T T T C C A C T A T A A A A A A A A T G C A A T C C C G C A A A G A A T T G T T C P1 -6.1 -1.8 319255
- A G A G A T C G G A G G T A T T T G G C C C C C A A A A G G G A T T G A G G T T T P1 -12.1 -0.9 218638
- C A A G T A T A G T C T C A C T A T T A C T A C C A C T A T T A A A A A A G A A C P1 -7.2 -1.5 229024
- G G G T A G A C C T C A T A C A A T A A C T G T C C T A G C T C T A C C G T A T C P1 -14.6 0.200000000000001 105273
- G C T G C C A T T G T G A A C C G C T A C C A T A C C A G A C C A G A T T T G A C P0 -5.4 1.4 273072
- A T T G C T T A C T C C T C A G T A G C C C A T A T G A A T C T G G T G A C T A T P2 -8.0 1 164105
- A T C T A T T G T G G A T G T T C C C G C G G G A A A G G C T A T G C T A G G G C P1 -15.3 -0.300000000000001 303388
- T A C G G A C C C T C C C T G C A G T G C G C C C C T C C T T G A A T T T T T T G P0 -7.8 0.2 26462
- T G G G C C C A A A G C A G T G C A G T C T T T C C T G G C C A A A T C A A G G A P1 -13.2 0 329137
- G G A A C C T A G G T G A T A G T A T C C C G A T C A A A C A G C T G A C G A A G P0 -10.1 -0.699999999999999 145040
- C A A G G G G G A T C T C G T T C T T G C A T A G C T C A G G T C G G A G C A A C P0 -14.3 0.0999999999999996 144875
- G T A C A A G T T A A G T C C T A A G A C T T G T T T A A G G T T A A A T A A A G P1 -8.8 -1.2 283146
- T A G A A G T C T T T C G G G G A G T G C T T T T G A G G A A T C C T T A T T T G P0 -12.2 -1.5 318809
- T T C T T T C G G G C C A C C A A A C C C T G C A A C T G A T G A G A A A G A A G P0 -12.4 -0.800000000000001 190508
- A G A T G T G A T C T T A G A G C T C G C T T A C A C T A A G T A T A C C A T C A P1 -11.6 0 140947
- T C T T T C G T T C T G T C A T A T T C C T A A T A A C T T A T C C A A T T A C A P1 -1.3 0.7 232885
- A C A G C C C C G A C C C C T T C C A A C A C C T C C T C G T C G G A G G A T T C P2 -12.2 0 319098
- T G T G C A T C T A C G T C A C T C G G C T C G C G C G C A A C C C C G C C C C G P1 -10.7 0.100000000000001 256905
- T T T C A A A C A A A C T C G T T A C A C T C G C A C C T G A T T A C A C G G G A P0 -8.9 0 293344
- A G T T A T T C A A G T T A T T T T T C C A A A A T A A G T C C C G C T C C G A C P0 -5.8 0 26519
- C G A G C C C C G T C A G T C C C G A C C T A G T C A T A A T T G C G T T T T A A P1 -7.6 0 275179
- A A A A G A C G C A G C A G A A A A A G C T C A A A C T A A A T G C T A T A A G C P1 -6.6 0.4 25654
- G C C C C T G C T C G G A G C T T T G G C A G G T A G T T T T T G C G C C C G T T P1 -15.4 -2 262032
- C T T T G T T C A T G C T G C T A A C T C T G A G T T T T T T C C T A C T T C T G P0 -3.6 0 297479
- T G T T C C G A T T C T G A T A G G T G C A C C T G A C A T G G C A T T T C C A C P1 -8.5 -1.3 351139
- A T A A T A T A T C G A A G T C C T C T C C T T C A A A T A C T G G A A G G T G G P0 -11.9 -0.0999999999999996 130293
- A C G G C C C G A C G A G T T A T C T A C G G A C C C T C C C T G C A G T G C G C P0 -10.6 -1.1 26480
- A A C T C A C T C C C A A T A C A G T A C A G G C C C T G A T T C C T A T C C T C P0 -4.2 1.3 176721
- G C G G G A A C A A C T A A A A C C A C C A T C T C G C T C T T T C C A T T C T T P2 -10.4 0 26166
- A G C T C C C G T T C A T A G T T T T G C T A C A G A T G A T A C A C G A G G A A P1 -12.5 0 257070
- T C C T A A T G T T T T G G G A C A T C C C G A C A A T T A T A T A C C T G C T A P1 -9.0 -1.2 61013
- C C A C T T C A A G A C A G A T C G A T C T A A A G A A G A T C A T T G C T T A C P0 -12.0 -3 164073
- C A C T T T C T T G T T C C T A T T A A C A A A A C A T C C C C T T T A T C T T C P1 -4.4 -1.7 240517
- A A C C C A A A G A A A T A C G A C C T C T C T T A G A T A T A C G G T T T A T G P1 -5.3 2.2 76898
- C C A G A A G T C G T T T C G A T A T A C G A T T T T A T C T T G T T T C A A T T P0 -9.7 -2.1 260829
- G G A G C T A C A G T A A T T A C A A G C T T A G C T A G C G C C A T A C C T G T P2 -10.1 -1.1 60699
- A C G C C A A C G T T A T G G A A G T T C C T G G A T C G T G T G A A A T A A G A P0 -11.1 -0.799999999999999 57858
- T C C T T C T G C A C C A T C T G A A T C T G T A G T T C C T C T T C G A C G T T P1 -4.7 0 312594
- T T A A A C C A A A A G C A A A T A A A C T C A A G G G C C A C C T C T G A G A G P2 -10.5 -2.1 303114
- C T G G G A T A T G G T A C G A G A T G C T C A A C T C G A C A T A T G G A G G C P1 -10.8 0 303975
- G A A A T C C G A T T T T G G T A A G A C T T G G A A A A A A T C G T A G T T C A P0 -12.1 0 204142
- A T G T C A T G A T G C G C C C A T T C C T A T G G C C A T T C C T T T A A T A C P1 -8.6 0 140785
- A G A A A C G C T C G A C T G T G G G A C A A T T A A T T C A A A C T C T T G A A P0 -8.9 -0.0999999999999996 303038
- A A G C A T T C C A T T A C T A C C A A C C C A A A G A A A T A C G A C C T C T C P1 -1.6 0 76916
- A C T T T A A G C A G T G G A A A T A A C A A A A G A T G T G C T C C G A G T C C P2 -10.1 -1.3 349965
- T T G T C A T G A G G T A T G C A G C A C A C T C A A C C A A A A T A T A T A G A PX -7.9 1.3 99425
- G C C C A A T G G G G A A G C G C A T G C G G A G C A G G C A C G G A G A A A A A P1 -14.3 -1.5 329221
- C C T T T C A T T T A T A C T T T A A G C G C G A T T G C T A T A A T A T A T A C P2 -7.5 -1 164024
- G A G A C T C G C T T C T C G A G T C A C A G A G A C A A A A A G A G A G G C G G PX -20.9 0 290277
- A T T T T C T C A T T A C T T T G G C T C T C T C A T T T T C G A T T T T T A T T P0 -2.5 0 297212
- T C C A G C C A T T A C T A T C A A A G C T A T T G G A C A T C A A T G G T A T C P1 -11.0 0 42270
- C G A G C G A G A A T C C G C C T G A T C A G C G C T A T A T C G T T A C T A T C P2 -10.5 2.2 237005
- T T T A A G T C T T G G G G T A G C A C C A C T A G A T C T T C A A C A A G G T G P1 -9.9 0 240634
- A A T C A G G G C A C G A A A A A A A A C C A C T T T G C C C A C A A G C T C T G P0 -10.8 1 304826
- G A C C C A C T T C A T T C G C T T G G C G A A T G A T C T T C G C T T C G C G G P1 -18.4 -2.6 26203
- T T A T C C G G C G A A G T C T C A A A C T C T G T T G T G C C A G G G A T A T C P0 -13.9 0 301040
- A C A T C T A G A T C T C A A C T T T C C T G G A A A T A A C T T G A G T C T A G P1 -13.6 0 221779
- C A C G T C G T A T T C C A G A T T A T C C G G A T G C T T A C G C T G G A T G G P0 -12.3 -0.9 350078
- A G T G A T T A G T C T G C T A G T T T C T T T G A T C C T A C T C G G T G T T C P1 -8.0 -0.5 260951
- T A C A T C T G T G A C C A G G A T T C C A C T T G T C A C C A C A A C G A A A A P2 -10.4 0 234643
- T T A T T T T T C C A A A A T A A G T C C C G C T C C G A C G G C C C G A C G A G P2 -13.3 0.0999999999999996 26508
- T G G G C A C A T G C T T C T C A G T A C T G A T T C G T A T G G A A T T A G C A P0 -13.7 -1.1 351305
- T C T A C T A T T C T A T G T T T T T C C C G A A A G C G T G C C A A T C C C T A P1 -6.9 0 162129
- A C T A G T T G A G T G G G C T T T C C C T T T G T T C C A G T T A T T T C T G G P1 -11.4 -1.4 104988
- C G A G A A G A A A G T A T C A G C A A C A A C A G G T T T T A T T G C G G G A C P1 -8.5 3.4 105363
- T A G A A T G G C T C C A G T G G C T A C A T T T A T G T T A A G T C T G G T C G P1 -12.7 -1.8 318149
- T A A G A G C A T G C A A C G C A A A G C G G C C T T T C A T T C C C T T G T T T P1 -8.3 -0.200000000000001 145726
- G T C G G A C T T T G T G G T G A A G G C A G A A G A T G T T G A G G C T T C C A P1 -11.3 0 251608
- A G C C A C A G C T C G T A T T C A T T C T G T A A T T T T A C C C C T T C T T C P1 -6.5 0 257190
- C T T G A T G C T C C G A T C G A A A A C A A A T C A G T G G G G C C A T G C C G PX -12.5 0 287369
- T T T T T A T G C G C C G C T T T A T C C T G A A A G G A A A A T T A A A A A T C P1 -9.2 -0.6 232501
- A A T G A A G A A G T T G G G C C T T T C A C C C T C T T T C T A G T T A C T C T P2 -12.0 0 270469
- A A C T A C A A C G A C G G G T A A C T C G C T G G A A A A A A G A A G T C A C A P0 -6.8 1.5 264193
- C T T T C T A G G A G C A T T A C G A T C T G C A G C T C A A A T G G T C T C T T P1 -10.1 0 289052
- G T T C A A T G T G A C T A T T A T C A C T T C G G C C A A C A C A C A A G A T G P1 -7.1 -1.6 58255
- G G T T T C G G G G A A T T G C T G C C C A T C G G A T C A G A T T C C G A T G T P2 -18.1 -0.5 304406
- G C T A A A A A T C C G G T A C A T T C C G T T T T G T T T C C C A T C C C A G T P2 -5.2 1 77182
- G G C C C C T A T C A G G A C C A G G G C C T A G C T A C T G A T A G G A A T G G P2 -18.0 -1.5 191337
- A A C T C A T T T G G T T T T A T G T T C T T T C A G T T A T T C T C T G T A A A P0 -5.7 0.5 241722
- T G C A G A T T G T T G G T T T G G C G C G A A G A A C T A T G G T A G A G C A G P1 -12.2 0 78111
- A G A T A T G A T C A G C C T G C A A C C A A C C T T C A T G A T G T T T G C C A P1 -8.5 -1.3 32072
- T A G T T G G A A G C C C A T G A A C A C T C A C A T G G T A T C A A G A G C C A P1 -11.3 0 222937
- A A G A G T A G T A C C A A A G G C A C C C T A T A A T T T C A T A A T A A A A A P1 -5.0 4.4 57895
- A G T C T C A T T C A A C C A A C T C T C T T T T T G A A G C A G A T A G T T C A P0 -9.8 0 303868
- A C T T G G A A A A A A T C G T A G T T C A G A T T C A A G T C G G T T C A G T G P1 -8.2 0 28681
- A A G C G C T A T A A T G A C C A C T A C G C G C G T T T C A T T C T C T T C G A P1 -9.8 1.3 261975
- T C G G T A T G T C C T C C T C G A C C C G A A G T C T A G A C A A G T G A T T C P1 -10.3 -0.800000000000001 220553
- T G G G C T G C A T T C T G A A G T T T C T T T C A T C G C A A A C T G G C C A T P1 -12.2 0 293130
- A A C T G G T C C A T G G C G T G G A T C T C C T T G G A A C A G C T T C A G G T P1 -16.5 -1.7 251461
- A A G T C A C A A C T A G A T C A A G A C C T A A G G A G A C T T C G A G C A C A P0 -6.7 2.7 264160
- T A T C G T C G T A G A A G C T G T T C C T A G G A A A G A T T A T G G T T C T C P1 -7.5 2.4 40563
- A G G A G A G A G A A T G C T A G C A A C T T C G A A A G A A T G G G A A A G G C P1 -7.4 0.199999999999999 90026
- T A T C G G A A A C T T C T A T T T C T C A T T C A C A A A T C C A T C T T T G T P1 -8.7 0.4 297514
- G G T G A T G A C A T C G T C A T T G C C G A T C G T A G T G T G G C T A A G G A P2 -19.3 -1.4 283376
- C G A G A G A T G T G A C T T C G T T C C T T T C C T T T C A G T C G A G T T A T P1 -7.4 0.0999999999999996 222763
- A G C T T T T G C T A T C T T T T T T T C T A T T T G G A T T T T T T A T G C T C P1 -9.5 -2.4 60974
- A A C T C A T G C T C T T T G A A G T C C G T T A C T G G A C G G C A T G A C G A P2 -17.4 -1.4 283559
- C A T A C G A C C A G G T G G A G T G G C A C A A G A T C T G C C T C T T G G C T P1 -14.8 -1 134587
- G G T G T A T T A T T C T A C A T T T T C C T A A A A G A A C A T T C A T T C A T P0 -8.3 0 26957
- A A A A G C G T C T A C G G G T A A A G C A C C G T A T C C A T A T A A C T G C T P0 -10.1 0 145115
- T T G T T C A C C A T A G G A G G A C T C A C T G G A A T A G T C C T G G C A A A P2 -11.7 0 350349
- G T C C A A A C C T T C G A C C A G C T C C T T C T T G C A A T C C G C C C A G A P1 -8.1 0 157293
- A G G G C A A T T G C G T T T C T A A C C T C C A T A T C T T T G G T G G A T G A P2 -12.2 0.800000000000001 151619
- A A G T G T T C C C G G A C T G C A T G C A T A C A T C C G T A A G T A A C T T A P0 -9.4 0 169630
- A G A A G C A A G C T T C A A C G C T C C C C A A G A C A A C A G A G C C A T C A P1 -10.8 1.8 145780
- G C T C A C T T G G T C A T C T G C T T C G A G A T C T C G G G A T C C C T C A G P1 -9.9 2.2 227746
- G C T T T G G T G T G G A A G A A C A C C A T T A T C A C A G G G C A A T T G C G P0 -15.5 -2.2 151648
- A A T T C C T T T A A A A T T T G G A A C C C A C G G G T T T T T A A G A T T T T P1 -9.4 -0.4 163945
- G T T C A A A A C A T C C A C T C G T T C A A C A G G A A A G A A A A G G T C C A P1 -9.8 1.1 239841
- A A A T C C A A C C A C T T C A C C T A C T T T A T T G C C C C T A A C C G T T T P1 0.1 0 30953
- C A T T T T G G G C T T T G C T C T A A C C G A A G C T A T T G C A T T G T T T G P1 -9.9 0 279094
- G G C T T T G C C C C T G T T A G A T C C C A T T C T T A T G T A T G C A G T C G P1 -10.2 0 191581
- C G A C A G T G A A T G T G A T T C A C C C C A T C T C A T T A T G T T T G A G C P0 -11.6 1 313090
- A A C A C G T C T T C C T A T T C C A T C T T T T C T C G A A T C T C C T A T A A P1 -1.6 0 240100
- A G G G G T T C G A C A G G A A A G T C C T T T C G A T C T A A T C C A T T C T T P2 -17.6 -2.3 57989
- G G A T A G A A G T A G G G C T G C G C C T T C G G C T G C G C C T T C T G C T C P0 -18.5 -0.899999999999999 127720
- A T T A T C C C G A C G T G A G C A G T C A C G C T G G A A T A T A A T A G A T G P1 -14.4 -3 258232
- A A G T G T T C A G A A G A A T A T C T C A A A T G C A T T A T C A T C C T C C A P1 -6.5 2.5 249573
- A T T G G G C A A T T T A C T T T A T A C C T A C T A T T C T G T C T G G T T T T P1 -6.8 0 76823
- T T C T A A A A T C A A G A T T A T C C C G A C G T G A G C A G T C A C G C T G G P0 -13.0 -1.1 258245
- A G C C A G T C A T C A A T T A G A A G C A G G C A A A A T G G T G A T G A A T T P1 -10.3 -0.800000000000001 157245
- G A T A T A T T A G G A A C C T C C A G C G A G A A T T G G A T C A T A C T C C C P0 -9.0 4.2 297773
- A A A A A A A C A T C T G C T C C A C C C G A G C G A G A A T C C G C C T G A T C P0 -11.4 -0.0999999999999996 237025
- A T G A T T C A C T T T A C A T T C T T C A A G G C T C T G T T G A A A C A G G A P0 -7.4 0.9 89904
- A T G T T T T C T A T T T A C A T T C C C G T C T C T T A G A A A G A G C G G C T P0 -12.8 -2 302771
- T C G C G C G C A A C C C C G C C C T G C T T C T C C C T T C C C C C T C C C C C PX -7.1 -2.3 254626
- T C T A A C A T T T C T A G T A C C A A C T A A T T C G T T C G G G C G A G A C A P1 -9.6 -2.4 140833
- A G C C C C A G T G G G A G T A G T G A C T A G C G T T A T A G G T C G T T G G G P1 -14.1 -2.7 329751
- G C C C G G A A C A G C A A C A A C T A C A A C G A C G G G T A A C T C G C T G G P0 -10.1 0 264208
- T T A C T A T C A A A G C T A T T G G A C A T C A A T G G T A T C G G A C T T A T P0 -10.7 0 42262
- C G A T G G C T A T T C A T T T A A G T C T T G G G G T A G C A C C A C T A G A T P0 -11.4 0.0999999999999996 240647
- C C A A T T C C C C C C T C G T A C T A C C A A A A A A T G A G A T T C T T G C C P0 -4.9 0 22054
- G G C T T T C A T T C C A T T C C A T T C T G A T G A T A A A T G A A G A G G T G P0 -11.3 0 119506
- A A G A A G T A T T G C G C T A T T T A C C A G T G A G T G G G A T T A T T G G A P0 -12.6 -2.2 76998
- G A T T C T T T T C C A A A C A G G A A C C A C C G A T T T A C A A A T A T C A T P1 -8.1 3.3 163753
- A G C T G G G C G G G G A G G C G A T A C T A G T T A T C A G G T C A G A G A G A P0 -11.2 -1.8 145436
- T T A C A T C T G T G A C C A G G A T T C C A C T T G T C A C C A C A A C G A A A P1 -10.4 0 234644
- T T C T T C C G A C T C C G A G A A A T C G G T C A A A C G G G A G G C T A C C C P0 -18.7 -2.7 147509
- T C C C T C T G A A G C T G G T C A T T C C T T G T T T C C A G T T A A T A G T G P0 -11.8 0 294191
- A T G C G A T G T C G T G C T T C C G G C T T T C A A A G C T G C T A T G C A A G P0 -13.7 -0.5 91311
- G C C C G C T C A T G C T G C T T C G G C G G C G C T T T T T C G C C T T C T C T P0 -14.2 0.4 231959
- C T C T C C G G A C C C G G T T T C T C C C C C T C C C C C C A T A G C C T C G T P1 -6.0 0 304206
- T G T G T T T G T T G C A G G T C A A C C T T T G G G T T A T T A C G G C T C C T P1 -9.4 0.5 283515
- T G A A C G T A A A G C G G T A G C C C C C G T C A G G G C A A G A G A A A T A A P1 -13.1 1.5 270308
- A A T A C G G T C C G G A T T G C T A G C T C C C G T T C A T A G T T T T G C T A P1 -8.6 0.0999999999999996 257088
- G T G T C A A A T G T G A T G C T G T A C C T G G T C G T T T A A A T C A A A T C P0 -10.4 0 42025
- A A A A G G G A A G C A G C T T C C A A C T T T A A C C C T T G A A A C T G G T A PX -11.5 1 214931
- C A T C G A T T G G T T A T T C C T C T C T G T T C G T A T C T C T T T T T C C A P0 -4.3 -0.2 31033
- G C T T T T T C C C C A A T T T C C C A C T C C T T C T G T G A G G C A A A A C C P1 -7.8 -2 305300
- A C A T G A T C T A C A T A A T A A G A C A T C A T A G G C G C C T A G A G A T A P0 -6.4 0.6 111073
- A T T T T A G G T A T T C G G G G A A T C C T C C T T A A T A G A C G A A A T A T P2 -10.8 0 189169
- A G A C A T C G T A A A T T G G T C C G C G G G C A T C G C G A T A A G T C C T C P1 -11.3 0 144580
- A C G C G G C G G A G G C T C T C T T C C C C A A C A C A G C C C C G A C C C C T P0 -15.3 0 319124
- A A T T C T C G C A C T G C A G T C T T C T T T T G T A T A C T G T T C A G T A T P2 -7.5 0 249530
- T G G A T T T C T G A C C A C A T T C T C C A T A G G G C C C T C T T A T C T C T P1 -7.1 0 105447
- C G G A C C A G C C C T T T T T T A T G C G C C G C T T T A T C C T G A A A G G A P1 -11.2 -1.5 232513
- A T T T A A A A C C T G A T T T C C T C C A T A A A T T C T C C G A T T C A A A T P0 -4.0 0 167583
- A A T A A C T G T C C T A G C T C T A C C G T A T C T T T T G T T T C A T T T C T P1 -1.8 -0.1 105258
