# Supplementary material for: Simple statistical models predict C-to-U edited sites in plant mitochondrial RNA
Source: BMC Bioinformatics. 2004 Sep 16;5:132. doi: 10.1186/1471-2105-5-132 (PMC521485; doi:10.1186/1471-2105-5-132)
Supplement: Additional File 2 — Brassica napus data file File is plain text, space delimited. First row is column headings with variable names: edit; + site is edited, - site is not edited; -20 through 20, nucleotide position relative to edited site; cp, codon position; fe, estimated folding energy; dfe, difference in estimated folding energy between pre-edited and edited sequences; and loc, location of focus site (position 0) in GenBank file. Each subsequent line represents a observation. [file 1471-2105-5-132-S2.txt]

edit -20 -19 -18 -17 -16 -15 -14 -13 -12 -11 -10 -9 -8 -7 -6 -5 -4 -3 -2 -1 0 1 2 3 4 5 6 7 8 9 10 11 12 13 14 15 16 17 18 19 20 cp fe dfe loc
+ A T C A A T A C A T G T T C C T A T G C C C A T T C C A A T C T T G T C T A A C T P1 -2.1 0 213122
+ A G A T G T A T C A C G T C A A G A T C C G T T G C T C A A A C C G A A T C A C G P1 -12.7 0 202577
+ T T T T C C T C C C G C A C C T T T T C C T C G A A A T G A G A A A G A A G A T G P1 -7.9 -0.600000000000001 115208
+ C T A T T C C T A T C T C T T C A T T C C C T C T T T T G G T C T A T C T A C A T P0 -1.4 -0.4 94456
+ T T T A T C A T T A A T G C A A C C T C C A T T T T G C T C A T T C A T G G A G T P2 -8.5 0 219146
+ G T C T T A T T T G T A T T T T A C T T C T T A T T G G T G C T G T T G G G A A A P0 -10.1 0 64576
+ T A C A T T A G C G G C T C A T A A A C C A T G T T C G T C A A C C A A G T T T G PX -7.2 0.7 202372
+ A A A A T G C T T C T T T T A T G C C T C G G G T A T T A G C C A C A G C T C G T P0 -9.3 0 31983
+ T T G T T C T A A A A T G G T T A T T C C T C A C A A T T T C T C C T T G T G A T P0 -10.2 0.200000000000001 209827
+ A C A T T T C T G T G A A T G C T A T T C T A A T C T A A G T G G T C T T A T T C P1 -7.4 1.3 147382
+ A G A A T G G T T T C A T G T T C T T T C A T C G A T T G G T T A T T C C T C T C P1 -9.5 0 115565
+ T C C A A A T T C A A G A A T A C G A C C G A T A C G A T T A A T T G G T C T G T P1 -10.9 -1.6 147460
+ T C A T C A A A T G G C A C T C A G T T C A T A T C T T T A A X X X X X X X X X X P1 -2.8 -0.5 194729
+ G T T G G T G A C T G G A G A T A A C T C T C T T C A A T T A T T C C T G G G A T P1 -10.5 -0.0999999999999996 64298
+ C A A T T T T T G G G C C A A T T C C C C C C T C G T A C T A C C A A A A A A T G P1 -8.8 0 25739
+ C T T T G C A A T G T T A C T T G G T T C A A C T C T A T T T G T G A C C T T T T P1 -7.7 0.399999999999999 24347
+ C A A A T T T T T A T G G A T T T T T T C T T T G T T A C C G G G G T C G A C C C P0 -9.7 -2 107512
+ T C G G T C G A T C C G G A A T G G A T C G G T T A A A C A T T C C A T T A G G G P0 -16.3 1.1 115381
+ G T T C T T T C C A G G A G G T T G G C C G C C T A T C C T A G A T C T T C C C A P1 -11.5 -0.199999999999999 62625
+ T G A A T T C A T T G T A T T A A T T C C A C T T C C T A C T T G C G G T A T G C P1 -7.3 0.600000000000001 217867
+ T G T A A C A T C T G C T G A T G T A C C T C A T A G T T G G G C T G T A C C T T P1 -11.3 0.6 84387
+ T C T T C A A G C T T T A C C T T A T T C T G A T C G T T C A G A C T A T G T T T P1 -9.2 -3 8608
+ A T A A G C A T A G A A A A A C T T C T C G T A A T G T A T T T A A C C A G A A A P0 -7.2 0.7 201863
+ C C T A C T C G G T G T T C C T T T T C C A T T T G C T T C C A A T A G T T C T A P1 -4.7 0 114121
+ T T A A G A A G A G A A A G A T T T A T C C G A A A A A A T A T C T T A C C A G T P0 -6.3 0 220940
+ C T A T A C A A G G G T T C A A G T T T C G A T C G A T A T T T G C G G A G T T G P1 -7.0 -0.2 27770
+ A C A A C C T C T A G C A G A T G G T T C G A A A T T G A T T C T A A A A G A A C P1 -9.9 0.299999999999999 177129
+ C T A T G A T C T T C C C A G T A G T T C A T A T A G G A G C T A T A G C C G T T P0 -10.5 -1.2 165050
+ C T C G C A A A A T C C A A C C A C T T C A C C T A C T T T A T T G C C C C T A A P1 -3.8 0 115499
+ T T T T C A T T A C G A A G A T G T A T C A C G T C A A G A T C C G T T G C T C A P1 -10.0 0 202565
+ C G A T G A A T T A G A A G A G A T G T C A A C C G G C A A C C G T A T C T G G A P1 -9.3 -2.4 7121
+ T T T T C T T T C C T T G G G C A G T A C C T C C C A A C A A G A T T G A T T T G P0 -12.2 0 114288
+ G G G T T T T G G A A G A T A T G G C A C T A A A A G T T G T A A A G C T G G T C PX -10.3 -1 202075
+ T C T T A A T A C C C C T A T T C T C C C T T C A T C C G G A G C T G C C G T A A P1 -6.8 0.600000000000001 96907
+ T T T G A C C T C T G T A T T C A T C T C G T T T C T T A T T T A C C T G G G T G P1 -7.5 0 212942
+ G A T A G G A T C G C A T A C T T G G T C A C C C G A T G C T A T G G A G G G T C P1 -12.0 -1.3 64625
+ G G T A C A T T C C G T T T T G T T T C C C A T C C C A G T C T T T C G C G A C A P1 -10.1 -1.3 164970
+ A A T T G G C T A T G G A G A T T C C G C G C G G T C A G A A A T T C A T A C A G P0 -12.3 0.5 202699
+ A T G T A C A T G T T C C T G C G G C T C G G A T G A G T A T T A T T G T T T A T P0 -8.3 -0.9 212731
+ A G G A T A A G T T G C G T T G G A A T C G A G A A A G T T C C G T G G A G T T C P0 -9.4 2.1 92333
+ C G G A G C T G C T A C A A T T G C T T C A G C G G G A G C T G C T A T C G G T A P1 -16.9 2.1 112484
+ A T C G T A G T T C A G A T T C A A G T C G G T T C A G T G A G T A T T A T T A T P0 -7.1 0 198682
+ A T C G A C A T G A T A T A T T T G C T C A C A T T C C G G G C G A A G G T C A T P0 -16.8 -1.7 114641
+ C G A A T G T G G T T T C G A T C C T T C C G G T G A T G C C A G A A G T C G T T P1 -14.6 0 114187
+ A C G A A A T A T T C C T A T T A T G T C A A T G C C A A T T G A A T C A A T G T P1 -8.6 -2.9 42330
+ T A A T T T T T C G G T C A G A A T C T C G A C A G T A A T G T C T C T G T T A G P1 -12.0 -0.300000000000001 202859
+ G T C G G G G T G G C T G G T G G T T T C G G G A T C C C G T A G A A A A T G C T P0 -13.3 -1.5 31950
+ T A C C G A A C C G C T T G C A G A A T C A A A T C C T G T T C C A C A A G A T C P1 -8.3 -0.800000000000001 107019
+ G T T G G C T A T T T T T G T G G C A T C G A T T G T A C A A G T T C G T G A A G P1 -10.1 0 143962
+ T C T T G T T C C T G T T C C T A A C T C C T C C C C G G G T C G T T C C C A A T P0 -7.4 0 143622
+ T C C T C C A T T T A A G T G G T T C T C G C T T C T T C T T G T T C C T G T T C P0 -5.7 -0.3 143595
+ T C T T T C A T C G A T T G G T T A T T C C T C T C T G T T C G T A T C T C T T T P1 -4.3 0 115580
+ T C A A A T A C T G G A A G G T G G A T C A C T T G T A G G A A T T G T A G G A A P2 -11.0 -0.4 11356
+ T T T G G T A T T T T C C G T T T C T T C G G A T G A T A T G A T G G G T C A A G P1 -11.1 -1.1 42267
+ X X X X X X X X X X X X X X X X X X X X C T G G T C C A T G T A C A T T G T T C T P1 -1.2 0 62589
+ A T A A A A T C T G T T T A T C A A A G C G C T T C T C T G A T T G C T C A A G A P2 -8.1 -0.3 201673
+ T T A C T A T T G G A C A A A T T T C T C C T T T G G T T T T C T T C T T G T T C P0 -8.8 -2.2 205981
+ C A T T G C T T T G T T T T T C T C T C C T T T C C T A T C A G C G A G T T C C G P1 -4.6 0 107088
+ A G A T C T A G A A T T G G G T C A A T C A C G T T T A T T A G A A G T G G A C A P1 -14.1 0 84468
+ C G A C A T A A G A T T A A A A G A T C C A A A C C T T C C T C T T C G G A G C A P1 -8.7 1.9 220072
+ T T A T G G G A A A G A G T A T A T T A C A G C A T T T T T A A T T C G T G A A T P1 -8.3 0 147715
+ C T G T A C T A A T A T G T G T A G G T C C C C G T A A T T C G A G T G A G A T T P0 -6.5 0 102174
+ C C C C A A G T A C T C C A A A G A C T C A A A T A T T G T A A A T C A A G A A G P1 -4.1 2 61686
+ A T T T A G G T C C G A T T C G G A T C C C T C C G T T G T T T C C T T T T C C T P0 -11.4 0 115174
+ T G C T T T T T A T G A A G T C G C A C C G G G A G C T A G T G C T T G C T A T C P1 -12.2 3.8 63216
+ A T G T T C A T G A C C A A T C G G A T C C T G A C G T A C C A G T A G G T A C C P0 -16.3 -1.7 5908
+ G G C T T T G A T T G T T A T T A C T T C T G C A G G A G C T A C G A C G T C A T P1 -9.6 -0.0999999999999996 64763
+ C G T A T C T C T T T T T C C A A T T T C G G T C T C G A T T A G T T T A C A A G P1 -7.4 3.1 115610
+ A T A T A C T T C C T T G A C C A C T T C A A G A C A G A T C G A T C T A A A G A P1 -8.9 -2.9 149717
+ T T T T G A T G G T T T T T C C G C T T C T C A C A G C T G C T C T T T C C A C A P0 -7.1 0 143865
+ T A T T C T T T T T A T G G T C G T G C C T T G T G G C A C G G C A G C A C C C G P1 -18.0 -1.5 94566
+ T C T T T C T T T C C T T G G T C T T T C G T T C T G T C A T A T T C C T A A T A P1 -1.9 0.6 107658
+ G C A A G A G C A C T T A G A C A A T T C A C T T T G A G T A C A G G A A A G T C P2 -8.2 0 140352
+ A A T G G A T C G G T T A A A C A T T C C A T T A G G G A G C C T G G T C T T G A P1 -14.9 -1.8 115394
+ T G T G A T C T G T T T G C C A G A A C C A A G G G G T C T T T C T T T G G A A A P1 -15.7 -2.2 143803
+ T C T C T A T G T A C A T G T T C C T G C G G C T C G G A T G A G T A T T A T T G P1 -8.2 0.9 212726
+ C T T T A T C A T T A A T G C A A C C T C C A T T T T G C T C A T T C A T G G A G P1 -8.5 0 219147
+ G T T A A T A T C T C C A T T A G C G T C A C C C T T T C T T A C C C T G C C T T P1 -5.8 0 143389
+ G G T C T C T G G T T T G A T G G T T G C A C G T G C T A A A A A T C C G G T A C P1 -10.5 0 164934
+ C T C A T T A T T C G G A G G T T A A T C A T A G A A C A C C A A A A G C T G T G P0 -7.9 -1.3 220148
+ C G A A A T A C A A T C G A T T C C T C C A T T T A A G T G G T T C T C G C T T C P0 -7.8 0 143580
+ C A C T G C G T T T T C A A A A G C T T C C T G T C G A A C C G G C T T C T A T T P0 -7.4 1 212983
+ T C T T A A T A T T G T G A C T T T T C C A T G C T G T G T C T T A G G A A C C T P1 -9.1 0 32068
+ C A C G A T A T C T T T T T C T T C C T C A T T C T G A T T T T G G T T T T C G T P2 -8.3 0 209714
+ C A T G T C A T T C C C A T T T A G G T C C G A T T C G G A T C C C T C C G T T G P0 -10.1 0 115162
+ A A T T G G A G G T A G T A T T C T A C C G A T G T T A A G T C A T G G A C T G G P1 -13.3 -1.6 152902
+ C A G T A G G T A C C A G A G G A G A T C G C T A T G A T C G T T A C T G T A T C P0 -13.1 -2.2 5878
+ C A C G A T A T C T T T T T C T T C C T C A T T C T G A T T T T G G T T T T C G T P2 -8.3 0 84806
+ X X X X X A T G A G A C G A C T T T T T C T T G A A C T A T A T C A T A A A C T G P0 -5.2 -0.4 115030
+ C C T T A G T T A C T G G G G G G T T T C G G G G A A G A C C A A T G T G G G G G P0 -13.1 2 212878
+ A A G A T C C A A A C C T T C C T C T T C G G A G C A G A A A C G G A C G T G G C P0 -11.0 0.0999999999999996 220058
+ A T T T A C G G A T C T A T A T G C T T C G A T T G G A A C T G G A A G T T C C A P1 -14.0 -1.4 92488
+ A T A T T A C A G C A T T T T T A A T T C G T G A A T T T C T A A T G A T C G C C P0 -5.0 0.9 147729
+ C T T A T A T A T C C T A T G A A T T T C A T T T C G C A T C G G A A A C G A T T P0 -9.5 0 143265
+ T T T A C C T T A T T C T G A T C G T T C A G A C T A T G T T T C T A T G A T G G P1 -8.9 -1.7 8599
+ T G G T A C T A T A A T T C C T A T T C C T A T C T C T T C A T T C C C T C T T T P1 -3.5 -0.2 94470
+ T G T T T T T C C C G A A A G C G T G C C A A T C C C T A T G T T C A T T A T T A P1 -5.1 0.5 147802
+ A C G A C T A G G A A A A G G C A A A T C A A A A A T T T T A C T T C G A A T T T P2 -5.6 0 9778
+ C A T G T A T T T A G C T A T T G A G C C T C A A A G T T T A T G T T T T T A T G P1 -8.9 0.9 217795
+ G C A T T G C T T T G T T T T T C T C T C C T T T C C T A T C A G C G A G T T C C P0 -5.6 -0.6 107089
+ T T A T G T G T T A T T T A T C C A T T C T T A C T T T T T T T A T G C C A A T G P0 -1.7 0 64258
+ A T C T T T C T A T A A A G A A A T T T C A G T T G A A A A A A T C A T A G G C A P1 -9.0 -0.800000000000001 220591
+ A C C A A T C A C G A G T T T T T C T C C A T T C C T C T C G T A T A T C G T C G P1 -6.4 0 115085
+ X X X X X X X T C T T C A A T G G G G T C T G C T C T T T T T T T T T T G G G A G P1 -8.7 0 59096
+ C T T T T C C T C C C G C A C C T T T T C C T C G A A A T G A G A A A G A A G A T P0 -7.7 3.6 115207
+ G G T T T A C G T G T T A C T G G T T C C C G G A A G A G T T A A T A T C T C C A P0 -9.8 0.799999999999999 143361
+ T A T G T C A A T G C C A A T T G A A T C A A T G T T A T T A G C T G T G A A T T P1 -12.4 -3 42315
+ T G T G T C C A C G G G A C A A A T C C C A T T T G A A A T G G A T G G T G T G A PX -16.1 -2.1 202306
+ C A A T C C T A A C G A A G T A G T T C C T C C G G A A T C C A A T G A A C A A C P1 -7.8 1 41640
+ T T G G A A C A G C T C G C A A A A T C C A A C C A C T T C A C C T A C T T T A T P1 -6.0 -1.8 115490
+ T C T C C A T T C C T C T C G T A T A T C G T C G T A A C G C C C T T A A T G C T P2 -3.6 0.1 115101
+ T C C C A A T G T T T G G C A C T T T C C A T A C T T C G T G G G T G C A A C A T P1 -14.4 -2.2 143656
+ T A T A T C A T A A A C T G A T C T T C C C C T C C A C A C C A A T C A C G A G T P0 -5.1 0 115057
+ G T C A G A A T T T G C A C C A A T T T C T A T C T A T T T A G T G A T T A G T C P1 -7.7 -2 114064
+ T C G T T C T T C T C A G A T C G C T C C A G T A C G A T G G A T C A A G G G G G P1 -11.1 0.5 140528
+ T G A A T G G A A A A G G G G T G C T T C G G A T C G G G A G T A A X X X X X X X P1 -11.6 -1.2 114385
+ G G C T G C T T A A A A A A C T G A T T C A A C G A G A T A T A G A T A T G T C C P0 -4.8 1.5 221090
+ A A T A T A T A C G A G T G T T A T T C C G T G A A A T A A C T C G A A T T T C A P0 -10.2 0 7383
+ T A C T A T T C T T T C G T A C T T T C C T C T T T T T A G C A C G C G A T A G G P0 -6.8 0 94201
+ T A T T G C C C C T A A C C G T T T C T C G T A C C T C T A T T G A A A C A G A A P0 -7.9 0.9 115528
+ C T G T T C G T A T T T C G T T C A T T C C A T C G G T A T G C T C C C A G G T A P0 -7.8 0 143754
+ G G C G C A A A A G C A G A T A T G G T C T G G T A T T C C C C T G T T C C C T G P1 -9.6 -0.9 102220
+ A T C C T A A C G A A G T A G T T C C T C C G G A A T C C A A T G A A C A A C A A P0 -9.3 1.2 41638
+ C G A C T C T T C T A C G G C C A A A T C T C A A T T T G T G G A A A G C C T T C P1 -9.7 1.5 147550
+ T T T T C C C A T G T T A C A A C T T T C G T A C C A A T T C G G T C G A T C C G P1 -9.6 -0.4 115352
+ G G A A A A G G G G T G C T T C G G A T C G G G A G T A A X X X X X X X X X X X X P0 -11.8 0 114390
+ G G T T C G T C A G T A G A G A T G T T C C C A C G G G T G C C C C T T T T T C C P0 -12.6 0.5 94513
+ A T C A A T T A A T G G G A C T T G G C C G G A A A G T G T T C T T G C C T C T A P0 -14.3 0 62768
+ C A T C T T T C C T A G T C T C A T C T C G A T G T T C A T T G C T A T A C C A T P1 -3.3 1.8 209574
+ T T T A A C C G T A G G C A T C T T G C C A G G A A G T T G G T G G G C T T A T C P1 -15.6 -1.8 31900
+ T A G T G A C T A G C G T T A T A G G T C G T T T T T A T T A T A T A C G C T T A P0 -10.0 0 192825
+ A A T G G T A T T T C C T A C C G A T C C A T G C C A T T C T T C G T A G T A T A P0 -10.8 0.899999999999999 205750
+ C A T C T T T C C T A G T C T C A T C T C G A T G T T C A T T G C T A T A C C A T P1 -3.3 1.8 84666
+ T A G C T C C T G G G A T T T C G G G T C G T T T T A C T C T C T T T C A A A C A P0 -9.2 0.200000000000001 64453
+ T A T T T T T A T G G G G A T T C T A T C T A T C G C T G T A G G A T T C C T A T P1 -15.7 0.100000000000001 189948
+ G A C T C G T T C G G A T G G G T G T T C A C C C C A A A G T G T T C C C G G A C P0 -12.7 0 155239
+ T G T T C A T G A C C A A T C G G A T C C T G A C G T A C C A G T A G G T A C C A P1 -16.3 0 5907
+ T A T A T C G A A G T C C T C T C C T T C A A A T A C T G G A A G G T G G A T C A P1 -16.2 -1.8 11375
+ G T G T G G T A T T C A T T C T C G T T C G G C T C T T G G A A T C A C A T C C A P1 -11.5 -0.199999999999999 115442
+ A T C C G T T G C T C A A A C C G A A T C A C G C C A A C G T T A T G G A A G T T P0 -10.9 -0.0999999999999996 202594
+ T A T C A T T A G C T C G G G T A G T C C C T G T T T C T G G T C T T T T A G T C P0 -9.6 -2.8 62807
+ X X X X X X A T G G A A T T A T C T C C C A G A G C T G C G G A A C T A A C G A A P2 -8.2 -1.1 137168
+ T C C T G T T C C T A A C T C C T C C C C G G G T C G T T C C C A A T G T T T G G P0 -8.7 0.700000000000001 143628
+ C C G T G A A A T A A C T C G A A T T T C A A A T C A T T C A C T T G C T T T A A P1 -6.4 -0.5 7364
+ C C G A A A C C T A A A T G T T A A G T C A G C A A C A C T T A C A A A T G C C A P1 -5.8 0.3 41493
+ C T T G T T C C T G T T C C T A A C T C C T C C C C G G G T C G T T C C C A A T G P1 -7.4 0 143623
+ G C T C C C C T T T A T T T G A A T A C C C A C C T A C G G C T T T G A T T G T T P0 -4.4 0.0999999999999996 64735
+ C A C A C A A G A T G A G A C T T T A C C A C T G T G G A G C G G C T T T T T G C P1 -9.0 0.4 203042
+ A T G G A A T T A T T A T A G C G G G T C G G T C T A G T A A T T C T T C A A T G P0 -11.9 0 176920
+ T A T T C C T C A A G C A A G G C A G C C G A T A A G T C A T C G A A G G G T T T P1 -8.4 0.4 220738
+ C T C G G G T A T T A G C C A C A G C T C G T A T T C A T T C T G T A A T T T T A P0 -10.6 0 32001
+ C T G G T T G T T G C C A C C A A G T C C C T T G C T C C T A T T A A G C T C A G P1 -8.9 0 185529
+ C T A A C T T C C C C T T C T C A A C C C G T A T C T T G T T T G T T C T G G A A P0 -4.7 0 213166
+ T A T T T C A A T T C G T G C T G G A C C G A T C G A T A T A C C A A T A A T A A P1 -6.2 0.899999999999999 213020
+ T A G T G A G C A C C A T G C C G A A T C T C T C T A C C A T T T T C T T T T C T P0 -5.7 -0.5 153021
+ C A C G A A A G T T G C C C C T T T T T C A T G G G G A T T T A C C C A T C A C A P0 -12.4 -0.6 220880
+ T C A A A C T T G T C G T C T A C T T T C A G G A A A T G T T C G G A A C A G A G P1 -7.4 -0.2 221038
+ G A G G T G T G A T G T A C A T G C A C C C A T T T C A A G G G G G T G C A A G A P0 -19.2 -2.7 96597
+ C A C A T G C C A G C A G A T G T G G T C A C C A T C A T A G G T A C T C A A G A P2 -11.2 1.1 3696
+ G A G T T T T T C T C C A T T C C T C T C G T A T A T C G T C G T A A C G C C C T P1 -4.9 -0.300000000000001 115094
+ T C A A T A T G A G A A A G C C A T T C C A A A T A G T G T C A A A C C T G A A T P1 -7.6 2.3 135768
+ G G C T T C T A T T T C A A T T C G T G C T G G A C C G A T C G A T A T A C C A A P1 -7.2 1.4 213014
+ G A A T G G A T C G G T T A A A C A T T C C A T T A G G G A G C C T G G T C T T G P0 -15.2 -3.4 115393
+ A G G T C C G A T T C G G A T C C C T C C G T T G T T T C C T T T T C C T C C C G P1 -11.3 -2 115178
+ A A G A G A A G A A T C A A A A G G A T C G A A C T A C C T A C T C A T T A T T C P2 -6.4 2 220179
+ A A C T C T A T T T G T G A C C T T T T C T C G T A T G T G G G A C T C T C T A T P1 -6.7 -0.3 24326
+ G T C T A T T T C C A T C A G C C G G C C G G T G G G A G C G A G A A G T T T G G P0 -15.9 1.7 27609
+ T T C C T T T A A A A T T T G G A A C C C A C G G G T T T T T A A G A T T T T C A P0 -9.5 2.6 149605
+ T T C C C A A A G A A G T C C C G C T C C G A C G G C C C G A C G A G T T A T C T P2 -10.9 0 200980
+ G A G C A G C A C C T T A C G A T G T T C A T G A C C A A T C G G A T C C T G A C P0 -10.9 -2.2 5923
+ A G C T A T T G C A T T G T T T G C C C C A A T G A T G G C C T T T T T G A T C T P1 -10.2 -0.799999999999999 112625
+ G A C C G A T A C G A T T A A T T G G T C T G T G T G C C T C T C T T A T T A C T P0 -11.3 -2.2 147477
+ C A C A T T T T C T A T G A T T A T T T C T A T T T T A G G T A T T C G G G G A A P1 -9.8 -0.700000000000001 42384
+ A A C T C G A A T T T C A A A T C A T T C A C T T G C T T T A A C T A C T C A T G P1 -3.4 -1.5 7355
+ T G G T T A T G T T C C T T A T T T C T C G T C T A G C A G A A A C T A A T C G A P0 -7.1 0.9 102264
+ G T G G G G C T T A C T T C C T A G C C C C A G T G G G A G T A G T G A C T A G C P0 -19.0 -2.8 192795
+ C C C C A G A A A T T C T T G G A T T T C T T G C A A T A T G A G A T T T A A T G P1 -9.4 -3 64529
+ A T A T T T T T C G T G G T C T A T A T C A T G C G A G T T A T A G C A G T C C T P0 -9.4 0 205222
+ T T C T A A T G A T C G C C G T G T T C C G C A T G C T G G A T C T T C T A C T A P0 -10.1 0 147756
+ C T C G G C G C G G A A T A T A A T C C C C A A G T A C T C C A A A G A C T C A A P1 -7.5 -0.3 61668
+ T G C G G A A C C A C A T A T T G G A T C A C T C C A T A G A G G G A C T G A G A P1 -14.3 -2.7 9665
+ A G C A C C C G G C T T T G C C C A T T C A C A A G G A C T C G A T T C T A T G T P1 -10.7 -0.0999999999999996 3745
+ G T T C T A A A A T G G T T A T T C C T C A C A A T T T C T C C T T G T G A T G C P2 -9.8 -2.9 84917
+ C C T T A A T A G A C G A A A T A T T C C T A T T A T G T C A A T G C C A A T T G P1 -8.4 0 42339
+ T C T T G C C T C T A T C A T T A G C T C G G G T A G T C C C T G T T T C T G G T P0 -9.4 1 62798
+ T C C C T G T A T T G G T T A T G T T C C T T A T T T C T C G T C T A G C A G A A P0 -6.9 0 102255
+ T T C G G A T C C C T C C G T T G T T T C C T T T T C C T C C C G C A C C T T T T P0 -7.1 0 115186
+ A A T T C C T A T T C C T A T C T C T T C A T T C C C T C T T T T G G T C T A T C P1 -1.4 0 94461
+ A T A G A A A A T G A C G A C T C C T T C A G A A A A A C G A A G T T A T T C A A P2 -8.7 -0.0999999999999996 200932
+ T G T T C C A C A A G A T C C T A T A T C A G C T A T A C A T C C T C C T T G C A P1 -6.8 -1.7 106992
+ T A T T A C T T T T T T G T A T T C T C C T G T T C C T C G G A T A C A A T T C G P1 -9.1 0 147511
+ C G A A G A C A T C G T A A A T T G G T C C G C G G G C A T C G C G A T A A G T C P1 -12.2 1.1 61521
+ C T T T C C T T G G G C A G T A C C T C C C A A C A A G A T T G A T T T G T T T G P1 -10.4 -1.5 114292
+ A C C A G A A A A T C G A T T A T G C T C C T G C G G A A G T A T C T A C T C G T P0 -8.2 2.5 201896
+ A C C A G C G T T T G G T G C A G C A C C T G C A T T T T G G T G C A T T C T T C P1 -17.8 -1.5 107697
+ C A T T T C G A T G T G T T T C G A T T C T T C C G A C C A A G A G A G G T T T G P1 -11.2 0 217915
+ T C C C A C T C C A G T A T C C G C T T C G A T T C A T G C A G C T A C T A T G G P1 -8.4 -0.200000000000001 64664
+ T A T G T C C A A A C A T C A C A T G C C A G C A G A T G T G G T C A C C A T C A P1 -8.9 0.6 3709
+ T C C A T G T A C A T T G T T C T T T C C A G G A G G T T G G C C G C C T A T C C P1 -7.2 0 62613
+ A T G G T A T G G T A T T G T C A G A T C C G A A C A T A G G G C T A C T T T A T P0 -10.0 -1.2 176989
+ T T T T G T A T T C T C C T G T T C C T C G G A T A C A A T T C G A C T C T T C T P0 -10.0 -0.199999999999999 147519
+ C C C G G A A G A G T T A A T A T C T C C A T T A G C G T C A C C C T T T C T T A P1 -9.6 1.1 143380
+ T T G G A C A T G T A G G T T A T A T T C G T A C T G G T T T C T C A T G T G G A P0 -10.5 0.4 192507
+ G G A T G C A T T C G C C A T A G T T T C A G C A T T A C G G C A A A C C C G T G P1 -11.3 1 192607
+ T G T A C T A C T A T C G G C C C T A C C A G G C A A C A T C T A C C T A C A C A P1 -8.4 0 60162
+ T G A T G G C C C A A G A A C A C G C T C A T T C T T C A G C T G T A G A G A A A P0 -11.1 0 7455
+ C C A A G A A C A C G C T C A T T C T T C A G C T G T A G A G A A A C T T T T G A P1 -7.2 2.1 7448
+ T T T T G C T T T T T T T T G G G C T T C T T C T C A T T C T T C T T T G G C A C P1 -9.1 0 96796
+ A G T C A A C T G G T G G A A T A C A T C G C A T C A A C C T G G G A G C A T T A P1 -9.2 -0.0999999999999996 213068
+ T C A T T G T A T T A A T T C C A C T T C C T A C T T G C G G T A T G C T C T T T P0 -4.9 0.6 217862
+ C T G C T G G A T G C G T C G G A T C C C G T A T A A C A A G C G A G C T T T T T P0 -10.4 -0.800000000000001 106819
+ A C T T T T C A A C C A T T T T T G C T C G T G C T A G T G C C C C C A G A A A T P0 -7.9 0 64498
+ A C A T G T A G G T T A T A T T C G T A C T G G T T T C T C A T G T G G A A C C A P1 -11.4 0.199999999999999 192511
+ G G A C G A A A T A C A A T C G A T T C C T C C A T T T A A G T G G T T C T C G C P0 -10.6 -1.1 143577
+ A G G G A C A A T T T T A C A T A T T T C T G C C A A A T C T T T C T A T T A T T P2 -5.2 0.0999999999999996 217971
+ G A A C T A C T A T C G A G A T T C T T C G G A C C A T C T T T C C T A G T C T C P0 -9.8 0.5 84691
+ T T C A A T T T T A T T T T T A A T C C C T G A T C T G G A A G T C A C C T T T T P1 -4.5 1.7 114250
+ T T T A C T T T A T A C C T A C T A T T C T G T C T G G T T T T T G G T T C C T A P1 -8.1 0 165327
+ G T C A T C C A T T A C G A A A A G A C C T T C C T C T G A G T G G A T A T G T G P0 -12.2 0.300000000000001 27498
+ T G T A A C A T C T G C T G A T G T A C C T C A T A G T T G G G C T G T A C C T T P1 -11.3 0.6 209295
+ T G C C T T T T A T T T T T T T T A T T C G G A T A G G A T T T A T G T T G G C T P0 -10.8 0 92414
+ C C G G A T A T C T G G T G C C A A A T C G T C G C C C G T T T C C T T A T T T C P2 -10.7 0.5 143909
+ C A T T T T T G C T C G T G C T A G T G C C C C C A G A A A T T C T T G G A T T T P1 -10.5 0.199999999999999 64508
+ T G T T C C T G T T C C T A A C T C C T C C C C G G G T C G T T C C C A A T G T T P0 -7.4 0 143625
+ T T C T T G G G T A G A T A A T C G A T C G T C T T T C A T T T T G A T A G T G A P1 -10.2 -0.199999999999999 24284
+ G G T T T A G T A T C A A G G T T C T T C T C T T T C T G T T C C T A T A T A T A P0 -7.7 0 62693
+ T G T G C T A G G A A G C A T T A C T C C T C T T T T C A T T C C A A A T T C A A P1 -6.9 1.7 147430
+ C C A G A A G C T A G G A G C A T G C C C G C G T G T T T C A A C G A G A A C A C P1 -11.2 1.4 114549
+ T G C T A A T A T T T T A C G T G T T T C T A T T T A T G G T T C C T A T G G A G P1 -8.0 -1.2 192358
+ A C T C G A C T T G T T A G A T A T T A C G G A G G T T T A G T G A G C A C C A T P2 -7.9 0.699999999999999 152993
+ A T T A A G T T C G A A G A A G A T C T C A A T C T A T A A T G A A G A A A T G A P1 -6.1 2.7 41799
+ X X X X X X X X X X X X X A T G G A T C C T A T C A A A T A T T T C A C A T T T T P1 -3.1 1 42417
+ G A C T T C C T T T T T C A T T A C T T C A T C C T T G C T A T A C C C C T C T C P1 -0.9 0 194672
+ C C A G G C T A T T C A G G A A G A A T C G C A G C A A T T C C C C A A T C C T A P1 -8.6 2.1 41673
+ A T A T T C C T A T T A T G T C A A T G C C A A T T G A A T C A A T G T T A T T A P0 -7.2 0 42325
+ T A T G T T A A C T G T T C G T A T T T C G T T C A T T C C A T C G G T A T G C T P1 -5.6 -0.899999999999999 143746
+ C G T C A T C T T G G C A G G A A T T C C T T T A A A A T T T G G A A C C C A C G P1 -12.4 -1.5 149588
+ T C A A G A T C C G T T G C T C A A A C C G A A T C A C G C C A A C G T T A T G G P1 -8.8 0 202589
+ C T A T C G T C G T A G A A G C T G T T C C T A G T C T C A T C T C G A T G T T C P0 -11.4 0 82874
+ A A A A G A A T G G A A C G C T G C T T C G C T C T G C T G G A T G C G T C G G A P0 -12.9 1 106843
+ A A C A C C A A A A G C T G T G G T A T C T T A T G G A C C T A A C A T A G G T C P1 -15.3 0 220123
+ G A A A T C T G C A C A G A T A G G A T C G C A T A C T T G G T C A C C C G A T G P1 -9.4 0.4 64613
+ G G G C T T C T T G T T C G A T A G C C C G A C C G T A G T G A T G T T A A T T G P1 -13.9 -1.4 64142
+ G A T G T T A A T T G T G G T T A C A T C C A T A A G T A G C T T G G T C C A T C P1 -11.2 -0.899999999999999 64172
+ A G C G G C T C A T A A A C C A T G T T C G T C A A C C A A G T T T G T T C A G T PX -7.0 0.2 202378
+ A T T C C T C C A T T T A A G T G G T T C T C G C T T C T T C T T G T T C C T G T P1 -5.7 0 143593
+ C T T T A T A C A G A A G G T T T T T C C G T A C C A G C T T C T T C T A C C T A P2 -7.3 3.1 3870
+ C A G C A G T G G T T G G A A C A G C T C G C A A A A T C C A A C C A C T T C A C P1 -18.7 0.300000000000001 115481
+ T T C A T C G A T T G G T T A T T C C T C T C T G T T C G T A T C T C T T T T T C P1 -4.3 0.9 115583
+ G A A A A A A C C G A A T T C C G C T C C A C G T A A G A T A G C C A A A G T A C P1 -3.8 1.3 114591
+ A T G T G T A G G T C C C C G T A A T T C G A G T G A G A T T G T C A T G G C G C P1 -8.6 -0.899999999999999 102184
+ G T G T G G G A T G C T C G T T T G A C C T C T G T A T T C A T C T C G T T T C T P2 -8.3 0.5 212928
+ T T A T T T C T A T T T T A G G T A T T C G G G G A A T C C T C C T T A A T A G A P0 -13.2 0.200000000000001 42370
+ T G C T C T T T A T G A T C T C G G C T C A T G A T T T A A T T G C C A T G T A T P0 -8.2 0.9 217829
+ G C T T C T C A C A G C T G C T C T T T C C A C A C C T C C G G A T A T C T G G T P1 -9.7 -0.799999999999999 143881
+ A T T A A A A G A T C C A A A C C T T C C T C T T C G G A G C A G A A A C G G A C P1 -9.3 0 220063
+ A A C C G G C T T C T A T T T C A A T T C G T G C T G G A C C G A T C G A T A T A P0 -9.3 0.199999999999999 213010
+ A T G G A T T G C T T C T T T C G C C T C T T T C G C C G T C A A A G T G C C T A P1 -8.3 -0.100000000000001 149489
+ C T A T G A A T T T C A T T T C G C A T C G G A A A C G A T T C T A G G A G A A G P1 -11.6 1.2 143275
+ A A T C T T T C T A T G G A T T G C T T C T T T C G C C T C T T T C G C C G T C A P1 -7.1 0 149480
+ A C C G G G T T A T T C A A A T A A G T C G T G T T T T C T G T G G T T T T C C C P0 -7.7 1.2 115318
+ X X X X X X X X X X X X X X X X X X X A C G T A C A T A G C T G T T C C A G C T G P1 -7.7 0 177294
+ T G G A A C T A A T C A T G C C T T T A C G C C T A T C G T C G T A G A A G C T G P1 -12.6 -2.5 84246
+ A A T G T T A T T A G C T G T G A A T T C G A A C T T T T T G G T A T T T T C C G P1 -7.2 -1.8 42294
+ A G T A A T G G A A G C A A T C G T C C C T A C C G T C G T A A A A T A A G A G C P2 -8.4 1.6 3783
+ A A A G A A A G A G A C C A C T A C T T C G C C T C T T T G T T G G A C C G C C G P1 -10.5 0.300000000000001 31789
+ C G G T A C A T T C C G T T T T G T T T C C C A T C C C A G T C T T T C G C G A C P0 -8.3 1 164969
+ G G A A C C A T G G C A A T T A G G A T C T C A A G A C G C A G C T A C A C C T A P1 -6.5 -0.4 209781
+ G A T T C G C C A G G T G T A A A A T C C C A T T G T A T T C G A G G A G T A A A P2 -6.8 0.5 114730
+ C C T C C A T A A A T T C T C C G A T T C A A A T G G C A G A G A A G T T T C C A P1 -7.4 1.4 153247
+ G T C T A A C T T T G C T A A C T T C C C C T T C T C A A C C C G T A T C T T G T P1 -1.2 0 213155
+ A G C A A C A C T T A C A A A T G C C A C T T C T T C C C G T C G C A T C C G T T P1 -6.5 -1.5 41472
+ T T A C G A T G T T C A T G A C C A A T C G G A T C C T G A C G T A C C A G T A G P1 -13.7 -0.0999999999999996 5913
+ A T C T A C T C G T T A C G G A A T C T C A G G T G T C A A A G T G T G G A T T T P1 -10.3 -1 201927
+ T C C A T C A T T G G C T A A A C A A T C A T T T G G T T A T G C C A T T T T G G P1 -15.3 -0.700000000000001 112568
+ T C A T T T A C A T G G A C C C A C T T C T C A T T C C A T T T G T G G G A A T T P1 -11.4 0 92770
+ C G A T A T A C C A A T A A T A A A G T C T T C A G T C A A C T G G T G G A A T A P1 -6.6 0.5 213044
+ A G G T T T T G A A A A A G A C T T T T C A T G T C A T T C C C A T T T A G G T C P1 -10.6 0 115142
+ G C T A A C T T C C C C T T C T C A A C C C G T A T C T T G T T T G T T C T G G A P2 -4.0 1 213165
+ A A C A A G A T T T G A C G T T A T T C C G C T T C G T C T C C A T T T T C T T G P1 -10.5 0.800000000000001 220783
+ A G A T T C G C C A G G T G T A A A A T C C C A T T G T A T T C G A G G A G T A A P1 -7.0 0.9 114729
+ T T C G A T G T G T T T C G A T T C T T C C G A C C A A G A G A G G T T T G A T G P1 -13.2 -0.5 217912
+ C T C C G T T G T T T C C T T T T C C T C C C G C A C C T T T T C C T C G A A A T P0 -3.8 0 115195
+ G T A C T A A T A T G T G T A G G T C C C C G T A A T T C G A G T G A G A T T G T P2 -6.0 4.6 102176
+ A A G T C C G A A C G A T T G T C G A C C A C C A G A T T C G C T G G T C T G C A P0 -13.9 0.9 61598
+ T T C C T T T T T C A T T A C T T C A T C C T T G C T A T A C C C C T C T C C T T P1 0.7 0 194675
+ G A T A A G C T T A G A G A A A T G T T C A T T T G C T G A G A T A C T G G A T G P1 -8.4 -0.300000000000001 50040
+ G A A A C A A G T A T G C G G T A G T T C A A A A C T G G A A T T G G C A C A A T P1 -8.9 -1.8 136005
+ A C G A A G T A A C A C G A A T A T C T C C G G T A G T A A G T C T A T T T C C A P0 -8.4 0.699999999999999 27639
+ T C C G G G C G A A G G T C A T A A T T C G C A G G A A C A T T C G C A G G T G T P1 -16.5 -2 114666
+ C C T T A T T C T G A T C G T T C A G A C T A T G T T T C T A T G A T G G C C C A P2 -8.9 0 7486
+ C C C T C C G T T G T T T C C T T T T C C T C C C G C A C C T T T T C C T C G A A P1 -1.9 0 115193
+ T C T C T C T A C C A T T T T C T T T T C T T T T A C T T T G G C C A A T A T G A P1 -2.2 0 153040
+ A A G T C A A A A G A C C T C T A G C T C A T A G T T C A A T T G G A C A T G T A P0 -10.0 -0.4 192477
+ A T C G T T T T T T T A G T C T T C A T C A T T T A C T C C C C T T T A T T T T A P0 -0.2 1.5 205465
+ T T T A T T A T G G T G T C G G A T C C C A A A T T T T T A T G G A T T T T T T C P1 -8.2 1.9 107532
+ G G A A T C C G T A T A T G T T T T T C C G G T C G A T T A A A A G A C G C A G C P2 -11.1 -1.4 201799
+ T T C T A C T A T T C T A T G T T T T T C C C G A A A G C G T G C C A A T C C C T P0 -6.9 0 147789
+ X X X X X X X X X X X X X X X X A T G T C A G A A T T T G C A C C A A T T T C T A P1 -6.1 0.600000000000001 114046
+ A A C T T C A T A T A T C C C T T T T C C A C T C A A T C C A G A A A C A A G A T P1 -2.9 2.1 220816
+ X X X X X X X A T G G A T A A C C A A T C C A T T T T C A A A T A T A G T T G G G P1 -12.1 -3.5 27923
+ A A T C C C T T T T C T T A A T A C C C C T A T T C T C C C T T C A T C C G G A G P1 -5.0 0.3 96898
+ T C T G A T C C C T A T T T G C A T T T C A G T G G G T T G G T C T G G T A T G A P1 -10.5 0.0999999999999996 147670
+ T G G G G C T T A C T T C C T A G C C C C A G T G G G A G T A G T G A C T A G C G P1 -20.8 -1.7 192796
+ C A A T C T T T T T T T A G C G G T T T C C C C A G A G A T C T T T A T C A T T A P1 -6.5 -1.5 219177
+ A T T C T G T C T G G T T T T T G G T T C C T A G T C T T A T T T T A T T A G T A P0 -3.9 0 165344
+ T A C T A A T A T G T G T A G G T C C C C G T A A T T C G A G T G A G A T T G T C P0 -5.8 -0.399999999999999 102177
+ T T A T G T T A A G T C T G G T C G C T C G G G C C G T T G T A C C T T T T G A T P0 -10.1 -1 177031
+ A G G A G G T A G A G T G A A A G A T T C G C C A G G T G T A A A A T C C C A T T P1 -10.1 0 114714
+ C G C G G G C A T C G C G A T A A G T C C T C T G T C C T A C T A C A G G T G C C P1 -13.9 0.9 61542
+ C T T T G C T A A C T T C C C C T T C T C A A C C C G T A T C T T G T T T G T T C P1 -2.2 0.5 213161
+ A G A T C T A G A A T T G G G T C A A T C A C G T T T A T T A G A A G T G G A C A P1 -14.1 0 209376
+ G T C T A C T T T C A G G A A A T G T T C G G A A C A G A G A A C T G A C A A T A P0 -9.3 0.6 221027
+ C C A A A C G A A A G T C A A A A G A C C T C T A G C T C A T A G T T C A A T T G P1 -7.6 1 192469
+ C T T C T T C G C T A T G A T C T T C C C A G T A G T T C A T A T A G G A G C T A P1 -10.0 1.6 165042
+ T C C A G G G G T A T G C T G G G A T T C G C G A A G A G C A G C A C C T T A C G P1 -14.6 1.6 5949
+ T G C G C C T A A A A T C T C T A T T T C T G C T A A T A T T T T A C G T G T T T P1 -7.8 0 192337
+ T G T T C T G G A A A C A C G T C T T C C T A T T C C A T C T T T T C T C G A A T P1 -7.4 0 213197
+ A C C T G G G A G C A T T A G C C G A T C T G G T A C A T C A A T A C A T G T T C P1 -9.9 -1.1 213095
+ C A A A G T C G T A C A A T T A G G A C C T C G A T A T G G T T C T A T T C T G T P1 -12.1 -1.5 96730
+ C A G C T T T A T C G G G G A A T T T C C C A T C T T A G T A G G A G C T T T C C P1 -13.8 -2.7 153097
+ X X X X X X X X X X X X X X C T G G T C C A T G T A C A T T G T T C T T T C C A G P1 -4.5 0.2 62595
+ C T A G G A A A G A T T A T G G T T C T C G G G T A T C C A A T C A A T T A A T C P0 -7.7 1.7 207761
+ T T C T A C A A T T G G T G G G T C A C C G G G T T A T T C A A A T A A G T C G T P0 -10.5 0.300000000000001 115300
+ X A T G T T A G A A G G T G C A A A A T C A A T A G G T G C C G G A G C T G C T A P1 -10.8 0 112454
+ T A C G G T C C G G A T T G C T A G C T C C C G T T C A T A G T T T T G C T A C A P0 -9.1 1.3 32115
+ G A A G C A A T C G T C C C T A C C G T C G T A A A A T A A G A G C A C C C G G C P0 -6.2 3 3776
+ A A C C A C C G A T T T A C A A A T A T C A T T A A C C A C A G A A T T T A G T G P1 -4.1 -0.7 149429
+ T A C T T T G G C C A A T A T G A G T T C A C C T G G T A C T A G C A G C T T T A P1 -7.9 -0.2 153064
+ T C A G G C A G A T A A A G C A G C T A C A A A A G C T A T G C T T G T C A A T C P1 -13.5 0 64394
+ T G T T A A G T C A T G G A C T G G T T C C T T C A G C C C T T T T T C T A T G T P0 -10.5 -0.199999999999999 152925
+ A G C C A A A A C G A A T C C T A T T T C G G C T A T T A C C T T C T C C A T T A P1 -7.9 4.3 192676
+ T T C C G T T T T G T T T C C C A T C C C A G T C T T T C G C G A C A C T T C A G P1 -5.3 0 164976
+ T G C A G A A T C A A A T C C T G T T C C A C A A G A T C C T A T A T C A G C T A P1 -8.0 1.5 107007
+ T A C A A A C T A C A C G A A A G T T G C C C C T T T T T C A T G G G G A T T T A P0 -11.9 1.6 220889
+ T G T T T C C C A T C C C A G T C T T T C G C G A C A C T T C A G G T T T A C T T P0 -7.2 0 164984
+ A G G T G A T T T T G G A T T A G C T C C T G G G A T T T C G G G T C G T T T T A P1 -9.6 -1.3 64439
+ G A C T T T T T C T T G A A C T A T A T C A T A A A C T G A T C T T C C C C T C C P0 -5.6 -3 115042
+ G A T T G T T C A G A G A G T C A G A T C G G T T C T A T T A A G G A C A G G T C P1 -12.5 -0.4 60249
+ T G T T C A C C C C A A A G T G T T C C C G G A C T G C A T G C A T A C A T C C G P1 -7.6 -0.3 155255
+ G T T C T A A A A T G G T T A T T C C T C A C A A T T T C T C C T T G T G A T G C P2 -9.8 -2.9 209825
+ C T T T T C T T G T T G G A C T C G T T C G G A T G G G T G T T C A C C C C A A A P0 -10.8 0.0999999999999996 155227
+ T A G T T G G G C T G T A C C T T C C T C A G G T G T C A A A T G T G A T G C T G P1 -15.3 0.0999999999999996 84363
+ T C A A A A G C T T C C T G T C G A A C C G G C T T C T A T T T C A A T T C G T G P1 -7.0 1 212993
+ A T T G G T T A T T C C T C T C T G T T C G T A T C T C T T T T T C C A A T T T C P2 -4.3 -1 115590
+ T G T T G C G T A T A A T G T A A A T C C C G T A G C G G A T C A A T T C C A A C P1 -11.7 1 25619
+ T C C T A A C G A A G T A G T T C C T C C G G A A T C C A A T G A A C A A C A A C P1 -9.0 2.2 41637
+ A C T T T C T G T T T T G T C G A G C C C T G C T T T G G T C T C T G G T T T G A P1 -9.1 1 164907
+ A A A A G A C T T T T C A T G T C A T T C C C A T T T A G G T C C G A T T C G G A P1 -10.7 0.100000000000001 115151
+ G G G C T T A T C A T G A A T T A G G T C G G G G T G G C T G G T G G T T T C G G P0 -12.9 -2.4 31932
+ G T T C C C G G A A G A G T T A A T A T C T C C A T T A G C G T C A C C C T T T C P1 -9.2 0 143377
+ A T G G T T T C A T G T T C T T T C A T C G A T T G G T T A T T C C T C T C T G T P1 -6.6 -0.199999999999999 115568
+ T G C T C T G T T T A C T A T T C T T T C G T A C T T T C C T C T T T T T A G C A P0 -2.6 0 94210
+ A T T A G G A C C T C G A T A T G G T T C T A T T C T G T T C A T C G T A T C G G P1 -10.4 0.299999999999999 96742
+ A T T C C C A T T T A G G T C C G A T T C G G A T C C C T C C G T T G T T T C C T P0 -11.1 -1.2 115168
+ A C C T A T T C T G T T T A G T A C T T C A G G T G C T T T T G T T G C G T A T A P1 -8.8 1.5 25649
+ T T C A A A T G G C A G A G A A G T T T C C A T A T T T A T A C C T T T T C T T G P1 -7.3 0 153265
+ T A C A A C C T A A G A T C T A T G A C C A T A T T A T G T T A A C T G T T C G T P0 -3.5 0.5 143721
+ T G C T T T T T T T T G G G C T T C T T C T C A T T C T T C T T T G G C A C C T G P1 -8.9 -1.8 96799
+ T C T G G T G C C A A A T C G T C G C C C G T T T C C T T A T T T C T T T G A T A P0 -6.6 0.300000000000001 143916
+ G A A A C T A T C C A T G G A A T C C T C A A T T C A C C A T T T C G A A C T T T P1 -6.1 0 3907
+ C C A T T C A C A A G G A C T C G A T T C T A T G T C C A A A C A T C A C A T G C P1 -8.5 0 3730
+ C A T T C C T A T G G C C A T T C C T T C A A T A C T T C T G G C T C T C G G G A P1 -13.9 0 65300
+ T G G T A T G G T A T T G T C A G A T C C G A A C A T A G G G C T A C T T T A T T P1 -10.0 -0.199999999999999 176988
+ T A T C C C T T T T C C A C T C A A T C C A G A A A C A A G A T T T G A C G T T A P1 -4.3 2.2 220807
+ T T T C A A T T T T A T T T T T A A T C C C T G A T C T G G A A G T C A C C T T T P0 -4.4 0 114249
+ G T A G T A T T T T A T T A T G G T G T C G G A T C C C A A A T T T T T A T G G A P0 -8.1 0 107539
+ T T T A T T G C C C C T A A C C G T T T C T C G T A C C T C T A T T G A A A C A G P1 -7.9 -2.4 115526
+ G T C G T T T T T T G A T G G T T T T T C C G C T T C T C A C A G C T G C T C T T P0 -8.6 0 143859
+ T C C G G A T C T A C G C C G T A T A T C A A C A G A T T A T G G T T T C G A G G P1 -11.8 -2 27539
+ T C T A T T T C T C A T T C A C A A A T C C A T C T T T G T T C A T G C T G C T A P0 -5.3 0 37309
+ T C C T G T G C T A G G A A G C A T T A C T C C T C T T T T C A T T C C A A A T T P1 -6.9 0.399999999999999 147427
+ C T T T C A T T A T T C G T T A T T T C C G G G T C T T T T C G T T G C A T T C A P1 -2.7 -1.2 107757
+ A A G T T C G A A T C C G T T C C G T T C G G A T A T T G A T C G G T C T T G G T P0 -12.8 0 143313
+ T C T T A A C A G C G A T G G C T A T T C A T T T A A G T C T T G G G G T A G C A P0 -12.2 -1.1 212650
+ C T T T G T T T T A T A G G C T T T A T C A T A T T C A G T C G T A A G A G T T T P2 -6.4 2.5 41750
+ T T T T T T T T T T T C T C G A A C T T C G T G A A G A A C T C A A T T T T A T C P2 -8.6 -2.8 107423
+ T T T T T T G T A T T C T C C T G T T C C T C G G A T A C A A T T C G A C T C T T P1 -9.1 0 147517
+ C T C T G T C C T A C T A C A G G T G C C G C G A C A A C C T T T A C C A A G T C P0 -8.3 0 61562
+ T T G G G A A A A A G G A G G A A A A T C A C T T T G A T C T C T T G T T T C G G P2 -14.1 0 11461
+ C A T T C T T A C T T T T T T T A T G C C A A T G T T G G T G A C T G G A G A T A P1 -8.7 -0.999999999999999 64274
+ T C C T G C T G C T C A T G G T G T T T C A C G A T T A G T A T T G G A A A T G A P1 -12.9 -2.1 9725
+ G T C T T T C G T T C T G T C A T A T T C C T A A T A A C T T A T C C A A T T A C P0 -1.3 0 107644
+ C C C A G A A G C G G A A G C T G A A T C A G T T G C A G G C T A T A A T G T A G P1 -11.8 -0.700000000000001 102319
+ T G T T G G A C C G C C G G C G C G A A C A C A G T G G T C T C T G A T C A G G A P2 -13.1 0 31817
+ T A T A G G A G C T A T A G C C G T T T C A T T C C T T T T C G T T G T T A T G A P1 -6.9 -0.300000000000001 165072
+ G T T G G A A C A G C T C G C A A A A T C C A A C C A C T T C A C C T A C T T T A P0 -9.0 -3.4 115489
+ T G G A T T A G C T C C T G G G A T T T C G G G T C G T T T T A C T C T C T T T C P1 -11.2 -0.799999999999999 64448
+ C T G G T A C A T C A A T A C A T G T T C C T A T G C C C A T T C C A A T C T T G P0 -6.6 -0.5 213115
+ G T G G T G T A A T G T T A A G A G G T C C A G G G G T A T G C T G G G A T T C G P0 -11.6 -2.8 7020
+ A G G T G T A G C C G C A A T A G C A C C A G T T T T T A T A T G T C T C T T G G P1 -9.6 -0.4 205805
+ G G A A C C A T G G C A A T T A G G A T C T C A A G A C G C A G C T A C A C C T A P1 -6.5 -0.4 84873
+ T C G T T C C C G T T C T T C A T T T C C G T C T T C T C G A A T C C A A G G G G P0 -7.8 0 94282
+ T A G T T G G G C T G T A C C T T C C T C A G G T G T C A A A T G T G A T G C T G P1 -15.3 0.0999999999999996 209271
+ C G T T A T G G A A G T T C C T G G A T C G T G T G A A A T A A G A G T A G T A C P1 -8.7 0.200000000000001 202622
+ T T C C C C T T C T C A A C C C G T A T C T T G T T T G T T C T G G A A A C A C G P2 -5.7 0 213171
+ G T T C A A G T T T T C G A C C G A T T C A C C A A G G A A T G T T T T G G T T G P0 -9.9 -0.200000000000001 205879
+ T A A C G A A A G A A A A A T G G A A C C A G A T G C T T T C T T A A A A G A A A P1 -7.9 -1.3 135699
+ T G C A A G G C T G A C A G A A G T A C C G A A A C A A C C A C A A T A T G C A C P1 -6.4 3.5 135891
+ A C G A C A T A A G A T T A A A A G A T C C A A A C C T T C C T C T T C G G A G C P0 -8.7 -2.1 220073
+ T T A T T T A C C T G G G T G C A C T G C G T T T T C A A A A G C T T C C T G T C P0 -8.3 0.699999999999999 212968
+ T T C T G T G T G G T A T T C A T T C T C G T T C G G C T C T T G G A A T C A C A P0 -9.9 0.199999999999999 115438
+ G T T T G C T G C T C C A A C C A T T A C C A A A C T A A T A C C T A T T C T G T P1 -4.8 0 25679
+ C A T C A T T T G C T C T C T T A T A C C C A A T G G A C G A G G T A G T A G T A P0 -8.8 -0.200000000000001 209536
+ T C G A T A T T T G C G G A G T T G A T C A T C C C T C C C G A A A A C G A A G A P0 -13.0 0 27747
+ C T A T C G T C G T A G A A G C T G T T C C T A G G A A A G A T T A T G G T T C T P0 -7.9 3.7 207782
+ T A T T A C T T C T G C A G G A G C T A C G A C G T C A T T C C T T G C G G C A A P1 -12.6 -0.0999999999999996 64775
+ T C T A C T A T T C T A T G T T T T T C C C G A A A G C G T G C C A A T C C C T A P1 -6.9 0 147790
+ G C A T G G A A T G T C T A A T T T T T C G G T C A G A A T C T C G A C A G T A A P1 -9.3 0 202847
+ C A T T T A G G T C C G A T T C G G A T C C C T C C G T T G T T T C C T T T T C C P2 -11.4 0 115173
+ C C T T C T T C A T T C T T G G A C C T C G T T T C T T A A T A T T G T G A C T T P1 -5.8 0 32044
+ G A A C T A C T A T C G A G A T T C T T C G G A C C A T C T T T C C T A G T C T C P0 -9.8 0.5 209599
+ A T C G G A A C A T G G G A A T A G A T C T G A T A C C A A T A C G G A C T A C C P1 -13.0 -3.6 27845
+ C T C T A T T T G T G A C C T T T T C T C G T A T G T G G G A C T C T C T A T C T P0 -6.7 -0.8 24324
+ T G T C G A A C C G G C T T C T A T T T C A A T T C G T G C T G G A C C G A T C G P1 -13.2 2.1 213005
+ G C A A A T C A A A A A T T T T A C T T C G A A T T T T G G A C C T C A A C A T C P1 -7.1 0.5 9764
+ T G G A A C T A A T C A T G C C T T T A C G C C T A T C G T C G T A G A A G C T G P1 -12.6 -2.5 209154
+ C C T C T G T A T T C A T C T C G T T T C T T A T T T A C C T G G G T G C A C T G P0 -7.3 0 212947
+ A T G T C A T T C C C A T T T A G G T C C G A T T C G G A T C C C T C C G T T G T P1 -10.1 2.3 115163
+ C T A A T G G G G C A A G T A T G T T T C T T A T T G T G G T T T A C C T T C A T P0 -11.0 -1.6 205183
+ C G A A C T A C C T A C T C A T T A T T C G G A G G T T A A T C A T A G A A C A C P1 -9.0 0.199999999999999 220159
+ T C C C G A A G C G A C A C T T T G T T C T A C T C C T T T C A T T T A T A C T T P1 -4.8 1.1 149657
- A C T G G G T G G T C A G G C T T T G C C C C T G T T G G A G C C C A T T A T A T P1 -15.4 -0.300000000000001 113244
- C G C G A G A A G G A A A A A G G A C T C A T C C T T T G T T G C A T C T G G C A P0 -16.5 0 107188
- A G T C A A A A G G G G A T A G C G C C C C C C G C C A T G C T C C C A C G G C C P0 -15.5 -2.3 100963
- A T T C A C T T G C T T T A A C T A C T C A T G C T A T G G A T G T G G G A G C A P0 -12.6 -1.9 7338
- C A A A A A G G G T G G A G G G A A T C C G T A T A T G T T T T T C C G G T C G A P0 -10.7 0 201785
- A C A G A G A A C T G A C A A T A A T A C A A C G T C G C A T T C T C C G A A G A P0 -11.8 0 221003
- A C A C C C C C C C C A C A A G C A C C C T C C G G C T C A G G G G G G A C C A G P0 -20.2 0 60425
- A A C T T C T C A C C T G G T A T G T C C T A G T T C T T T G T T C A T G C T G C P1 -7.9 1 211818
- T C C C T G C C T T C C A A A G G T G C C T A G A G G A C G G G C C A G A C G C A P0 -13.4 0 43629
- A T C T A A T G G A T T T T T C C G T T C T A A T A C T C T A T C C G A G A G T T P1 -14.1 0.0999999999999996 18706
- A C A A G A T A A A G A A A C C G A T G C A A G C A T T A G T T C C A C A A C G A P1 -4.7 1.1 21710
- A G C C A G A A A A T C T G C T A A T G C A A T C C G C A G A A T T A C A T C A G P1 -13.0 -0.300000000000001 57936
- T T A C A T T A G T G G A C G G A C A C C G C C C A A T C C T A G A A C A G G A A P1 -14.3 -1.1 21653
- C C T G C T C G G T A G T T C C G T A G C A G G T T T T T T C G G A C G T T T T C P1 -16.9 -2.8 63108
- G G A A C T T T T A C G C G A A T T T T C A A G T G G A T G A G A T C G G T C G A P0 -10.9 -1.1 137107
- T T T T C C G T G G T C G A A C G T G T C T T T C T A T G G T A C G C T C G G T A P1 -11.3 -2.1 117651
- C A G G A G G T T G G C C G C C T A T C C T A G A T C T T C C C A T T T T C A A G P0 -10.4 -2.3 62633
- G G T G G C A T A T C G A C A A A T G T C A T T A T T G T T A C G C C G A C C A C P1 -14.3 0 136329
- C T G C A T C C T C G A G A G T T A T G C C A A G T T G A T G C A A G A G G T T G P1 -9.3 2.1 13297
- A G G A G C A T G C C C G C G T G T T T C A A C G A G A A C A C C G A A A A A A C P1 -11.4 1.6 114558
- G T G A T G C A G C G G A A C C A T G G C A A T T A G G A T C T C A A G A C G C A P0 -8.0 0.699999999999999 209791
- A A C C G C T T G C A G A A T C A A A T C C T G T T C C A C A A G A T C C T A T A P0 -8.3 0.899999999999999 107014
- C C C A C G G G T G C C C C T T T T T C C A A T G G T A C T A T A A T T C C T A T P2 -9.6 0 94493
- A G C A T T C C T A C T T T T A T T A T C A C T C C C G G T A C T G G C A G G G G P1 -8.9 -0.300000000000001 185262
- C C T T T G C T A C C G G C T T C T T T C T T T C T T T T T G T T C A A A T C A A P1 -4.2 0 211740
- C G C A G G T T C C C T A C G G C T A C C T T G T T A C G A C T T C A C C C C A G P1 -8.9 -2 13043
- G A A A A A T C A G T T G T A C A C T C C C T T C G T T C T A C G A A C C C T T G P1 -7.7 0 107352
- C C T T T T G G G T G T G G G A T G C T C G T T T G A C C T C T G T A T T C A T C P0 -9.8 0.199999999999999 212920
- G A T T G G T C C A A A C C T T C G A C C A G C T C C T T C T C G C A A T C C G C P2 -12.2 -1.8 143016
- T G G A A G A G G A A T T C C T A A T T C T T A C A C G G A T G A G A C T G A T C P1 -12.4 -3.5 206051
- X X X X X X X X X X X X X X A T G A G A C G A C T T T T T C T T G A A C T A T A T P0 -4.2 0.2 115021
- C T C A A G T G T G G T T A A T T C T G C A T T T G C A T G C A A T A T C T T T G P1 -10.7 -3.6 53024
- G C G A A T C A T T C A T T C A G A A C C G G A T G G T A T T T T C A G T C C A G P1 -11.4 2.5 161617
- G T G G T T T G G C C A A T A G T G G G C C A A G A A A T C C T G A A T G G A G A P2 -19.1 -3.2 23624
- A A G T G A T A T C C A A G A A G A A G C C A T T C G T T A C T T C T C C A A C C P1 -8.3 0.399999999999999 58002
- G A A A T T T A G T A C C T G G G C A G C T A A T G A A G G G T T G A G G T T T T P1 -13.5 0 161533
- T T A C G G T C A T C G A T A T C G T G C T C C C A G T C G T C A T G G A G A G C P0 -14.7 -2.8 13230
- G A G A A G T T T C C A T A T T T A T A C C T T T T C T T G T T G G A C T C G T T P0 -7.2 0.8 153276
- A A A C T G A A T G G T T C C A C C T A C T C A A A A C T A A G A G G G G A T G C P0 -11.8 0.399999999999999 220511
- C T T T T T T C A G A T T T G G C G A G C A T C T G G A A T A A C G A A T T A C A P1 -9.1 -0.0999999999999996 23704
- C A G A G A A A G G G G G C G A G A A G C C T G C G T G C G A T T C C T G G G T T P1 -13.1 -3.2 197342
- T C T A G G A T C A G A A G G A A G C G C T A T T C T G A C C A C T A C G T G C G P1 -13.5 0.199999999999999 13864
- A C C C A G A C T C C T A C G G G A G G C A G C A G T G G G G A A T T T T C C G C P1 -17.6 0 117699
- G A A T C T A G G T G A T A G T A T C C C G A T C A A A C A G C T G A C G A A G G P1 -8.7 -0.299999999999999 61062
- T C C T G C C C G G G A A G G T G G A T C A A A G A A A G G T A G C T T G C T T C P0 -12.7 -0.199999999999999 140668
- G T G T T A T T T A T C C A T T C T T A C T T T T T T T A T G C C A A T G T T G G P1 -4.1 -0.6 64262
- T A G T G A C C G C G C C C A T A G T C C A A C C A C C G G A T T G G A A T T T A P0 -12.0 -2.1 98034
- C G C C C C C C A A C C C A C C G C T G C C C C A G C A G C T C A A C A G C A G A P1 -11.1 0 13465
- A T A T G A T T A T C C G C C G T T A G C C A G T A A T G T G G G T T G G C T T G P1 -11.4 -0.300000000000001 219084
- A A G C T G T G G T A T C T T A T G G A C C T A A C A T A G G T C A T A T C C C T P0 -12.4 -2.7 220115
- T T T A C A A A T A T C A T T A A C C A C A G A A T T T A G T G A G C G G C G C C P1 -7.0 0 149438
- T T C C A C A A G A C G G T A C C T T C C A T C A A G A A G G T C C T A T C C A T P0 -14.0 1.8 161297
- T C C C G C T G G A G G G G G A G A C C C A A T T T T A T A C C A G C A T C T C T P1 -17.7 -1.4 185172
- T T C C C T T C T G G T C T G G C C T T C T C A T T G T T C C C A A T T C G G T T P1 -6.5 0 96024
- C G A C C T A T T G C T T C G C A T C C C C C C A T A A G T T G A C T A T G A A G P0 -6.3 0 220217
- T T G T G T G G T T G G C A G C A T T A C G A G C A T A T C C T C A T C A G A C G P0 -9.9 0 160991
- A G T T G T A T C T A T T T C C G A G G C G G T C A G T C C C A T C C C G C T G A P2 -10.2 0.300000000000001 105653
- G T C T C T G G G T G C C T T G G T A T C C A C C G T A A G C C T T T C C T C G T P1 -12.3 0 89856
- T T T C C A T A T T T A T A C C T T T T C T T G T T G G A C T C G T T C G G A T G P0 -6.3 0 153282
- G G A C C G T C A A G C A C A T C C G G C A A G G C G T T C C T C G G G G G A T C P0 -13.5 -1.5 61199
- A G C T G C T A C A A T T G C T T C A G C G G G A G C T G C T A T C G G T A T T G P1 -14.6 -1 112487
- T A C T T T G T A C C C G T T T G A T A C G A A A T T T A G T A C C T G G G C A G P1 -8.8 0 161554
- T C T G A T T T T G G T T T T C G T A T C A T G G A T C T T G G T T C G C G C T T P1 -9.8 -2.2 211881
- A A G T G T G G A T T T C A T A T A G T C A A A A A A A A G G G G G A C G T G C T P0 -9.8 -1.8 201956
- T G T C A A A T G T G A T G C T G T A C C T G G T C G T T T A A A T C A A A T C T P1 -7.7 0.899999999999999 84339
- G A C A G G A A A G T C C T T T C G A T C T A A T C C A T T C T T G G G G T C A A P1 -14.1 -0.5 202754
- C C T A G A C C G T C T G C G A G A T T C G A A G A G A G C C A A G G T G A A C G P1 -10.5 -2.7 44322
- T T G A C G T T A T T C C G C T T C G T C T C C A T T T T C T T G A A A C T A T T P0 -6.2 0.899999999999999 220775
- A G A G A A G G A A G G A G A A A A A C C T A A A T C T T C C T A C T C G A A C A P0 -15.9 0.6 220304
- T T C G A T A C A A T A C A A A A C A C C C A T G T T A T T T G C T G T A G G A T P1 -9.9 0 184848
- T C G T C G C T T A C T A C G C T C T T C C T C G T C T C T G G G T G C C T T G G P1 -8.0 -0.7 89832
- A G A A C C A A A T G A A T T T C G A C C C C G T C G T A G T T C T C A A T C A T P0 -11.5 0 201086
- C T T G T C T A A T A G A A C A A A C A C T A A G A C C T T A A T T G A G T C A G P1 -8.9 0 201627
- T A G T C T T C A T C A T T T A C T C C C C T T T A T T T T A G T A G G C G C C A P1 -3.5 0 205475
- C T T T A T T T A T T T T C G G G A A T C C C T C A A T T T A T G G A C T A G A G P1 -9.1 0 49057
- A A T A G T G C A C A C G G A C C A C G C G G C T T T G A G A T A C T T A T T G G P1 -10.1 2 98278
- T G T T A A G T C A G C A A C A C T T A C A A A T G C C A C T T C T T C C C G T C P1 -5.9 0 41481
- C T C G T A T A T C G T C G T A A C G C C C T T A A T G C T A G G T T T T G A A A P1 -6.2 0 115112
- C G G C C G G A C A G A G G C T A G G G C G A A G G A A C C C C T T C C C A C C G P1 -21.4 0 8348
- T A T T T C A A T T G T T G T G C T T T C T C A A A T T G C A T A C C T A T A C A P0 -6.4 0.399999999999999 27804
- C G C T T G G C G C T C C C G T G G T T C G C G A G A A G G A A A A A G G A C T C P1 -10.3 0.5 107208
- G T A T C C G A C C A A A G A C C T T C C T G A T G T T C T T A A T A G G C A T T P1 -6.0 2.2 126260
- A C G T C C A C C T A C G A G A C T C A C C T T T G G C T T T C G T C T C G G T A P1 -13.7 0.200000000000001 200490
- C A T T T T G G G C T T T G C T C T A A C C G A A G C T A T T G C A T T G T T T G P1 -9.9 0 112601
- X X X X X X X X X X X X X A T G C G A G C T C C T A G T C A T T T C A A G G T A C P1 -4.0 -0.4 132619
- T A C C C A C T T C G A T C A A T T A G C C A A G A T T T T G A C C G G A T A C G P1 -7.2 2.6 189882
- A A G C A A A G G G T A C C A T A T T C C A G A A A A A G A A G A T A T A C G C C P1 -5.6 2.3 183471
- T A G T T T T G C T A C A G A T G A T A C A C G A G G A A T C T T T T T A T G G T P1 -7.3 0.100000000000001 32143
- A A G C T T T G T T A T G C C G A A A C C T A A A T G T T A A G T C A G C A A C A P0 -7.6 2.3 41506
- G G A G A T A T A A A G C G A G T G C A C C G G A A A A G A A C G G G A A C T G G P0 -9.3 -1.9 8289
- A T G T C C C C A G A A G C T A G G A G C A T G C C C G C G T G T T T C A A C G A P1 -11.1 -1.1 114543
- A A A C T C C C A T T C T C C T C A G T C T C C C A G T A T T G G A G A C C T A C P0 -11.4 -3 12931
- T A A T A T C T C C A T T A G C G T C A C C C T T T C T T A C C C T G C C T T T T P0 -2.2 0 143391
- T T C C C A G A G G A G A G C G G A A G C T C C A G G A T G A G T A T G C C C T G P0 -16.4 -2.8 58718
- A T A G C G T G G A G G C G A T A G A A C G C C G C C T T C T G G C T C A A T T T P0 -17.7 0.100000000000001 113621
- T G G C T A A G G A G T A C C G T T C T C T A C T T G A T G C T T T G C A A G T A P0 -10.7 1.5 160892
- G G T C C C A A A A A T G C G G C T A G C T A T A T A T C T A A T A T A T G G T T P1 -15.6 -4.5 44676
- G T T A T G C C T T T T C T T C T T T A C T T T C T A T A T T T T C A T A T G C A P1 -1.8 0.5 11699
- T A T A T G T C T C T T G G C T T T A C C T T T T T T T A A A A G T A T G T A T G P1 -6.8 2.8 205832
- T G T G T T T G T T G C A G G T C A A C C T T T G G G T T A T T A C G G C T C C T P1 -9.4 0.5 161062
- A G T C A C C T T T C A A T G G C T C C C T T A A X X X X X X X X X X X X X X X X P1 -4.5 0 62844
- A G C C A G G G A T C G T C A A C A A A C C T T A G C T A T T C G T T G G A T C C P1 -10.6 0.6 50115
- G T T A C T A C T A G C A A T G A C T T C C T T T T T C A T T A C T T C A T C C T P1 -5.4 0 194657
- A G C G G C A C T G G G T G G A C G G T C T A T C C G C C C T T A A G T G G T A T P2 -18.2 0 185471
- T G T G T C A G A A T T G A G A A A T T C T A T G G C T C G A A T C T T T A G T A P1 -11.9 -1.8 187295
- A T A T A T A A A A G C T G G T T T A T C A A G A A T A C G C A A G A A A A G C A P2 -8.0 0.6 18798
- T G G T C G C T C G G G C C G T T G T A C C T T T T G A T T A T G G T A T G G T A P0 -14.3 -1 177019
- A A G C A T T C C A T T A C T A C C A A C C C A A A G A A A T A C G A C C T C T C P1 -1.6 0 165225
- T G T T A T A T A A A G C A C A G C T G C C A T T T C A T T T C C T T T G C T A C P0 -6.1 0.600000000000001 211709
- T G G T A G C T T C T G A T T C A C G G C C A A T G A G A C T C C G C T T G C G A P0 -8.9 2.1 58388
- T G C A A T C C G C A G A A T T A C A T C A G A T C A A G G T G T G G A T C T A T P1 -14.5 0.199999999999999 57954
- T C T C C C T T C A T C C G G A G C T G C C G T A A C T T G G G C T C A T C A T G P1 -11.5 -0.9 96922
- T G A C A A A T T T C A G G T T T A C A C T G C T A G A T C A C A T A T T G A A G P1 -7.5 0 12839
- G A T C G A G G A G T T A G C T C C G C C G C G C A A G A T C C T C G A A C C T A P1 -18.1 -0.200000000000003 140591
- T G A C T G G A G A T A A C T C T C T T C A A T T A T T C C T G G G A T G G G A G P0 -17.6 -2.3 64303
- C T C A G A C C T T G A T G C T G C G A C T C A G G C A T T A C T C A A T A G A G P1 -12.5 0 135933
- G A C C A C A T T C T C C A T A G G G C C C T C T T A T C T C T T C C T T C T C C P1 -4.6 0 187844
- C C A C C C C G G G C A C A G C C C G G C G G A A G T A G A C C G T C T G G A G A P1 -21.1 0 82372
- A C A T T T C C A T T A T G T A C T T T C T A T G G G A G C C G T T T T T G C T T P1 -7.2 0 184713
- G C T A G G G G T G A A A G G C C A A C C A A G A T C G G A T A T A G C T G G T T PX -12.4 0.9 120791
- C T T A T A T A A A T A T A A C C A A G C C G A T C T A C G A G T G G A T A T T G P0 -8.5 1.5 57857
- A G C T G G G C G G G G A G G C G A T A C T A G T T A T C A G G T C A G A G A G A P0 -11.2 -1.8 60665
- A G G A G A G A A C A T A T C A T G C C C C A T T C C C T T T G T T T T T C T A G P1 -8.6 0 130950
- A G A C G C C A T A A C G G A A C A C C C T T T A T A C T G T T C A G G T A C A G P1 -10.4 0 49279
- T G G G T G G T C A G G C T T T G C C C C T G T T G G A G C C C A T T A T A T G G P0 -15.4 0 113246
- C T T C C C C T C C A C A C C A A T C A C G A G T T T T T C T C C A T T C C T C T P1 -3.0 -0.3 115073
- C G C C T T T C C G C A G G A C T G G G C A C A T G T T A G C T G T A G G A A G T P0 -14.8 -2.2 150660
- C T T G G C G C T C C C G T G G T T C G C G A G A A G G A A A A A G G A C T C A T P0 -9.6 -0.0999999999999996 107206
- C T A G T A A G C T T T T A G T C G G T C C T G A T C G G T T A C C A C T C G A G P0 -9.0 1 160580
- T T A C G T A T A C T T C C G A C A T G C T G G A A G A T T C G G C C A G T T C C P0 -11.7 0.600000000000001 13571
- A A T T C C T T T A A A A T T T G G A A C C C A C G G G T T T T T A A G A T T T T P1 -9.4 -0.4 149603
- A G G G T G A G C A T G A T A T C G C G C G G C G T C A A G C C C T C G T C G A T P0 -13.5 0.6 44416
- C C G G C A A C C G T A T C T G G A A A C A A C G A T T A G T G G A T A T T G G T P0 -10.9 0.699999999999999 7098
- T A T C C A T G G A A T C C T C A A T T C A C C A T T T C G A A C T T T A T A C A P0 -4.8 0.3 3902
- T T G T G C A A C G T A G A A A G G G T C C T G A T G T A G T G G G A T C G T T C P0 -13.9 -3.4 177178
- A A C T G G A A T T G G C A C A A T A T C G C G A A G T G G C C G C C T T T G C T P0 -10.5 0.6 135982
- A C A A A G G A T A T G T A A G T G A C C T A G C A C G A C A A A G C A C T C T C P0 -10.9 -1.4 202801
- G T T G C C A T G T C T G T A T C C G A C C A A A G A C C T T C C T G A T G T T C P1 -6.4 -0.5 126272
- A A T C A A A C T T A T G G T T G A C G C C G T A G A G A A T A T A A A G C C C A P1 -9.2 -2 50214
- C C G T G G T A A T A T C T T T G A T A C G G A T C A A A G T C A T C C A C C T A P0 -16.6 0 113204
- T G C A T C A A C T T G G C A T A A C T C T C G A G G A T G C A G A G G A T G T C P0 -14.8 2.2 13289
- T T T C T C T C C T T T C C T A T C A G C G A G T T C C G A T C C T T T T G T T C P1 -4.9 0 107076
- G G G G T C T T G A T T T C G A A A A T C G A G A T C T A C T A A T A C G G G A A P0 -18.9 -2.4 82547
- G T T T T T C T C T C C T T T C C T A T C A G C G A G T T C C G A T C C T T T T G P1 -4.9 -0.100000000000001 107079
- G A T T C T T C G G A C C A T C T T T C C T A G T C T C A T C T C G A T G T T C A P1 -8.6 -0.5 209586
- A C G A G A T G C A A G C G A A T C T T C T G C A A C A G G T T A C T A C G G A G P0 -8.4 1.5 58121
- A T T T A T G G G G G G G G G A A A T A C G C C T A T G C C C C C T A C A A A C C P1 -19.7 0 183738
- A C T G G T T G G C A G T A G G C A C T C T T T C T C C T T T G A C T T A A A G T P1 -8.6 1.8 52913
- G T T G C T C A A A C C G A A T C A C G C C A A C G T T A T G G A A G T T C C T G P1 -9.1 -0.0999999999999996 202598
- T C A T T C T T C T T T G G C A C C T G C G G T A G A G A T C G G A G G T A T T T P1 -11.4 -1.1 96820
- G G G T C G C C C T C G T T C T G T A T C T G A G T T C T T T C G A A T T T A T C P1 -10.5 0.300000000000001 203307
- T A A A A G G A A C A G A G G T C A A G C G T G T G G A T G T C C T A T A T G C A P0 -14.4 -2.2 85748
- A T C T C T T C C T T C T C C G A G C T C G G G T T A T G G A C G A A G G A G A A P0 -19.4 0 187818
- G G A G A C C T A C T T A C T A C A T A C C G G G G G C C T C T C C A G T C T T T P1 -13.2 0.100000000000001 12962
- A T T T T C C C C C T C T C C G T C A T C C A C A T G A T G C T A A A T C T T T C P0 -5.6 -0.199999999999999 211928
- T G C T T C A C C C T C C C T T C A T G C A C T G G G A A A G C C C T C C T T T A P2 -10.0 0 106411
- A A A G C A T T A T T T T C T C G G T C C A T T T T C C A C C T C T T T C T T T T P1 -3.7 0 106539
- T T A G A T G G A T T C T A C T T C T C C A A G A G T T T C A T T T G G T T A T A P0 -10.8 -0.300000000000001 98346
- T C C T G A C G T A C C A G T A G G T A C C A G A G G A G A T C G C T A T G A T C P1 -18.4 -1.9 5889
- G C G A A G T G G C C G C C T T T G C T C A A T T T G G C T C A G A C C T T G A T P0 -10.6 0 135961
- T C C A G G A G A T C A G A T T T T G A C C C A A G A A C A C A G C A A A A C C G P1 -5.9 2.2 89943
- A A C A C G T C T T C C T A T T C C A T C T T T T C T C G A A T C T C C T A T A A P1 -1.6 0 213206
- T G T C T C A G A C G C T A C T C T C C C G G C A A G A A C A A C T T A T T C T A P1 -10.3 0.399999999999999 100856
- C T G C A A T A T T C A C C C T A G C C C A C A A G C A C A A A T C C T C G G C G P0 -5.5 0.5 61634
- T T C A G C G A A G C T G G A G G A A C C C C T C T T A T A C A A G T C G A A T C P1 -13.2 0 135169
- T C T C A A T C A T T T C G T G G C A C C G G G C G C G G C T G A A C C A T C T A P1 -10.5 0 201117
- C G C A G C A G A A A A A G C T C A A A C T A A A T G C T A T A A G C A T A G A A P1 -10.5 -0.300000000000001 201834
- C G G A C T T T T G A C G G A C C A G C C C T T T T T T A T G C G C C G C T T G A P2 -7.9 0.5 107282
- G T A T C T A C T C G T T A C G G A A T C T C A G G T G T C A A A G T G T G G A T P2 -10.1 0 201925
- A C T T G C T T T A A C T A C T C A T G C T A T G G A T G T G G G A G C A T T A A P1 -13.3 0 7334
- T A T T C T C T A T G T A C A T G T T C C T G C G G C T C G G A T G A G T A T T A P1 -10.8 0 212723
- T A C T A C G C T C T T C C T C G T C T C T G G G T G C C T T G G T A T C C A C C P0 -12.1 0.200000000000001 89840
- G C C T G G C T T G G T G T T T G A T T C C C T C G C C A T G G G C T T C G A C C P1 -15.4 0.9 161482
- A A A G G G A G G A C C G G G G G G G T C C A G A G C A A G T A G G G T T G G G G P1 -14.6 -3.4 101021
- T A G C G C A T A T T A G C C G A G T G C A A G A G A T A A C C C G T G A C C T A P0 -7.4 -2.2 44458
- T G G G T T G G A T A T C C C T G G C T C T C T T C T C T C T G A G T C C C C G C P0 -12.1 -2.2 197307
- A T T A T G G A T C T T G G T T C G C G C T T T A T G G C A T T T C C A C T A T A P1 -9.8 -2 209673
- C A C G A T C G A G G A G T T A G C T C C G C C G C G C A A G A T C C T C G A A C P1 -18.1 0.199999999999999 140588
- G T C T C G T T A C G C T T T C T A A T C T C A A T C G A A G C C A A C T C T G A P2 -8.4 0 12801
- C T A T A A A G A A A A T G C A A T C C C G C A A A G G A T T G T T C A T G G A A P1 -12.0 4.6 84729
- G C T A T A A A T T T T G T A C A T T C C G T T T T G T T T C C C A T C C C A G T P2 -2.7 1.5 183983
- A T T C T C C T G T T C C T C G G A T A C A A T T C G A C T C T T C T A C G G C C P0 -8.2 0 147525
- A T C G T A T T T T T A C C C C T G C T C G G T A G T T C C G T A G C A G G T T T P2 -17.8 -2.4 63094
- G A A G A G G A G G A A C C T A G C T T C T T C A G C G A A G C T G G A G G A A C P1 -17.0 -2.3 135190
- T A T A C G A T T T T A T C T T G T T T C A A T T T T A T T T T T A A T C C C T G P1 -3.0 0.1 114232
- A T A C T G T T C A G G T A C A G T C G C T C T A A A A G A G G A A T T A G T G G P1 -12.4 -1 49255
- T C C C A G T C G T C A T G G A G A G C C A A C T G G A G A G C A C G C T T G A C P0 -12.6 -1.3 13251
- G G G T A C T A T T T A T G A T G T C C C T G G G A T T G T A G C C A G G G A T C P1 -17.0 -2.3 50145
- T T C G T T A T T C C A G A T G C T C G C C A A A T C T G A A A A A A G C C A G A P0 -8.3 0 23699
- A C C A A A A C T A T A G G A A C C A C C C G A G G A A C G C C T T T A T A A C C P0 -7.7 0 98380
- A G G G C T C G T G G T A C C T T C T G C C C A C C C T T C C T C C T C T G C T T P2 -11.4 0.5 8128
- G G G T C G T T C C C A A T G T T T G G C A C T T T C C A T A C T T C G T G G G T P0 -14.4 -1.1 143649
- C A T C G C A A A A G A A G A T T C T A C T A C C T T T A C T C C T G C T T A G G P2 -5.6 0 183383
- T T C T A G G A G A A G T T C G A A T C C G T T C C G T T C G G A T A T T G A T C P0 -13.1 -1.3 143304
- G T G T T G C T G A A T A C A C G T C A C C G G T T C G A C T C C T A T T T A T A P0 -9.8 0 117502
- G G G T G T T C T T C T G T C G A A C A C A A A G A A G A T A C A G T T C A C T C P1 -14.2 0 92875
- T A T G A T G G C C C A A G A A C A C G C T C A T T C T T C A G C T G T A G A G A P1 -11.1 0 7457
- X X X X X X X X X X X X X A T G T G T T C A A T T T T C T G G C C T T G C A C C T P1 -5.7 -1.8 65699
- C T T A G C A C T C A A C T C A T G C T C T T T G A A G T C C G T T A C T G G A C P1 -11.3 0.0999999999999996 161116
- C T T A C A A C A A G A A A C A A C C A C C A G C G T T T G G T G C A G C A C C T P0 -9.9 -1 107716
- A A A C C A C T T A C T T C T G T T A C C A G A T A T G G C T T T A C G A G T T C P0 -7.9 -1.4 168887
- T A C T T T T G G A G A A C T T C C A G C T A T C A A G G A G A C G A A A A G C T P1 -11.3 -1.5 184311
- X X X X A T G T G C A T T T T T C T T A C T G A C T C T T A T C T A G T G C G C C P1 -8.7 0 128489
- C A A G A C T T C T A A G T T T G G G C C T C A T A T T T C T C C T A T A T A C C P0 -5.6 0 96633
- G G T T C G G G G G G G G G G T T T C T C T T A A X X X X X X X X X X X X X X X X P1 -11.3 -2.9 41313
- C C C G G A C T G C A T G C A T A C A T C C G T A A G T A A C T T A G T G C A A C P1 -9.6 0 155273
- C A T T G T T T T T C C T T G T A G T C C G A T C A T A A T C C G A G C C A T T A P1 -3.8 0 98619
- T C G G A C G T T C A A C A G G T A G T C T C A C G A T C G G G C A C T C A T G C P2 -11.1 0 61276
- A G A G G A A T T A G T G G A T A A T C C C A T T A T T A T G G G G A G T T T A A P1 -12.8 -2.7 49228
- A G G G A A G G G G C C A T C T A C T A C A A A A T C A T A C C T T T C G G A C G P0 -9.8 0 132416
- T C A T C T A C G T A T T A T T G T A A C A T C T G C T G A T G T A C C T C A T A P1 -8.6 -0.899999999999999 84402
- T G G C C G C C T C C T C A T T C T C G C A G G C C G C C A T A A T C C T T T C G P1 -14.7 -0.299999999999999 13354
- A C C C G A T G C T A T G G A G G G T C C C A C T C C A G T A T C C G C T T C G A P1 -15.8 0 64646
- C A G A A A A G G C C T T T C G T T T T C C C C C C T T C G T C G G C C C T T G C P2 -9.8 0 60463
- C A C T T G G A G A C T T G G G A T C T C A G C A G G C G T T C C T C G G A A G G P1 -12.2 0 65975
- C A G G T C A G A G A G A G G C C T G G C C C G T A A G C A G G C C C C C T T A A P1 -15.6 -0.299999999999999 60693
- G C T A C C T T G T T A C G A C T T C A C C C C A G T C G A A G A T C C C A C C G P1 -8.4 0 13058
- T A C T A G G T T G G A T C G G A T G T C A A C C T G T G G A A G C A C C A T T T P0 -15.1 -2.3 205939
- C C G T A G C A G G T T T T T T C G G A C G T T T T C T A G G A T C A G A A G G A P0 -9.2 0 113030
- C A A T G T C A T G A A A T T G C T A C C A G T A A C T A A G A C T C A A G T G G P1 -8.8 0.0999999999999996 10575
- C G A T T T G A C T C G T G C C A T T T C T C A A T T C T A C C C G C C G A T A T P1 -5.8 0 183783
- T G C C T C A A G T G T G G T T A A T T C T G C A T T T G C A T G C A A T A T C T P1 -15.0 -1.9 53021
- T C T C A T T A C T T T G G C T C T C T C A T T T T C T A T T T T T A T T G G C A P1 -4.0 0 37014
- T T C T G T T T T G T C G A G C C C T G C T T T A G T C T T T G G T T T A T T G G P1 -8.3 -3.1 184032
- A G T A G A A T C A T T A C C A A T G G C A C G C T G T G C G C C T A A G T G C G P1 -11.6 1.2 41559
- A A T C G C A G C A A T T C C C C A A T C C T A A C G A A G T A G T T C C T C C G P0 -2.8 2.8 41656
- T T T C C T A A T A C G T C A T T A G A C G C C A T A A C G G A A C A C C C T T T P2 -10.3 -2.5 49296
- T T T A C T G G C T C T A G T A T T T A C T G G C T T T C A A G G A A T G G A A T P1 -12.2 -2.7 97015
- A T C C A G A A G C A A G T G T A G T T C A C C G G T T C C A C C G A A T G C T C P1 -11.7 -1.4 8184
- T T A T C G C G G A A T T A G A C C T G C T A T T A A C G T C G G C T T A T C T G P1 -9.4 0 136083
- T G T G G G C G C A A A A T G C T A T C C T G C T C T A T T G T T A C G T A G C A P1 -13.4 -1.6 106761
- G A A C A G T G G T G A T T C T G A C A C A A G T G A G G T A T G T A C C A G A T P0 -12.6 0 85982
- T G C T C T T G C G C C C T A G C C T C C C T T T C C C C A G C T G G T T G A T C P0 -9.4 0 13416
- A A A A A A G A G G G A A G A A A G A A C A A C C G T T T G A X X X X X X X X X X P1 -5.7 -1.1 14301
- T C G A G G G A C T C G A C C T C T T T C T T C T T T T A T T G G G A A T T C T T P0 -12.7 0.200000000000001 131135
- T C C G G G G T T T G G G T A A C C A T C A G G T A A A T G C C C G G C A T T A T P0 -14.8 0.399999999999999 13115
- X X A T G A G G T T G G T C T A C G A T C A G A G C T C A G A A G A T G A T C G C P0 -14.2 -2.3 21571
- C C G C T G T G G G A C T T C A C A A G C T C A T G C C A T A A A A A G T A A G C P1 -10.8 -0.200000000000001 128294
- A C G A G C A T A T C C T C A T C A G A C G A G A C C A T T T C T C G A C T A C G P1 -12.7 -1.1 160972
- T A T A A C G G A A G A A A T T G A A G C T C G A G A A G G A A T A C C A A A A C P1 -5.3 1.3 213242
- T C A C C A T T T C G A A C T T T A T A C A G A A G G T T T T T C C G T A C C A G P1 -8.1 0 3883
- A A G T C G T A C A A T T A G G A C C T C G A T A T G G T T C T A T T C T G T T C P0 -12.3 0 96732
- A T T C A A T C C A G C C G C A G G T T C C C T A C G G C T A C C T T G T T A C G P1 -14.0 0 13031
- G G A T A T C A A G G G T A C C A A G A C T T T G G T G T T G A A G G G T A T G A P2 -12.1 -0.199999999999999 98480
- T T T C T T T C G T C A A A C C T C T C C C A C G C C C A A T C T T T A C A T T A P1 -1.2 0 21620
- T G T T G A C T T C C T A C G C T A T T C G A T T C G C T G G C A T G T C C G G T P1 -9.3 0 126497
- G A G T T T T A G G C G G C A A G A T A C T T T A G G G C T T G T T G G A G C T G P1 -12.9 -0.800000000000001 141074
- A A A C G A T T C T A G G A G A A G T T C G A A T C C G T T C C G T T C G G A T A P0 -13.6 -0.699999999999999 143298
- T G G T T C A A C T C T A T T T G T G A C C T T T T C T C G T A T G T G G G A C T P1 -12.1 -1.7 24332
- A A A C C A C C T G A G C A C T A G G T C C A A T G T G A G T A G G A T C G C T C P1 -14.2 -0.6 23590
- A C C A G G C C G T G A G G C T T T C C C A G G T G A T G T T T T C T A T T T A C P1 -13.2 0.4 136290
- C T T C C T A T T A A T G A T T G T G A C A G C T T T T A T A G G A T A T G T A C P1 -11.3 0 205295
- A T C A A G G T G T G G A T C T A T T T C G A A C A A G T G A T A T C C A A G A A P0 -10.2 -0.6 57977
- C T A G T C G G C G G A G A A A G A C T C G G C A T T C A G G T G A G C C G A A C PX -16.4 0.100000000000001 70314
- T G A A G C T T T A T C T G G A G T A T C A A A G A T G G A A T T G T A T G C T A P0 -10.3 -1.7 10762
- G G C A A T C C T T G G T A G A G C T T C T T T A T G A T T T C G T G C T G A A C P0 -10.6 -1 37195
- G T G G G A T G C T C G T T T G A C C T C T G T A T T C A T C T C G T T T C T T A P1 -9.2 0 212930
- T T T T C A A T A C C C A T G T T T C C C G A A G C G A C A C T T T G T T C T A C P2 -5.2 1.6 149640
- A G G T G C A G G T A G C T T G A C C G C C T T A C C C G T C A T T G A A A C A C P1 -11.4 0 136206
- A T G C T T T G T G G C A G G G C A G C C A T T G G G G A T A T C A C G G T T C T P1 -14.4 0 53105
- A A G A A T T A A T G C T G C T T A T G C C C G C C C C C G A G G A T C A C C A A P1 -6.9 0.199999999999999 105696
- G T T C C T T A T T T C T C G T C T A G C A G A A A C T A A T C G A G C T C C G T P1 -10.1 -0.299999999999999 102271
- G C G T T T C G G A T A T G A A G T C T C A T T C G A A G C T T T A G A C A A A G P1 -13.2 -0.199999999999999 25475
- A A C C A G T G C A G A C G A A G T A A C A C G A A T A T C T C C G G T A G T A A P1 -7.4 -1.3 27650
- G A T A G G A T T T A T G T T G G C T T C G T T G G G A G G C T T G C C T A G T T P1 -15.4 -1.7 92392
- C G T T T G A A C C T C G C C C T T C A C T T C A A C T C A T A C A T A C T A C T P0 -4.8 0 89894
- G G C T G T T A G C A A G T C A A T T C C T T T A C C T A G G G A G A A G G G C C P1 -15.9 -1 128216
- C T C T T C G T T C T G G A C A G G A G C G A G A A G C C A C T C G A C T A A A A P1 -14.4 -2.8 106677
- A T T T C C T T T G C T A C C G G C T T C T T T C T T T C T T T T T G T T C A A A P0 -4.2 0 211736
- A T C C C T G A T C T G G A A G T C A C C T T T T T C T T T C C T T G G G C A G T P2 -12.3 0 114266
- T C T G G C C T T G C A C C T C C C A T C T A A T G G A C C A T G G A C T A A A C P0 -9.4 0 65725
- A G G T T C T A T C A A T T T T A T A A C A A C T A T C T T C A A C A T G C G T G P1 -5.2 -0.100000000000001 185358
- T T C C T T T T C A T A T G T G G G C A C C A G A T A T C T A T G A G G G T T C A P0 -11.4 -1.6 192267
- T T G C C G T C T T C C T T A A C A A G C C C T C G A G C C T T C T T T G C G C C P0 -4.8 1.1 60500
- A A T C C G C C C A G A A T G A C C A T C C T A A G C C C T T A T T C A C T G T G P0 -5.5 2 143050
- A G A A T A T G A C C C T A A T C G T T C T T C T C A G A T C G C T C C A G T A C P1 -7.2 0.899999999999999 140513
- C C T C G T C G T G C C C C T T C C C A C C T A G X X X X X X X X X X X X X X X X P1 -2.2 -1.3 160330
- C T C G T G G T A C C T T C T G C C C A C C C T T C C T C C T C T G C T T T G A G P0 -8.1 -1.4 8124
- G A T A C A A T T C G A C T C T T C T A C G G C C A A A T C T C A A T T T G T G G P1 -5.1 0 147541
- G T G C A C C T G A C A T G G C A T T T C C A C G A T T A A A T A A T A T T T C A P0 -8.5 0 185572
- G C G A A T G C T T T G G A A T A T T C C A T T C T T G T A G C A G C C A C C G C P2 -15.8 0.699999999999999 136487
- G A T C T T A T T T C G G T T C G A T A C G T C C A C C T A C G A G A C T C A C C P0 -10.4 -2.1 200471
- T T T C G T C G T G G C A C A C C C C C C C C A C A A G C A C C C T C C G G C T C P0 -10.2 -0.0999999999999996 60413
- G T T C C T A T T A A C A A A A C A T C C C C T T T A T C T T C G C T C T T C C G P1 -2.0 0 212798
- T A C C A C G G T G G G G T C T T C G A C T G G G G T G A A G T C G T A A C A A G PX -14.2 -2.8 69831
- A G A A G C A A A A T A G T A G A G A T C A C A A A C G T A G A T T G C T C G C G P0 -8.6 1.1 203117
- T A A T A C C C C T A T T C T C C C T T C A T C C G G A G C T G C C G T A A C T T P1 -6.8 0 96910
- T A G C T A T G C A T T A C A C A C C T C A T G T G G A T T T A G C T T T C A A C P0 -11.7 0 205084
- C C G G A T A T G T A T A G A A G T T T C C T T A T G G T G T T C C T C T C C G G P2 -10.0 0.800000000000001 117542
- T G C T A G T G C C C C C A G A A A T T C T T G G A T T T C T T G C A A T A T G A P1 -12.8 -1.5 64520
- C G T T T A A T C A A T T G A T T C G T C A T G G T A G A G A A G A A A A A C G G P0 -9.8 -0.700000000000001 114473
- X X X X X X X X X X X X X X A T G T G G C T G C T T A A A A A A C T G A T T C A A P0 -1.8 3.2 221108
- A A G C C T T T C C T C G T T T G A A C C T C G C C C T T C A C T T C A A C T C A P1 -3.9 0 89883
- A T G G G T C C G T G C A G C A T T T C C A C G A T A T C G T T A T G A T C A A T P1 -9.7 -2.3 62733
- T A A A C A A C C T A T A T C C T C C A C A C T T A A T C A G C A T T T A G T A G P1 -3.5 1.7 204950
- A A A T C G A C G T A G T C T C G A G G C A C C C C A A A C G G A A G A G G G T G P1 -13.5 -1.3 113448
- T C T T G C C G A A T C C G A G T T T G C T G C T C C A A C C A T T A C C A A A C P1 -7.1 0 25694
- C T C A A A A C T A A G A G G G G A T G C C G C C T A C T A C T A A A A T C C C G P2 -11.4 0 220491
- C G A T C G A A A C T T T A A T A C A A C C T T T T T T G A T C C C G C T G G A G P1 -8.4 0 185202
- A T G G A A A A C T T G A G C A T T T T C T G C A T T G G T G G A T G A A G A A T P0 -9.8 -1.9 92624
- T G G C A T T G C T T T G T T T T T C T C T C C T T T C C T A T C A G C G A G T T P1 -7.0 -1.2 107091
- T C C A T T T T C T T G A A A C T A T T C C T C A A G C A A G G C A G C C G A T A P0 -7.4 0 220754
- A T G A T A T A T T T G C T C A C A T T C C G G G C G A A G G T C A T A A T T C G P0 -17.6 0 114647
- G C T G C T G C A C C T A C G C T T C T C T G G C T G C A G G A G A T G G G G T C P1 -15.8 -2.7 139043
- T C T A T G G T A C G C T C G G T A C G C C T T G T T T C T A T T G T T C T C C G P0 -9.1 0 117628
- A T A A G A G C A C C C G G C T T T G C C C A T T C A C A A G G A C T C G A T T C P2 -9.5 2.1 3750
- C T T T C C A T T C T T C G G T G C T A C C T T T T T C T T T C T A A G A G A T G P1 -8.9 -0.9 201345
- T C T T T C T T C C C C G T C G A C C A C G A C G A C T G A A A C G A C G T G A A P0 -12.4 -1.2 200573
- G A A A A A A A A G A A G A G T A G C C C C C C C T A G X X X X X X X X X X X X X P1 -1.7 1.8 144043
- C G C C T A T G C C C C C T A C A A A C C C A T T C G A C G G T T T T C T T A G C P0 -7.6 -1.1 183718
- A G T G G T T G T A C C A G C C A A A A C T C A T C T A C G T A T T A T T G T A A P1 -11.3 0 209331
- C T G G T C T T T T A G T C A C C T T T C A A T G G C T C C C T T A A X X X X X X P0 -5.1 1.5 62834
- A G A T A C C C G T G C C T A C T T C A C C G C A G C T A C C A T G A T C A T A G P1 -6.1 0 184941
- A A A G A G T C G A G T C G A T C A G G C T C G A C G A C C G A A A G A A G C A A P0 -17.5 -3.8 200738
- T T A A C T G T T C G T A T T T C G T T C A T T C C A T C G G T A T G C T C C C A P2 -5.6 0 143750
- T C C T T T T C A T A T G T G G G C A C C A G A T A T C T A T G A G G G T T C A C P1 -11.3 -1.5 192268
- A A G T C A T C C A C C T A G T G A G T C C G G C T T T G C C C C T G T T G G G G P0 -13.5 0 13688
- T A T G C C C A T T C C A A T C T T G T C T A A C T T T G C T A A C T T C C C C T P1 -1.8 0 213137
- T A A A A G G A A A G G G A T G A G T T C A T T C T C T G G A A T G G T C T C G G P1 -13.0 -2.3 139088
- G T C G T G G C A C A C C C C C C C C A C A A G C A C C C T C C G G C T C A G G G P1 -11.9 -1.2 60417
- T T T T C A A A G C A T T A C T A T T C C T G A G T G C T G G T T C G G T G A T T P0 -10.7 0 64948
- G C A T C A C G T T G G C T T T G A A G C A G C T G C A T G G T A C T G G C A T T P1 -11.7 -0.6 97204
- T C G C C A T A G T T T C A G C A T T A C G G C A A A C C C G T G T C A A A T A T P0 -9.2 4 192615
- G G A A C T C T T T C A T T G A A G A G C T C C G G G G T T T G G G T A A C C A T P0 -20.0 4.5 13136
- A A A C C T A A A T G T T A A G T C A G C A A C A C T T A C A A A T G C C A C T T P1 -6.4 1.1 41490
- T C C T A T T T A T A T T T A G T G G T C C A T T T A T T G A T T G A X X X X X X P0 -4.8 1.2 117472
- C A C C G C T T C G G A T C C T G C T C C T C T G C A A T T T T T G G C C C C A T P1 -9.8 0 136452
- A T T G T G C C G G A A T G G T A T T T C C T A C C G A T C C A T G C C A T T C T P2 -16.1 0 205740
- T G A C C G T A A G A G G C A T T T C A C G G T G C T C A G A C G C A A C T T C G P1 -12.8 -1.8 13198
- T T T C A T T T T C G G T G C C A T T G C T G G A G T G A T G G G C A C A T G C T P1 -15.7 -2.4 185784
- C G C A T G T C T T T G A T C A A C C C C G G T T C C G T C A C T C G T A T C T G P2 -5.3 0 21780
- A G T A A G T C T A T T T C C A T C A G C C G G C C G G T G G G A G C G A G A A G P1 -15.9 -1.1 27614
- G A G T T A T C T A C G G A C C C T C C C T G C A G T G C G C C C C T C C T T G A P1 -8.8 0.0999999999999996 201012
- A G G A G A T C T T G T C A A G C G C A C T G G A T C T A T T G T G G A T G T T C P1 -11.6 0 136905
- A T T T G A G G T C A T G T G C G A T G C A A G T G A C T A C G C G G T T G G A G P1 -14.6 -2.2 98077
- T C A A A T C C A T T T T T G G A T C A C T T T T T T C G G G G T T A A T T T G A P1 -10.2 -0.899999999999999 184608
- C C C T C G A T T T T C C A T C C A A T C T T C C T A T C T T C T T T T C C C T G P1 -2.9 -1.1 197417
- A A G G A C C A C T G A G G G A G A T T C T C A A T C T C T T C T T G G T C T T T P0 -23.0 0 113156
- C G G T G A A G A A A T A A G G A G A T C T T T C T A T A A A G A A A T T T C A G P1 -8.4 1.7 220609
- C T C G A G C C T T C T T T G C G C C G C C T T C C T C A T A G A A G C C G C C G P1 -9.7 0 60522
- T A T T G T C A C T T C G G C C A A C A C A C A A G A T G A G A C T T T A C C A C P1 -6.5 0.4 203024
- C G T C T C C C C G G A C T T T T A A C C A A A C A C A G C C T T T T G A T C G A P0 -8.4 -1 52873
- T T A T T C C T C T C T G T T C G T A T C T C T T T T T C C A A T T T C G G T C T P1 -2.4 0 115595
- T T A A G A G G T C C A G G G G T A T G C T G G G A T T C G C G A A G A G C A G C P2 -13.8 -1.7 5957
- T C T T A G A T A T A C G G T T T A T G C C G G A A A G G T A C G A A G T T G G A P1 -9.5 -0.6 165264
- C G C C G T A G A G A A T A T A A A G C C C A T A T G C G A A G T A G C A A A A G P1 -8.9 1.3 50196
- A C C A T C A T T T G C T G T C G C A G C A A T G G A C G C C C C C C T C C T G G P1 -12.6 -0.699999999999999 82825
- C C G A T C G A T C T A G C C A T G A G C A G G T T G A A G A G A G C T C T A A C PX -12.7 -1.7 120697
- C G G G G G G G A C G A A G C T G G G C C A T C T G T C C C C T A T C C C T A C A P1 -20.4 1.8 113556
- G G A G T C T A C A G G A C G G G G T T C A A C T A G C G G A G A C T C T T G G A P0 -17.1 0 61118
- C G C G A C T T C A T A T A C G T T G C C A T G T C T G T A T C C G A C C A A A G P1 -10.7 0.5 126287
- T C G A A A A A G T A T T T A G C G C C C A T T T T G G C C A A C T C T C T A T C P0 -6.2 0.5 23484
- A C A T C C T C C T T G C A T T T A T G C C G G G G A C G T C G C C A G T G C G G P1 -19.5 -2 106965
- G A G C A C C A T G C C G A A T C T C T C T A C C A T T T T C T T T T C T T T T A P1 -5.2 -0.2 153025
- A C C A G A A A T C G G G C T T G A A G C T C T C G C C T T A C C A A G G A G C C P1 -12.7 -1.6 93966
- T T A T T T T G A C G A T T G G A T T T C T C T A T G A A T G G A A A A G G G G T P0 -6.7 1.7 114360
- T A C G T C A C T C G G C T C G C G C G C A A C C C C G C C C C G T T A T G T T A P0 -9.7 1.6 32304
- A G T T A T G G A A A T T C C C A C A C C G C T G G A A G A A T G G A A T T T T A P1 -10.5 0.6 48925
- G C C T T G T G G C A C G G C A G C A C C C G T A C T A T T G A A A T G G T T C G P1 -13.4 -0.9 94548
- C C A G C T G C G A A T C A T T C A T T C A G A A C C G G A T G G T A T T T T C A P1 -11.3 -1.7 161623
- A C A T G G A C C C A C T T C T C A T T C C A T T T G T G G G A A T T T G A T G A P1 -10.5 0 92764
- C A A T A T G A G T T C A C C T G G T A C T A G C A G C T T T A T C G G G G A A T P1 -12.6 0.9 153073
- A A C T A A T C A T G C C T T T A C G C C T A T C G T C G T A G A A G C T G T T C P1 -11.1 0.5 207802
- G G G A C G C C C T A G A C G T T T C C C A C C C C G G G C A C A G C C C G G C G P0 -23.4 -1.4 82391
- T C C T A T T A T A A G G A A A T T G T C A A T G A A A T G G C A A T T C C T T T P1 -14.9 -2.3 183900
- A G C T G A A C T C T T T T T G G C A T C A T T C G C A G T G A G A G A A G A G A P1 -14.1 0.200000000000001 58428
- C A T T C A T A A A G T C T T T T C C G C C G G A C G A C T C G T A G G A G T T G P1 -12.1 0 60093
- T G C T T A C G C T G G A T G G A A T G C C C T T T C C A G T T T T G G C T C T T P1 -19.8 1.5 184503
- T A T G A T C T T A G G A G C A C T G G C C G C C A T G G C C C A A A C G A A A G P1 -12.4 -2 192439
- A G A A C G G G A A C T G G G T C G A T C T A T T G C G A A G C A T C C G A A G C P0 -10.5 0.5 8262
- A C A C A G T G T A C T A C T A T C G G C C C T A C C A G G C A A C A T C T A C C P1 -9.3 -1.8 60156
- A A G G G G T C T T T C T T T G G A A A C C T T C A C G A A C A A T C G T C G T T P1 -14.7 -2 143824
- T T T C A T A T A T G T C C G A G G A T C C G C A T A G C C C T C G A T T T A T G P0 -11.7 0 64222
- T C T T T G T T G G A C C G C C G G C G C G A A C A C A G T G G T C T C T G A T C P1 -11.9 1.7 31813
- A T C A C T T C G G A T C A G C G G G G C C T T C A A G C A T C C G A A A T A C G P1 -14.2 0 200862
- T C A G A G G G A A C A G G C T G G G C C A T C C A A T G C C T T T C C C G C C C P1 -21.4 0 13501
- T A C C A C C A T A A T G A A A C T G C C T T T T A T T T T T T T T A T T C G G A P1 -6.7 0 92431
- C A C C C T A A A C C C A C A A A C T C C C A T T C T C C T C A G T C T C C C A G P1 -0.5 0 12917
- G G A T A A A A T A G C T T T T T A C C C T T A T T T T T A T G T C A A G G A T C P1 -8.0 -0.3 205583
- A A A A A C A T T C T A G G A A A G G G C T C G T A A T G A T C T T C T C A A A G P0 -7.8 0.3 58811
- A G T G G T T G T A C C A G C C A A A A C T C A T C T A C G T A T T A T T G T A A P1 -11.3 0 84423
- C G G A A T G C C T C C T T T G T C T T C G T A T A A G A G C G C C T T T G C T A P1 -11.4 0 140753
- A T T T G A C C G C T A C T T T G C C T C A A G T G T G G T T A A T T C T G C A T P1 -14.6 -0.0999999999999996 53006
- G T C A C T C A T G A A T T C C T T C T C T A A T C A C T A C T G G A A T A T A G P1 -7.3 0 126428
- T G A G G T T T T A T G A G G C T T G G C C T G G C T T G G T G T T T G A T T C C P0 -11.4 0 161501
- G A G C A G C C T T T C A G G A G G A A C C T G T G A C A C C T G C A C G G A T G P1 -13.5 2.3 139235
- T G G T C G G A C A T A C C C T G A A A C T T T A G G T C A A A T C C A T T T T T P1 -9.8 0 184635
- C C G G T G A A C T A C A C T T G C T T C T G G A T A G A T G T G T G G G A C A G P0 -14.8 -1.6 8169
- T T T T C T T T C T A T A A A A T G T T C C T C A A T A G C A C T G A T T C T T C P2 -2.9 0 106468
- G A A C C A A A T G A A T T T C G A C C C C G T C G T A G T T C T C A A T C A T T P1 -11.2 0 201087
- T T C T C A T A G A A A T A C A A A A A C G T A T C G C C C A T T T C C T A C A A P0 -5.9 0.699999999999999 60812
- A A C G A C T A T T G C T A T C G A T A C C A T A T T A A A C C A A A A G C A A A P1 -6.1 0 136632
- T A C C A T G A T C A T A G C T G T C C C C A C T G G A A T C A A A A T C T T T A P1 -7.5 0.0999999999999996 184914
- C G T A G T G T G G C T A A G G A G T A C C G T T C T C T A C T T G A T G C T T T P2 -9.3 3.2 160899
- T G G A G T G G C A C A A G A T C T G C C T C T T G G C T T A T G T C G A G A T A P1 -14.9 -0.700000000000001 7196
- A G T A G T A G A T C C A G C C A T T A C T A T C A A A G C T A T T G G A C A T C P1 -7.9 -1.5 84594
- C G G A T G T C A A C C T G T G G A A G C A C C A T T T G T T A C T A T T G G A C P1 -10.8 -0.200000000000001 205952
- T A C T A T C G A G A T T C T T C G G A C C A T C T T T C C T A G T C T C A T C T P1 -11.4 0.0999999999999996 84687
- C T A G C A A T G A C T T C C T T T T T C A T T A C T T C A T C C T T G C T A T A P2 -8.8 0 194664
- A A G G A A T A A T A G A C T T A C A T C A C G A T A T C T T T T T C T T C C T C P0 -9.6 0 209734
- T G C T A T T A A C G T C G G C T T A T C T G T C A G T C G C G T C G G G T C T G P1 -12.9 0 136065
- T A G A G A A G A A A A A C G G C G C A C G G A C C G T A C T C G A G C T T T G G P1 -11.5 0 114498
- C A G A T T A T G G T T T C G A G G G T C A T C C A T T A C G A A A A G A C C T T P0 -11.5 -1.9 27516
- G C T T T G T G C G A G A T T C T C T A C C A A A G T A T A A G T A T C G G C T T P2 -14.0 0.699999999999999 98668
- A G A G A T C T T T A T C A T T A A T G C A A C C T C C A T T T T G C T C A T T C P1 -7.4 -2.8 219153
- T G G G T T G G A T T G G T A T T A G T C T G G A T A C A G C A A A A T A A T T C P2 -9.8 0 187381
- T A A A T G T T A A G T C A G C A A C A C T T A C A A A T G C C A C T T C T T C C P0 -5.9 2 41485
- T A C T G G T A T A G G G G T T T T T T C G A T A G C T T C G G C G C C G G G A G P1 -14.5 0 130911
- G G C A A T T A C C A T G T T A T T A A C C G A T C G A A A C T T T A A T A C A A P1 -6.8 1 185223
- C C A T A A A A A G T A A G C T C T T T C G G A A G A G A A G G A G T T G C A T A P0 -16.2 -1.9 128268
- G A C C A T C C A G A G C A A G G A C C C C A A C A G T T T G G A A G A T C T C T P1 -8.9 -0.800000000000001 11585
- A T G C T A T G G A G G G T C C C A C T C C A G T A T C C G C T T C G A T T C A T P0 -11.3 -3 64651
- G T A A T C T T C A G G G T A T G A T A C C T T A T A G C T T C A C A G T G A C A P0 -10.2 -2.8 37063
- T T G A T T C T G A A C T T C G T T T G C G A A G G A A C C G G A C T T T T G A C P0 -11.8 -0.9 107311
- C T C G G G C C C T C G A C A A T C C C C G T A C C G C C A C G G G A G A G C A C P0 -16.4 -1.5 113789
- A T C T A C T T A T C G T A T T T T T A C C C C T G C T C G G T A G T T C C G T A P0 -7.8 -1.9 63086
- C A T T G C C G A T C G T A G T G T G G C T A A G G A G T A C C G T T C T C T A C P1 -12.5 -1.7 160909
- C C A C C A A T C G A A G T T T C G C G C A T T T C A G A T G G T G G T A A X X X P0 -15.5 -0.0999999999999996 49942
- T T T C T C A T T C A C A A A T C C A T C T T T G T T C A T G C T G C T A A C T C P1 -5.3 0 37305
- C T T G C T A T C T A A G A A T T G C T C C A T G G A T C T C A T C G G A A A T G P0 -9.4 -0.200000000000001 63248
- T C T T T C C A G G A G G T T G G C C G C C T A T C C T A G A T C T T C C C A T T P0 -11.5 -0.9 62627
- X X X X X X X X X X X X X X X X A T G A C T C A T G G G T A T G G G T C A G G A C P1 -15.1 -3.2 138968
