# Supplementary material for: Simple statistical models predict C-to-U edited sites in plant mitochondrial RNA
Source: BMC Bioinformatics. 2004 Sep 16;5:132. doi: 10.1186/1471-2105-5-132 (PMC521485; doi:10.1186/1471-2105-5-132)
Supplement: Additional File 3 — Oryza sativa data file File is plain text, space delimited. First row is column headings with variable names: edit; + site is edited, - site is not edited; -20 through 20, nucleotide position relative to edited site; cp, codon position; fe, estimated folding energy; dfe, difference in estimated folding energy between pre-edited and edited sequences; and loc, location of focus site (position 0) in GenBank file. Each subsequent line represents a observation. [file 1471-2105-5-132-S3.txt]

edit -20 -19 -18 -17 -16 -15 -14 -13 -12 -11 -10 -9 -8 -7 -6 -5 -4 -3 -2 -1 0 1 2 3 4 5 6 7 8 9 10 11 12 13 14 15 16 17 18 19 20 cp fe dfe loc
+ G A A T T T G G A T C T T G A C A T G T C G G T T G T T T T T A A C C G T A G G C P0 -8.7 -0.199999999999999 322598
+ C T G G T A C A T C A A T A C A T G T T C C T A T G C C C A T T C C A A T C T T G P0 -6.6 -0.5 60565
+ C A A G A T T G A T C T G T T T G G A T C T T G G T C C A T G A T G G C C T T T T P1 -15.2 -2.2 175787
+ T A C A C A A T C A A C G G A G G C C C C C C C G A C A T A T G T T G C A A C G T P1 -7.8 0.899999999999999 78889
+ A T T T C G C A C C G G A A A C T T T T C T A G G A G A A G T T C G A A T C C G T P0 -13.4 -1.6 79052
+ T C C C A C T G G T G C C T C T T C T T C C A A T G G T A C T A T A A T T C C T A P1 -10.4 0 330718
+ X X X X X X X X X X X X X A C G G A T C C T A T A A A A T A T T T C A C T T T T T P1 -2.2 0.7 298836
+ T A T G C T A T T T G C T G C T A T T C C A T C T A T T T G T G C A T C A A G T C P1 -7.8 -0.7 18937
+ A G G T G T A G C C G C A A T A G C A C C A G T T T T T A T A T C T C T C T T G G P1 -9.6 -1.6 304134
+ X X X X X X X A T G T C A T A T A T C T C A G G A G C T A G A T C A C T T C C C G P1 -4.1 0 242828
+ T T G A T G A T T T A T A A A C C G T C C C C A A C G A G C G A A A G G T T C A T P2 -9.4 1 332500
+ A G G A T A A G T T G C A T T G G A A T C G A X X X X X X X X X X X X X X X X X X P0 -3.8 0.5 332906
+ G T G G T G T A A T G T T A A G A G G T C C T G G G G T A T G C T G G G A T T C G P2 -12.6 -2.9 88072
+ G C C A A A T C G T C G C C C C T T T C C T T A T A T A T T C G A T A A T C G A G P0 -6.9 0 78416
+ A T G T T C A T G A C C A A T C G G A T C T T G A C G T A C C A G T A G G T A C C P2 -16.3 -1.7 87016
+ G C T G T C G G T A T T G G A A A C G T C C T C A G T T C T T C G A T T C A T T C P2 -11.9 0.4 263221
+ C G A C G A A T T A G A A G A G A T G T C A A C C G G C A A C C G T A T C T G G A P0 -11.4 -2.4 88173
+ X X X X X X X X X X A T G A A A A A G A C C A A T C A A A T C A A A C T T T T C T P1 -4.3 1.4 185628
+ A A C A C T A A A A G C T G T G G T A T C T T A T G G A C C T A A C A T A G G T C P1 -13.1 0 248677
+ C A T T T A C A A T G G A A A A A C T C C T G T T C G T T G T A A G A T C A C T G P1 -12.9 0.0999999999999996 297848
+ T T T T C C T T T G T C T C G A A C T T C G T G A A G A A C T C C A T T C T A T C P2 -7.4 -2.2 323484
+ T G T T C C T G T T C C T A A C T C C T C C C C G G G T A G T T C C C A A T G T T P0 -8.1 0.200000000000001 78713
+ T G A T C C A G A A T T G G G T C A A T C A C G T T T A T T A G A A G T T G A C A P1 -14.9 0 214169
+ C C A A G A A C A C G C T C A T T C T T C A G C C G T A G A G A G A C T T T T G A P0 -7.3 1.5 88500
+ T T C T C A T T A T T T G T T A T T T C C G G G T C T T T T C G T T G C A T T C A P1 -3.5 -0.6 323818
+ A A G A A T T T C A C T T C G A A T T C C G G A C C T C A A C A T C C T G C T G C P2 -9.5 0.9 90829
+ G T G T T C A C C C C A A A G T G T T C C C G G A T T G C A T G C A T A C A T C C P0 -7.4 0 207441
+ G C A A C A T C A A C A A A T T C G C T C A T G A T C A A G T T A C A A C C T A A P2 -4.0 0 78648
+ A G T T C A G A T C C A A G T C G G T T C A G T G A T T A T T A T T A T G G T A A P2 -8.8 -1.4 170904
+ A G T G G C T A T A C A T A C A A A T C C A T T T A C G G A T C T A T A T G C T T P1 -10.3 -1.6 332730
+ A C C A G C G T T T G G T G C A G C A C C T G C A T T T T G G T G C A T T C T T C P1 -17.8 -1.5 323758
+ T C G T T C A G A C T A T G T T T C T A C G A T G G C C C A A G A A C A C G C T C P0 -10.9 -2.4 88527
+ T G C C T T T T C T T T T T A G T A T T C G G A T A G G A T T T C T G T T G G C T P0 -11.2 -0.6 332825
+ C A A G A A T T T C A C T T C G A A T T C C G G A C C T C A A C A T C C T G C T G P1 -9.5 0.300000000000001 90830
+ C G T T C A T T A G A A T G T C G A T T C C T C A C A A T C G C T C T T T G T G A P2 -11.9 0 212442
+ T C G T T C C C G T T C T T C A T T T C C T T A T T A T C G A A T C C A T G G G G P0 -8.9 0 330921
+ T T G G T T T G A C A T G G T T T A C G C G T T A C T G G T T C T C G G A A G A G P0 -11.6 4.2 78989
+ C T T T C C T T G G T C T T T C G T T C C G T C A T A T T C C A A A T A A C T T A P0 -5.1 -0.3 323714
+ C T T C T T C T T T T T C A T T A C T T C C A T G G T C G T G C C C C G T G G C A P1 -8.5 0 330634
+ G A A A C T A T C C A T G G A A T C C T C A A T T C A C C A T T T C G A A C T T T P0 -6.1 0 85145
+ G A C T C T T C C A T G C T G T G T C T C A G G A A C C T T T T C A A T A C G G T P1 -9.0 0 322390
+ A T G G A A A A C T G G A A G A T T T T C T G C A T C G G T G G A T G A A G A A T P0 -12.6 -3.6 332606
+ A G T T T C A A A T T C A A G A A C T T C G T A C A G A G C A T C T C G G A G G A P2 -10.3 -1.6 250519
+ A T T A C T T A C C A C C A G T A T C T C G G G A A A C G G A A A A C C G G A A A P1 -9.0 0.5 185436
+ A T T T A C G G A T C T A T A T G C T T C G A T T G G A A C T G G A A G T T C C A P1 -14.0 -1.4 332751
+ C T A A T G G G G C A A G T A T G T T T C T C A T T G T G G T T C A C C T T C A T P0 -10.0 -1.9 304756
+ T C T T C C T T T C C T T G G T C T T T C G T T C C G T C A T A T T C C A A A T A P1 -5.1 0.300000000000001 323719
+ G T C T A A C T T T G C T A A C T T C C C C T T C T C T A C C C G T A T C T T G T P1 -1.2 0 60525
+ A T C G T A G T T C A G A T C C A A G T C G G T T C A G T G A T T A T T A T T A T P0 -8.6 0.0999999999999996 170899
+ T C A T C A A A T T T G G T G C T T T T C G A T C C C C A G T T G C T A T G G G G P1 -14.2 0 78808
+ T C A T C T C T A T T T T A G G T A T T C G G G G A A T C C T C C T T A A T A G A P0 -12.9 0.299999999999999 298883
+ T T C C A C T C G G T G T T C C T T T T C C A T T T G C T T C C A A T A G T T C G P0 -4.8 0 175591
+ T C A T G A G G G T A G T A T T T T A T C A T G G T G T T G G A T C C C A A G T T P1 -11.5 -2.9 323608
+ G T A C T A A T A T G T G T A G G T C C C T G T A A T T C G A G T G A G A T T G T P1 -5.4 2.5 240058
+ A A C T C C A T T T G T G A C C T T T T C T C G T A T G T G G G A C T C T C T A T P1 -8.9 -0.300000000000001 231617
+ G C G C C C C T C C T T G A A T T A T T C G G T C A T G C A A T A C T T T T T T A P0 -6.0 0.4 173325
+ T A T C C T A G A T C T T C C C A T T T C C A A G A A G A T C C C T T G T T C G A P0 -10.6 0 315235
+ T A C G G T C C G G A T T G C T A G C T C C C G T T C A T A G T T C T G C T A C A P0 -9.1 1.3 322355
+ C A C A A T C A A C G G A G G C C C C C C C G A C A T A T G T T G C A A C G T C T P0 -7.9 1 78887
+ A T A C G A T T C C A G A A G A T G A T C C A G A A T T G G G T C A A T C A C G T P0 -13.1 -2.3 214153
+ T C T G A T C C C T A T T T G C A T T T C A G T G G G T T G G T C T G G T A T G A P1 -10.5 0.0999999999999996 198701
+ G G T T C G T C A G T A G A G A T G T T C C C A C T G G T G C C T C T T C T T C C P0 -11.7 1.5 330699
+ G G C G C A A A A G C A G A T A T G G T C C G G T A T T C C C T T G T T C C C C G P0 -8.2 0 240014
+ T C T T C T G G T T A T G C C T T T T C C T C T T T A G T T T T T A T A T T C T C P0 -3.6 0 53481
+ C A C G A G G A A G A T T T T T A T G G C G G T T C T T C C T T C T A A T T A C A P0 -14.0 0 322307
+ A T G A T G C T A T A A A T C T C C A T C A A A A T G A G T A A X X X X X X X X X P0 -5.6 -2 225273
+ C C T G A A T A T T T T G A C T C T T C C A T G C T G T G T C T C A G G A A C C T P1 -10.4 -0.200000000000001 322402
+ G T T T T T C T C T T C T T T C C T A T C A G C G A G T T C C G A T C C T T T T G P1 -3.8 0 323149
+ A T C A T T T G C T T C A T T A G T T C C A A C A G T G G C A G C T G C G G A A T P1 -12.1 -1.4 299025
+ T G C A G A A T C A A A T C C T G T T C C A C A A G A T C C T A T A T C A G C T A P1 -8.0 1.5 323077
+ T T A C T G G T T C T C G G A A G A G T C A A T T T C T C C A T T A G C T A A A C P1 -10.3 0 78967
+ T A T C T A T T T A G T G A T C A G T C C G C T A G T T T C T T T G A T T C C A C P1 -7.5 -0.2 175556
+ C G A A A A C A G G G A T T C T G G A A C G T A A A T C T G T G C A C G A A C C C P0 -9.9 -0.200000000000001 184837
+ G A C A T A T G T T G C A A C G T C T T C A A T A G C A T G C T C T T A C T T C G P1 -7.4 -1.2 78865
+ T G C T C T G T T T A C A A T T C T T T C G T A C T C T C T T C T C T T T A C C A P0 -2.7 2.3 330993
+ G T T T A G T A C T T C A G G T G C T T C T C T A G C G T A T A A T G T C A A T C P1 -9.4 0 232870
+ C A A T T T T T G G G C C A A T T C C C C C T T C G T A C T A C C A A A A A A T G P1 -8.8 0 232969
+ T C T T C T A T T T C G C C G G A A T T C G T T G A T T G C T C C G T A C T C A T P2 -9.2 0 297810
+ T T T G T T A G G T C T C G A C T T C T C C G C T A T G A T C T C C C C A G T A A P1 -6.8 2.6 59991
+ A T A T A C C T G C T A A T C C G A T G C C C A C C C C G C C T C A T A T T G T G P0 -5.2 -1.7 304234
+ X X X X X X X A T G A T T C T T C G T T C A T T A G A A T G T C G A T T C C T C A P1 -9.7 -2 212426
+ T G T A A C A C C C G C T G A T G T A C C T C A T A G T T G G G C T G T A C C T T P1 -12.0 0 214250
+ A C T C A A T C A A G A A A C A A G A T C G G A C G T G A T T C C G G T T C G T C P1 -11.1 0.300000000000001 249361
+ T A C A G A A A T T G G T G C T T T T T C T A C T T T G T T T A C G T T A G T G A P1 -8.2 -0.299999999999999 60834
+ T C T G G T G C C A A A T C G T C G C C C C T T T C C T T A T A T A T T C G A T A P0 -6.3 0.600000000000001 78422
+ A G A A A C T A A T C G A G C T C C G T C T G A T C T C C C A G A A G C G G A A G P0 -13.1 -0.6 239942
+ G G T T T A G T A T C A A G G T T C T T C T T T T T C T G T T T C T A T A T A T A P2 -5.9 -1.8 315191
+ T G A T T A T T A T T A T G G T A A A T C A T T G T A T C A G A T G T C A A T C T P1 -10.1 0 172774
+ T T T T T G G T T T C T A C T C T G A T C T C A T T A G T A G C T A T G A T T G G P2 -7.9 1.4 59663
+ C G C T C C T G A A T A T T T T G A C T C T T C C A T G C T G T G T C T C A G G A P0 -11.8 0 322406
+ G G C A T T T T G T A G A C G T G G T T C G G T T A T T C C C A T T T G T C T C T P0 -9.9 1.4 17270
+ C A C T G C G T T T T C A A A A G C T T C C T G T C G A A C C G G C T C C T A T T P0 -7.4 0 60697
+ G T C T A C T T C C A G G A A A T G T T C G G A A C A G A G A A C T T T C T C T A P0 -14.3 2.5 249590
+ T A T C T A C A T T C A A G G A A A T T C A T A C G C T C C A T G G A C A G A G C P2 -10.3 0 330788
+ A C C A G A A A A T C G A T T A T G C T C T T G C G G A A G T A T C C A C T C G T P2 -7.1 0.9 174194
+ T T C C C C T T C T C T A C C C G T A T C T T G T T C G T T C T G G A A A C A C G P2 -5.6 -1 60509
+ C C C T T A A T C T T C A A T G G G G T C T G C T C T T T T T T T T T T G G G A G P0 -10.4 0 251399
+ A T C A A T T A A T G G G A C T T G G C C G G A A A G T G T T C T T G C C T C T A P2 -14.3 0 315116
+ C A T C T A T T T G T G C A T C A A G T C C G A A G A A G A T C T C A A T C T A T P0 -8.1 0.5 18917
+ T G T C G A A C C G G C T C C T A T T T C A A T C C G T G C T G G A C C G A T C G P1 -13.2 1.2 60675
+ C T T C G T G C C G A C C T G T T G C C C A T A A A C T T T C C T G C C T C A T A P2 -5.8 0 332560
+ C T T G G G C T G T T G A A C A G A A T C C A A C C A C A C T A G A A T G G T T G P1 -12.9 -0.5 340061
+ T T T T C C T T G G G C A G T A C C T C C T A A C A A G A T T G A T C T G T T T G P1 -8.4 1.1 175763
+ T T C C A T C T T T T C C C G A A T C T C C C T T A A C G G A A G A A A T A G A A P0 -9.9 2.5 60460
+ T C T A T G C A C A T C G C T C T T T C C A G G A G G T T G G C C G C C T A T C C P0 -10.5 0 315271
+ G A T C T G C A G C T C A A A T G G T C C C T T A T G A A G T C T C T A T T G G T P2 -6.3 1 241531
+ C G G T A C A T T C C G T T T T G T T T C C C A T C C T A A T C T T T T G C G A C P0 -6.6 0.7 60049
+ T T T T T T G T A T C C C C T T G T T C C T C G G A T A C A A T T C G A T C C T T P1 -12.1 0 198548
+ T A T G T C A A T G C C A A T T G A A T C A A T G T T A T T A G C T G T C A A T T P1 -7.2 1.1 298938
+ C G T T C C G T T C G G A T A T T G A T C G G T C T T G G T T T G A C A T G G T T P2 -11.3 -0.5 79014
+ T T A A A C A A A A G T T T T T C C C T C G C A T C T C G G T C A C T T T T A C T P0 -6.8 0 225762
+ A T T T C T A A T G A T C G C C G T G T C C T G C A T G C T G G A T C C T C T A C P1 -9.5 0 198785
+ T C C C G T G C T A G G A A G C A T T A C T C T T C T T T T C A T T C C A A A T T P1 -8.7 0 198458
+ A G A A A T T C G A C C T A T T G C T C C G G A T C C C C G T T T A C T A G G A A P2 -11.3 -1.2 248772
+ T A C T T T C A G T T T T G T C T A G C C C T G C T T T G G T C T C T G G T T T G P0 -9.2 0 60112
+ T G G T A C T A T A A T T C C T A T T C C T A T C T C T T T A T T C C C T T T T T P1 -3.5 -0.2 330742
+ T T C T G A T T T C A T T C G T T T T C C G A X X X X X X X X X X X X X X X X X X P0 -4.8 -1.2 263363
+ T T T T G G G A A A G A G T A T A T T A C A G C A T T T C T A A T T C G T G A A T P1 -7.9 -0.600000000000001 198746
+ G C T C T T T C C A G G A G G T T G G C C G C C T A T C C T A G A T C T T C C C A P0 -11.5 -0.199999999999999 315259
+ C C C A C T G G T G C C T C T T C T T C C A A T G G T A C T A T A A T T C C T A T P2 -10.4 -0.300000000000001 330719
+ T T T A A C C G T A G G C A T C T C G C C A G G A A G T T G G T G G G C T C A T C P1 -13.4 -1.6 322570
+ T A C C G A A C C G C T T G C A G A A T C A A A T C C T G T T C C A C A A G A T C P1 -8.3 -0.800000000000001 323089
+ C C C A G A A G C G G A A G C T G A A T C A G T T G C T G G C T A T A A T G T G G P0 -11.8 -0.600000000000001 239915
+ A T C G T T T T T T T A G T C T C C A T C A T T T A C T C C C C C T T A T T T T A P0 -0.2 1.5 304474
+ X X X X X X X X X A T G T C A T A T A T C T C A G G A G C T A G A T C A C T T C C P2 -3.5 -0.4 242830
+ T A T G T C C A A A C A T C A C A T G C C A G C A G A T G T A G T C A C C A T C A P0 -8.4 0 84947
+ C T A A C T T C C C C T T C T C T A C C C G T A T C T T G T T C G T T C T G G A A P0 -3.7 -0.2 60514
+ T C C A C T C G G T G T T C C T T T T C C A T T T G C T T C C A A T A G T T C G A P1 -4.9 0.399999999999999 175592
+ C C A T T C A C A A G G A C T C G A T T C T A T G T C C A A A C A T C A C A T G C P0 -8.5 0 84968
+ A G C G G C G C A T A A A C C A T G T T C G T C A A C C A A G T T T G T T C A G T P1 -7.2 0.0999999999999996 174676
+ C T A T G A T C T C C C C A G T A A T T C A T A T A G G A G C T A T T G C C G T T P0 -8.8 -2.1 59968
+ G A T G G G T C A A T C A T T T G C T T C A T T A G T T C C A A C A G T G G C A G P1 -11.1 -1 299016
+ A A A A A T C A A A G G A G G T T A T T C A G T A G C C A T C G C A G G T T T C A P1 -11.4 0 321510
+ G A C T A T T G G T A T G T T T A G T C C G A A C A T A C A G G G A A T T G G G G P1 -14.4 0 204053
+ G A G T T G T T C G G A T G G G T G T T C A C C C C A A A G T G T T C C C G G A T P0 -12.5 -1.4 207426
+ C T C A T T A T T C G G A G G T G A A T C A T A G A A C A C T A A A A G C T G T G P0 -8.4 -0.5 248702
+ C T T T G G A C T C G T A T T T T G T T C G T A C A C A A T C A A C G G A G G C C P0 -9.3 0 78911
+ A T T C A C A A A T G A A T C C T T G T C T A T G G C G G T A A C T G T C G T T T P1 -10.4 0 225935
+ X A T G T T A G A A G G A G C T A A A T C A A T A G G T G C C G G A G C T G C T A P1 -10.0 -1.3 263160
+ G A A A G A A G A T A C T T T T T T T C C A T T C G A G A A A C G A G G A G C A C P2 -11.1 0.6 332683
+ T T A T T T A C C T G G G T G C A C T G C G T T T T C A A A A G C T T C C T G T C P0 -8.3 0.699999999999999 60712
+ C A A T C C T A A C G A A G T A A T T C C G G G G G A A T C C A A T G A A C A A C P1 -12.8 0 18745
+ T C A T T T A C A A T G G A A A A A C T C C T G T T C G T T G T A A G A T C A C T P0 -12.9 0 297847
+ T A T T C C A T C T A T T T G T G C A T C A A G T C C G A A G A A G A T C T C A A P1 -7.9 0 18922
+ T G A T T T T G G T T T T C G T A T C A C G G A T G T T G G T T C G C G C T T T A P0 -8.7 -0.0999999999999996 212581
+ T G G T T T T G G A A G A T A T G G C A C C A A A A G T T G T A G A G C T G G T C P1 -9.8 -1.3 174373
+ T C A T T T A C A T G G A C C C A C T T C T C A T T C C A T T T G T G G G A A T T P1 -11.4 0 332460
+ C T A T T G G A C A T C A A T G G T A T C G G A C T T A T G A G T A T T C G G A C P0 -11.4 -0.5 212797
+ C G G T G C T A C C T T T T T T T T T C C A A G G G A T G G G G T T G G G G T G T P0 -13.6 -0.9 173637
+ X X X X X X X X X X X X X X X X A T G T C A T A T A T C T C A G G A G C T A G A T P1 -2.7 -0.7 242837
+ T C T T C C T C A A G C A A G G C A G C C G A T A A G T C A T C G A A G G G T T T P1 -8.6 0.200000000000001 249304
+ T T G T G A T A A T A G C G G C A G A T C A A A C A A G A A C T T G A X X X X X X P0 -6.9 -0.2 321382
+ G T C C G C T A G T T T C T T T G A T T C C A C T C G G T G T T C C T T T T C C A P0 -5.2 0 175573
+ T A T G A T G G C C G G T C A T A G T T C A G T A A A G A T T T T A A G T G G G T P1 -11.4 -2.3 225464
+ T T G T T T T C G T G C A T T A A G C T C A G G A A T A C G T T T A T T T G C T A P1 -10.1 2.5 225506
+ C G A T C C T T C T A C G G C C A A A T C T C A A T T T G T G G A A A G C C T T C P1 -9.8 1.6 198581
+ T C A A A T T C A A G A A C T T C G T A C A G A G C A T C T C G G A G G A A T A T P0 -11.1 0 250515
+ C C G A A A C C T A A A T G T A A A G T C A G C A A C A C T T C T A A A T G C C A P1 -5.3 -0.5 18598
+ T C C T A T T T T A T T T A T T A T C C C T G A T C T G G A A G T C A C C T T T T P1 -4.4 0.0999999999999996 175721
+ A C T C A C T T T T G A C A G T T A T A C G A T T C C A G A A G A T G A T C C A G P1 -10.4 0 214136
+ T G A G A T A T T G G A A A A A A T G G C G A G C T G T A T C A A T G A T T C T C P1 -9.4 -0.4 185160
+ A T C C T C T A C T A T T C T A T G T T C T T T C C G A A A G C G T G C C A A T C P0 -4.0 2.9 198817
+ A A T G A T G G C C T T T C T G A T T T C A T T C G T T T T C C G A X X X X X X X P1 -5.4 -1.6 263352
+ T T T A C C T T A T T T T G A T C G T T C A G A C T A T G T T T C T A C G A T G G P0 -9.4 -0.200000000000001 89852
+ A C C T A T T C T G T T T A G T A C T T C A G G T G C T T C T C T A G C G T A T A P1 -9.9 1.9 232879
+ C A A G G A C T C G A T T C T A T G T C C A A A C A T C A C A T G C C A G C A G A P1 -8.5 -1.6 84961
+ C T T T G C A A T G T T A C T T G G T T C A A C T C C A T T T G T G A C C T T T T P1 -9.9 0 231638
+ T T T T G T A T C C C C T T G T T C C T C G G A T A C A A T T C G A T C C T T C T P0 -13.1 -0.199999999999999 198550
+ A G A A A T A C A A T A G A T T C C T C C A T T T A A G T G G T T C T C G C T T C P0 -7.9 2.9 78758
+ A A C C G G C T C C T A T T T C A A T C C G T G C T G G A C C G A T C G A T A T A P0 -10.6 0 60670
+ G T A T G T T T C T C A T T G T G G T T C A C C T T C A T A T T T T T C G T G G T P0 -5.3 2.1 304744
+ T C C T G T T C C T A A C T C C T C C C C G G G T A G T T C C C A A T G T T T G G P0 -10.5 -0.199999999999999 78710
+ C G T T C T G G A A A C A C G T C T T C C T A T T C C A T C T T T T C C C G A A T P1 -8.3 0 60483
+ T G C T C A T G G T G T T T C A C G A T C A G T A T T G G A A A T G A A C G G A G P1 -12.1 0 90791
+ G T T T G C T G C T C C A A C C A T T A C A A A A C T A A T A C C T A T T C T G T P1 -2.8 0 232909
+ A T G T A A A G G A T C T T G T A G G T C G G G T A G C T T C T G C T A T C T T T P0 -14.9 -1.9 304327
+ G G A A A T C G G T C T A T G C A C A T C G C T C T T T C C A G G A G G T T G G C P0 -13.4 0 315280
+ T C C T G C T G C T C A T G G T G T T T C A C G A T C A G T A T T G G A A A T G A P1 -14.2 -2.2 90797
+ C G A A T G T G G T T T C G A T C C C T C C G G T G A T G C C A G A A G T C G T T P1 -14.1 0.4 175658
+ A C G A C A G A C C A A A T C T C G A T C T A C T A A X X X X X X X X X X X X X X P2 -3.9 0 59525
+ C A T T C G T A A A A A A T G C C G T T C C T T C C T T T T A A A G A C C A A T C P1 -4.9 0 185214
+ G G A A C C A T G G C A A T T A G G A T C T C A A G A C G C T G C A A C A C C T A P1 -6.1 0 212489
+ C C G G A A T T C G T T G A T T G C T C C G T A C T C A T T T A C A A T G G A A A P2 -9.3 -0.9 297822
+ A G C T C A T G T T T C T A C G A T C T C A A T T T G T A T T T A C T T G A A T G P1 -8.4 0 225311
+ C T T C T C C G C T A T G A T C T C C C C A G T A A T T C A T A T A G G A G C T A P1 -13.6 -0.299999999999999 59976
+ T A C T C C T T G A G C T A A T C T C T C A T T G T T T T C G T G C A T T A A G C P0 -6.6 1.8 225528
+ T G A T G C T G T A C C T G G T C G T T C A A A T C T T A C C T C C A T C T C G G P1 -8.5 -0.8 214307
+ G T C A C G T A G A T C T T C T A T T T C G C C G G A A T T C G T T G A T T G C T P1 -10.0 0 297800
+ C A T T T T G G T G C A T T C T T C T T C C T T T C C T T G G T C T T T C G T T C P0 -1.7 0 323735
+ A T C A A T A C A T G T T C C T A T G C C C A T T C C A A T C T T G T C T A A C T P1 -2.1 0 60558
+ T T C G T A T G T A C A T G T T C C T G C G G C T C G G A T G A G T A T A G T T A P1 -10.5 -1.4 60954
+ A T C T G A A T C G T A G T T C A G A T C C A A G T C G G T T C A G T G A T T A T P0 -14.2 0.100000000000001 170893
+ T A T A T T A C A A G C T C A T G T T T C T A C G A T C T C A A T T T G T A T T T P1 -6.7 -1 225320
+ A A T T C G T C A T C A A G A T G G A T C G C C C T T A C G C G G T C A A C G A A P1 -14.4 -2.1 242555
+ A T G T C G A G A T A T T G A T T C C T C C A C A C A A C A A T T T G C T T C T C P0 -6.5 -0.3 88218
+ C C G G A T A T C T G G T G C C A A A T C G T C G C C C C T T T C C T T A T A T A P2 -10.2 0.5 78429
+ A A T G G T A T T T C C T A C C G A T C C A T G C C A T T C T T C G C A G T A T A P0 -10.8 0.899999999999999 304189
+ C C T T A G C T A T T C G T T G G A T C C T T G G A G C A G C T T T C A A A C G A P0 -9.5 0 46735
+ A T A T A C C A A T A A T A A A G T C T C C A G T C A A C T G G T G G A A T A C A P0 -9.2 -2.6 60634
+ C C G C T A G A A A T G C T T T A T T T C G T T T C G T T C C C G T T C T T C A T P0 -5.9 -0.300000000000001 330897
+ T T C T T G G G T A G A T T C T A G A T C G T C T T T C A T T T T G T T A G T G A P1 -9.5 -1.9 231575
+ A T C T A C G T A T G A T T G T A A C A C C C G C T G A T G T A C C T C A T A G T P0 -8.8 3.8 214237
+ A G A A A T G C T T T A T T T C G T T T C G T T C C C G T T C T T C A T T T C C T P2 -5.9 0 330902
+ A T G T A C A T G T T C C T G C G G C T C G G A T G A G T A T A G T T A T T T A T P0 -10.3 -1.5 60949
+ T A C G A T T C C A G A A G A T G A T C C A G A A T T G G G T C A A T C A C G T T P1 -13.1 -1.2 214154
+ A T G T A T T C C G A C G A A A T G C C C T G G A C T C T A G G A G G A C T A T A P0 -11.4 -2.2 59575
+ C A T T A C T T C C A T G G T C G T G C C C C G T G G C A C G G C A G C A C C C G P1 -17.5 0.100000000000001 330646
+ C A A T A T A T A C G A G T G T T A T T C T G T G A A A T A A C T C G A A T T T C P1 -10.2 0 88436
+ A G T C A A C T G G T G G A A T A C A T C G C A T C A A C C T G G G A G T A T T A P1 -9.2 -0.899999999999999 60612
+ G G G T G C A A C A T C A A C A A A T T C G C T C A T G A T C A A G T T A C A A C P1 -6.2 0.899999999999999 78652
+ G G C T C C T A T T T C A A T C C G T G C T G G A C C G A T C G A T A T A C C A A P1 -8.9 0.9 60666
+ A A T G T T A C T T G G T T C A A C T C C A T T T G T G A C C T T T T C T C G T A P1 -9.9 -1.9 231632
+ G G C A G A A A T A C A A T A G A T T C C T C C A T T T A A G T G G T T C T C G C P0 -10.6 0 78761
+ T C C G G T A T T C C C T T G T T C C C C G T A T T G G T T A T G T T C T T T A T P1 -5.9 -0.2 239995
+ G T T T A A T G A T T T T G T G G G A T C C C T G G A T G T A G C G G C T G G C G P1 -10.4 -1.7 321651
+ A A G T T C G A A T C C G T T C C G T T C G G A T A T T G A T C G G T C T T G G T P0 -12.8 0 79025
+ T T A A A T C G T T T T T T T A G T C T C C A T C A T T T A C T C C C C C T T A T P2 -1.5 0 304478
+ A T C A A G T C C G A A G A A G A T C T C A A T C T A T A A T G A A G A A A T G A P1 -7.0 -0.2 18904
+ G A T A A G C T T A G A G A A A T G T T C A T T T G C T G A G A T A C T G G A T G P1 -8.4 -0.300000000000001 46680
+ G G A A T T C T A T G A A A G A G T C C C G G G A G C C A G G A T G C A T G C C A P0 -14.3 1.4 88305
+ C T T G T T C C T G T T C C T A A C T C C T C C C C G G G T A G T T C C C A A T G P1 -8.1 -0.699999999999999 78715
+ T G A A T G G A A A A G G G G T G C T T C G G A T C G G G A G T A A X X X X X X X P1 -11.6 -1.2 175856
+ G C T A G C T C C C G T T C A T A G T T C T G C T A C A G A C G A T A C A C G A G P1 -7.6 0.100000000000001 322342
+ A G T C C C C G T T T C A G G T G T T T C A G T C A C C T T T C G A T G G C T C C P0 -11.9 1.2 315061
+ A T C C A C T C G T A A C G G A A T T T C A G G T G T C A A A G T G C G G A T C T P0 -8.1 0 174225
+ T C T A C T A T T C T A T G T T C T T T C C G A A A G C G T G C C A A T C C C T A P1 -4.0 0 198821
+ A G G T G G A A A T T C T C G T A T T T C G T A T G T A C A T G T T C C T G C G G P1 -9.8 0 60972
+ T C T T G C C T C T A T C A T T A G C T C G G G T A G T C C C C G T T T C A G G T P2 -9.6 0 315086
+ C A T T G C T T T G T T T T T C T C T T C T T T C C T A T C A G C G A G T T C C G P1 -4.6 0 323158
+ A A C T C G A A T T T C A A A T C A T T C A C T T G C T T C A A C T A C T C A T G P0 -3.9 0 88407
+ G G G C T C A T C A T G A A T T A G G T C G G G G T G G C T G G T G G T T T C G G P0 -13.8 -2.4 322538
+ G T C G G G G T G G C T G G T G G T T T C G G G A T C C C G T A G A A A A T G C G P0 -13.2 -1.6 322520
+ C T C G G G T A T T A G C C A C A G C T C G T A T T C A T T C A G T A A T T C T A P0 -10.2 0 322469
+ T G T T C A C C C C A A A G T G T T C C C G G A T T G C A T G C A T A C A T C C G P1 -8.0 -0.3 207442
+ T G G A A C T A A T C A T G C C T T T A C G C C T A T C G T C G T A G A A G C G G P1 -13.3 -2.5 214391
+ T G T G T C C A C G G G A C A A A T C C C A T T T G A A A T G G A T G G T G T G A P1 -16.1 -2.1 174604
+ T G T T C C C A C T G G T G C C T C T T C T T C C A A T G G T A C T A T A A T T C P1 -10.4 0.0999999999999996 330715
+ G T G A A A G G A T C T A C T T A T T T C C A G A A A A A G A A G A A A G T G A T P2 -9.2 0.300000000000001 250243
+ A T A T A T C T C A G G A G C T A G A T C A C T T C C C G A T G A A C A A G T C A P1 -8.5 0.9 242816
+ T C A T T A G A A T G T C G A T T C C T C A C A A T C G C T C T T T G T G A T G C P2 -12.3 0 212445
+ T C T G A T T T T G G T T T T C G T A T C A C G G A T G T T G G T T C G C G C T T P1 -10.0 0 212579
+ T G G A A A C G T C C T C A G T T C T T C G A T T C A T T C C G T G G C G C G A A P1 -12.6 -2.5 263232
+ T G A A G C A G C G C G T C G G G C T A C A A T C G G G C A A T T C C A T C G T G P1 -10.9 0 174433
+ C G A T G G C C C A A G A A C A C G C T C A T T C T T C A G C C G T A G A G A G A P2 -12.7 0 88507
+ A T G A A G A A A T G A T A G T A G C T C G T T G T T T T A T A G G C T T T C T C P0 -8.2 1.9 18875
+ X X X X X X X X X X X X X X X X X X X X C G T A C A T A G C T G T T C C A G C G G P0 -6.8 0.4 11025
+ G A A T G G A A C G C T G C T T C G C T C T G C T G G A T G C G T C G G A T C C C P1 -15.2 -0.5 322909
+ T C C T C C A T T T A A G T G G T T C T C G C T T C T C C T T G T T C C T G T T C P0 -4.9 -0.300000000000001 78743
+ T T C A A A T C A T T C A C T T G C T T C A A C T A C T C A T G C T A T G G A T G P0 -7.7 0 88398
+ A T C T T T C T A T A T C G A C A T A T C A G T T G G A A A A A T C A T A G G C A P1 -7.0 -0.3 249157
+ G T A T T T T G T T C G T A C A C A A T C A A C G G A G G C C C C C C C G A C A T P1 -10.9 0 78901
+ A G C A C C T G G C T T T G C C C A T T C A C A A G G A C T C G A T T C T A T G T P0 -10.6 -0.199999999999999 84983
+ A A G G T T T T T C C G T A C C A G C T C C T T C T A C C T A T A C C G C A G T T P2 -6.5 0 85098
+ C G T G T C C T G C A T G C T G G A T C C T C T A C T A T T C T A T G T T C T T T P1 -6.9 0 198800
+ A A G A T A A G A A T C A A A A G G A T C G A A C T A C C T A C T C A T T A T T C P2 -6.0 0.5 248733
+ A C G A A A T A T T C T T A T T A T G T C A A T G C C A A T T G A A T C A A T G T P1 -9.2 -3 298923
+ G G A T G A T A T G A T G G G T C A A T C A T T T G C T T C A T T A G T T C C A A P1 -13.2 0 299007
+ A G C T T T T A T A G G A T A C G T A C C A C C T T G G G G T C A G A T G A G C T P1 -12.9 -1.7 304623
+ A G G A T T T C T G T T G G C T T C A T C G G G G G G C T C G C G T A G T T T G T P1 -16.3 0 332850
+ T A A G A A T T T G G A A G A T A T C T C G A G A A A A G G T T T T A G C A C C G P1 -9.4 2.8 53623
+ A T A T A T C C G T A G T T G G G A T T C G T C G T T T C T T C G T A G T T G T C P1 -5.0 1.1 339974
+ T C C C A A T G T T T G G C A C T T T C C A T A C T T C G T G G G T G C A A C A T P1 -14.4 -2.2 78682
+ C T G T G A A A T A A C T C G A A T T T C A A A T C A T T C A C T T G C T T C A A P0 -7.9 0 88416
+ C G A T C A G T A T T G G A A A T G A A C G G A G A A G T G G T G G A A C G T G C P2 -7.3 -0.2 90775
+ T T T G G T T T C T A C T C T G A T C T C A T T A G T A G C T A T G A T T G G A G P1 -12.5 0 59661
+ C A C T T T T T C T A T G A T C A T C T C T A T T T T A G G T A T T C G G G G A A P1 -9.6 -0.0999999999999996 298869
+ C T C T T A T T A C T T T T T T G T A T C C C C T T G T T C C T C G G A T A C A A P0 -11.4 -3.5 198538
+ T C G A T C A C A A A T A C C T A T T G C A T T C T T A G T T G A T T C C A C G A P1 -3.8 4 184965
+ T T G T T A C T A T T G G A C A A A T T C C T T C T T T C T T T T T C T T C T T G P0 -6.0 0 303961
+ A T T C C T T C T T T C T T T T T C T T C T T G T T C T T T G C C A T A A C G C C P2 -1.8 0 303944
+ T A T A G G A G C T A T T G C C G T T T C A T T C C T A T T C G T G G T T A T G A P1 -10.6 -1.7 59946
+ C G A C A T A A G A T T G A A A G A T C C A A A C C T T C C T C T T C G G A G C G P1 -11.5 2 248626
+ G C G T T T T T T T A G C T A T G C A T C A C A C A C C T C A T G T G G A T C T A P0 -11.4 -1.5 304864
+ X X X X X X X X A T G A A T T T C G A T C A C A A T C A T G T G G T A A T A A T G P0 -8.9 -0.6 226263
+ C C T T T G T T G A T T C T G A A C T T C G T T C G C A A A G T A A G C G T C C T P0 -9.3 3.1 323387
+ A G G A G G A C G A C A G A C C A A A T C T C G A T C T A C T A A X X X X X X X X P2 -9.4 -0.9 59531
+ C T T C T G T A T T C A T C T T G T T T C T T A T T T A C C T G G G T G C A C T G P0 -7.3 0 60733
+ T T T C G A T A T A C G A T T T T A T C C G G T T C C T A T T T T A T T T A T T A P1 -4.1 0 175697
+ G A A C T A C T A T C G A A A T T A T T C G G A C C A T A T T T C C T A G T G T C P0 -7.2 1.3 212671
+ T G T A A T T G T G A T C T G T T T G C C A G A A C C A A G G G G T C T T T C T G P1 -9.0 0.199999999999999 78541
+ C G A C T T C T C C G C T A T G A T C T C C C C A G T A A T T C A T A T A G G A G P1 -13.0 -0.199999999999999 59979
+ T G T G A T C T G T T T G C C A G A A C C A A G G G G T C T T T C T G T G G A A A P1 -13.0 -2.2 78535
+ T T C C T A T T T T A T T T A T T A T C C C T G A T C T G G A A G T C A C C T T T P0 -5.7 0 175720
+ G T T C T C G G A A G A G T C A A T T T C T C C A T T A G C T A A A C C C T T T C P1 -7.3 1.5 78961
+ T C T A A A C A G T A A C A T C A A A T C A C A A A C T A C A C G A A A G T T G T P1 -4.8 2.8 249475
+ C T G T T C G T A T T T T G T T C A T T C C A T C G G T A T G C T C T C A G G T A P0 -6.8 0 78584
+ T G G C T A T T C A T T T A A G T C T T C G G G T A G C A C C A C C A G A T C T T P0 -10.4 1 61018
+ G A A A A A G G G C G G G G G A A A G T C A G T G C C A A A T G C A T G G C A A T P1 -13.9 -1.5 225866
+ G T G T A G C T A T A T T A C A A G C T C A T G T T T C T A C G A T C T C A A T T P0 -8.6 -1.7 225327
+ T A G A T T A G C G G C G C A T A A A C C A T G T T C G T C A A C C A A G T T T G P1 -7.5 1.3 174670
+ G G T A C A T T C C G T T T T G T T T C C C A T C C T A A T C T T T T G C G A C A P1 -6.3 -1.3 60048
+ T T C C G A C G A A A T G C C C T G G A C T C T A G G A G G A C T A T A A T G A G P2 -8.7 0 59570
+ C G C C A G G A A G T T G G T G G G C T C A T C A T G A A T T A G G T C G G G G T P0 -14.3 -0.200000000000001 322553
+ G C T A T T T G C T G C T A T T C C A T C T A T T T G T G C A T C A A G T C C G A P1 -7.8 0 18934
+ C G C G A C A G C T A T A A A C A G T T C C T T G T T C C C A T T A A C A A A A C P1 -8.1 0 60906
+ T T C A A A T C T T A C C T C C A T C T C G G T A C A A C G A G A A G G A G T T T P1 -16.7 -2.8 214325
+ G T A A G A T A T G G G T A A G A G T T C T C G C A G A T C T T C C T A T T A C G P0 -13.7 -1.6 174501
+ C T C C A T T T G T G A C C T T T T C T C G T A T G T G G G A C T C T C T A T C T P0 -8.9 -0.700000000000001 231615
+ T T A C G A T G T T C A T G A C C A A T C G G A T C T T G A C G T A C C A G T A G P0 -13.7 -0.0999999999999996 87021
+ G G A A A A G G G G T G C T T C G G A T C G G G A G T A A X X X X X X X X X X X X P0 -11.8 0 175861
+ C T T T T A C T T T T T C G T T A T T T C G T A A T C C C C A G G G T A T G A T A P0 -6.5 -0.0999999999999996 225729
+ T C T A A A T G G C A G A G A A G T T T C C A T A T T T C T A C C T T T T C T T G P1 -8.5 0 204449
+ C G A A C T A C C T A C T C A T T A T T C G G A G G T G A A T C A T A G A A C A C P1 -10.5 0.300000000000001 248713
+ C T T G G T T T T G G A A G A T A T G G C A C C A A A A G T T G T A G A G C T G G P2 -10.8 0.899999999999999 174371
+ A G G A G A A G T T C G A A T C C G T T C C G T T C G G A T A T T G A T C G G T C P1 -12.5 -1.1 79030
+ C T T T G C T A A C T T C C C C T T C T C T A C C C G T A T C T T G T T C G T T C P1 -2.2 0 60519
+ A G C T T T C C C C G C T C C C C C C T C G T C G A G T G G T G C T T G T T T G G P1 -12.6 0 331177
+ A A A T A A T T A A G G A G C C A G C C C C A C A A T G T C T T G T G C G G C T A P1 -14.4 0 297382
+ A A A G A A G A A T T T T T C T A A A T C A C T T C G G G T G A G C G G G G C C T P0 -12.3 0.6 173184
+ T C T T G T A G G T C G G G T A G C T T C T G C T A T C T T T T T T T C C A T T T P1 -12.6 0 304317
+ A A G A T C C A A A C C T T C C T C T T C G G A G C G G A A A C G G A C G T G G C P0 -12.4 -0.0999999999999996 248612
+ X X X X X X X X X X X X X X X X X X X A C G G A T C C T A T A A A A T A T T T C A P1 -2.2 0 298830
+ C A G T A G G T A C C A G A G G A G A T C G C T A T G A T C G T T A C T G T A T C P2 -13.1 -2.2 86986
+ G A A T T T C A G G T G T C A A A G T G C G G A T C T C A T A T A G T C A A A A T P2 -6.0 1.3 174239
+ G G T T G G A T T G C T C G T G T G T C C A C G G G A C A A A T C C C A T T T G A P2 -18.2 -1.4 174590
+ A G C T A T T G C A T T G T T T G C C C C A A T G A T G G C C T T T C T G A T T T P1 -10.2 -0.799999999999999 263331
+ A A C G A T T A A T T T C T A T T T C T C G T T A T C G T G G A A T T C G T C A T P0 -10.6 0 242586
+ A T A T T A C A G C A T T T C T A A T T C G T G A A T T T C T A A T G A T C G C C P0 -5.4 0.5 198760
+ T C T T C A T T T T A T A G G A T C T C C C A T T C G T A A A A A A T G C C G T T P1 -7.5 0 185235
+ C T G T A C T A A T A T G T G T A G G T C C C T G T A A T T C G A G T G A G A T T P2 -6.5 0.6 240060
+ C G T A G T T G T C G C A A T C A C T T C A A G C A G T G G A A A G A A C A A A A P2 -10.0 0 340005
+ T G T T C C A C A A G A T C C T A T A T C A G C T A T A C A T C C T C C T T G C A P1 -6.8 -1.7 323062
+ T A A A G A A G A A C A G A G A A A G T C T G A T G A G C A G G A A A A T T T G G P0 -9.4 -2.4 297760
+ A A A A G A A T G G A A C G C T G C T T C G C T C T G C T G G A T G C G T C G G A P0 -12.9 1 322913
+ T G C G G A A C C A C A T A T T G G A T C A C T C C A A C T A G A G G G A C T G A P1 -12.8 0 90737
+ T A T T T C A A T C C G T G C T G G A C C G A T C G A T A T A C C A A T A A T A A P1 -7.8 2.7 60660
+ T C T T A A C A G C G A T G G C T A T T C A T T T A A G T C T T C G G G T A G C A P0 -12.1 -1.7 61030
+ T T G C C C C A A T G A T G G C C T T T C T G A T T T C A T T C G T T T T C C G A P0 -9.0 0.199999999999999 263345
+ A A T A A T G C T C A C A C A T G T T C C A C A C G G G C A A G G A A G C A T A A P1 -11.8 0.6 53866
+ C C T T C T T C A T T C T T G G A C C T C G C T C C T G A A T A T T T T G A C T C P1 -10.0 0 322426
+ C T T T T C T T G T T G G A G T T G T T C G G A T G G G T G T T C A C C C C A A A P0 -10.2 0.800000000000001 207414
+ C G A T A T A C C A A T A A T A A A G T C T C C A G T C A A C T G G T G G A A T A P1 -9.2 -1.2 60636
+ T C T T C C T A T T C C A T C T T T T C C C G A A T C T C C C T T A A C G G A A G P1 -5.8 0 60468
+ X X X X X X X X X X X X X X X A T G C C C C A G G A A A A A A C A A C G G C C G A P2 -4.2 0.5 250591
+ T G A G A T G G A T A A A A T A G C T T C T T A C C C T T A T T T T T A T G T A A P1 -5.6 2.8 304362
+ A A A G T T T T T C C C T C G C A T C T C G G T C A C T T T T A C T T T T T C G T P1 -4.6 -0.0999999999999996 225755
+ T T T A C T T T A T A C C T A C T A T T C C G T C T G G T T T T T G G T T T C T A P1 -8.3 0 59691
+ T T C T T A T T T A C C T G G G T G C A C T G C G T T T T C A A A A G C T T C C T P0 -6.8 1 60715
+ T G A A C A A G T C A G A A T T G C C T C A A C A A A A A T G G A T G G A A T T G P1 -10.0 -0.199999999999999 242786
+ T C C T G G G G T A T G C T G G G A T T C G C G A A G A G C A G C A C C T T A C G P0 -14.5 1.6 87057
+ C C G A G C G A A T A A G T C A A C T T C A A A G T G G A T C T G T T T A T C A T P0 -11.3 0 232610
+ T G T T C T T T C C G A A A G C G T G C C A A T C C C T A T G T T C A T C A T T A P1 -5.8 0 198833
+ A T T G A A A G A T C C A A A C C T T C C T C T T C G G A G C G G A A A C G G A C P1 -12.7 -1.4 248617
+ C A A T G T T A C T T G G T T C A A C T C C A T T T G T G A C C T T T T C T C G T P0 -9.9 -1.8 231633
+ C T T T G C C A T A A C G C C C A T T C C G G G A C G A G T T G G A A G A G G A A P1 -17.8 0.199999999999999 303918
+ T A T T G G T T A T G T T C T T T A T T C C T T G T C T A G C A G A A A C T A A T P2 -9.4 0 239973
+ T C G T C T T T C C C T T A A T A A G T C A T C A A A T T T G G T G C T T T T C G P0 -7.7 -2.7 78827
+ C T A T T C C T A T C T C T T T A T T C C C T T T T T T G G T C T A T C T A C A T P0 -1.4 -0.4 330756
+ G G C C T A T G T G G G G T A C C T T T C G G G T G T G G G A T G C T C G T T T A P0 -16.0 -1.1 60775
+ G T C T C C A T C A T T T A C T C C C C C T T A T T T T A G T A G G C G C C A G T P0 -6.2 -2 304462
+ G A A G T A A A G G C C A A A C A C T T C G G C C T A A G G G G A A T G A G C A A P0 -11.5 3.3 331068
+ C A C G A T A T C T T T T T C T T C C T C A T T C T G A T T T T G G T T T T C G T P2 -8.3 0 212556
+ A G C T T C C T G T C G A A C C G G C T C C T A T T T C A A T C C G T G C T G G A P0 -10.1 0.0999999999999996 60682
+ A G C A A C A C T T C T A A A T G C C A C T T C T T C C C G T C G C A T C C G T C P1 -6.5 -1.7 18577
+ T A A A A C G T G T C G T C T A C T T C C A G G A A A T G T T C G G A A C A G A G P1 -9.8 -1.6 249601
+ A T A T T C T T A T T A T G T C A A T G C C A A T T G A A T C A A T G T T A T T A P0 -8.1 0 298928
+ G G T A A C T G T C G T T T T G G T G C C A T C T T T A T T T G G A G T T G T T A P1 -11.4 -1.5 225908
+ T A T A A A C A G T T C C T T G T T C C C A T T A A C A A A A C A T C C C C T T T P1 -6.6 0 60897
+ A T G T G T A G G T C C C T G T A A T T C G A G T G A G A T T G T C A T G G C G C P0 -7.9 1.2 240050
+ T A G T T G G G C T G T A C C T T C C T C A G G T G T C A A A T G T G A T G C T G P1 -15.3 0.0999999999999996 214274
+ A A C A A G A T C G G A C G T G A T T C C G G T T C G T C T C C A T T T T T G T G P1 -15.7 -2.1 249349
+ T T G T T C G A A A T T T C T T C G T T C G T A C C G A A C C G C T T G C A G A A P0 -7.7 0.7 323111
+ C G A A A A A A G C C A T T C A G C T T C G T T A T C G A T T A G G T A T C A G T P0 -8.3 2.2 242742
+ G T C G T T T T T T G A T G G T T T T T C C G C T T A T C A C A G C T G C T C T T P0 -8.9 0 78479
+ G G T T T T G G A A G A T A T G G C A C C A A A A G T T G T A G A G C T G G T C G P2 -9.2 2 174374
+ T A T C A T T A G C T C G G G T A G T C C C C G T T T C A G G T G T T T C A G T C P2 -8.9 -1.8 315077
+ T G C T A T G G A T G T G G G A G C A T C A A C T C C G T T C C T T T G G G C T T P0 -17.2 0 88368
+ A C C T G G G A G T A T T A G C C G A T C T G G T A C A T C A A T A C A T G T T C P1 -11.0 -1.2 60585
+ C T T G G A A T T A G C A G A A T T C T C A A A C T A C G G A A C C A A C T G C T P2 -10.5 -0.300000000000001 53546
+ C T C G G A A G A G T C A A T T T C T C C A T T A G C T A A A C C C T T T C T T A P1 -7.3 -1.2 78958
+ G T T C A A G T T T T C G A C C G A T T C A C C A A G G A A T A T T T T G G T T G P0 -10.5 -1.7 304060
+ A T T C C T C C A T T T A A G T G G T T C T C G C T T C T C C T T G T T C C T G T P1 -4.9 0 78745
+ C T A T T T C G A T C T A A G T G G T C C T A T T C T C T G T C C C G T G C T A G P1 -5.2 0.6 198428
+ G C A A A T C A A G A A T T T C A C T T C G A A T T C C G G A C C T C A A C A T C P1 -7.2 -0.2 90836
+ C G C A A A T T C T C A T T G G A T C T C G G T T G T T C T T A A C A G C G A T G P0 -10.3 1.1 61057
+ T T T T T C G T T A T T T C G T A A T C C C C A G G G T A T G A T A C C C T T T A P1 -11.2 0 225722
+ G A G C A G C A C C T T A C G A T G T T C A T G A C C A A T C G G A T C T T G A C P2 -11.5 -2.2 87031
+ T T G T T C T T T G C C A T A A C G C C C A T T C C G G G A C G A G T T G G A A G P2 -14.1 -1.6 303923
+ A A A A T G C G T C T T T T A T G C C T C G G G T A T T A G C C A C A G C T C G T P0 -10.2 -0.299999999999999 322487
+ G A C T T C T C C G C T A T G A T C T C C C C A G T A A T T C A T A T A G G A G C P2 -13.6 0 59978
+ T T A C T T C C A T G G T C G T G C C C C G T G G C A C G G C A G C A C C C G T A P0 -19.4 0 330648
+ T C C G C T A G T T T C T T T G A T T C C A C T C G G T G T T C C T T T T C C A T P1 -5.2 1.7 175574
+ A T A T T T T T C G T G G T C T A T A T C A T G C G A G T T A T A G C A G T C C T P0 -9.4 0 304717
+ T C A A A A G C T T C C T G T C G A A C C G G C T C C T A T T T C A A T C C G T G P1 -5.8 1 60687
+ T A T C C G T A G T T G G G A T T C G T C G T T T C T T C G T A G T T G T C G C A P1 -7.2 -0.5 339977
+ G G A A A C A C G T C T T C C T A T T C C A T C T T T T C C C G A A T C T C C C T P1 -7.2 0.5 60477
+ T C G G A T C A T T G T G C A A T G T C C T A A T C A A A T G C C T A G T G G C A P0 -15.2 -1.8 86919
+ A T A T A C G A T T T T A T C C G G T T C C T A T T T T A T T T A T T A T C C C T P0 -2.2 0.2 175702
+ A T C C C A T C C C A G C G A A T G A T C C T A T A C A G T T C G T A T A T C T A P0 -8.9 0 184894
+ C G T T A G T G A C T G G G G G A T T T C G G G G A A G G C C T A T G T G G G G T P0 -11.6 -1.8 60802
+ A C T T T C A G T T T T G T C T A G C C C T G C T T T G G T C T C T G G T T T G A P1 -9.2 0 60111
+ C T G T C G G T A T T G G A A A C G T C C T C A G T T C T T C G A T T C A T T C C P0 -10.8 1.3 263222
+ T T T T G A A A A T G A G C T T T G C T C T T C T G G G C G C T G G G C G C T C C P0 -18.9 -1.7 323306
+ C G T A T A T C T A T T T C G T C A T T C G G T C A C G A A A A C A G G G A T T C P1 -11.4 0 184863
+ C A T T G A A T G G A A T T T C G C A C C G G A A A C T T T T C T A G G A G A A G P1 -10.3 3.2 79063
+ T A C A G T T C G T A T A T C T A T T T C G T C A T T C G G T C A C G A A A A C A P0 -11.0 -1.4 184870
+ T T T T T T T T C C T T G G G C A G T A C C T C C T A A C A A G A T T G A T C T G P0 -8.4 0 175759
+ C C G A C G A A A T G C C C T G G A C T C T A G G A G G A C T A T A A T G A G G A P1 -8.5 -1.4 59568
+ C C C C A T A T A G A A A G A A G G G T C G A A G G T T T T G G G C C T G T A G C P2 -10.5 0.0999999999999996 331139
- T G A A G A A C T C C A T T C T A T C T C T C C A A C A A A A A A G T G G G G C T P0 -12.1 -1.8 323462
- A A G T G G T A T T A C C A G C C A T T C T G G A G G A G C A G T T G A T T T A G P1 -10.6 -1.5 338996
- C A T G C C T G C A T T A T T A C T T A C C A C C A G T A T C T C G G G A A A C G P1 -7.8 0 185448
- A T T A C T T C C A T G G T C G T G C C C C G T G G C A C G G C A G C A C C C G T P2 -17.8 0.5 330647
- T T T G G G A G C T A A T T T G A A T C C T T C C G C C C A T G A C A T G C A A A P1 -9.3 -1.6 141454
- A T G C T C A C A C A T G T T C C A C A C G G G C A A G G A A G C A T A A T C T A P2 -12.4 1.7 53870
- A C T T G A T C T G A A T C G T A G T T C A G A T C C A A G T C G G T T C A G T G P1 -17.5 -3 170888
- T C T T T T A C C C C A C T C A G A A A C A G T T T T C C G C C G G A C G A C T C P0 -9.1 -0.0999999999999996 317542
- T T T C T T C A G T G G T T T G T G G A C C G A T A G A C C T T A C C T T A T T T P1 -9.5 -0.0999999999999996 181863
- G C T G G A T A T T C G G T T T G T T C C T T C A G G A G A T C A A G T A G C A G P1 -11.3 0.299999999999999 49070
- A A G A T C C G G T T T T G G T A G G A C G A A G A T T T T T C A C T T T C G T G P0 -9.6 -0.9 222476
- C C A T T C A C C C A A T A A T G G A T C T T C T T A T G G G C A A C T A T T A T P0 -10.2 0 61543
- C A T C G C G A T A A G T C C T C T G T C C T A C T A C A G G T G C T G C G A C A P1 -12.9 0 316077
- G G C T G C T A T T C T G A A C A T G C C A A G G C C G A G A A C A G A G C A A G P1 -12.0 0.5 49996
- T G A A C T T C A G A G G T G A A A A A C G A C T T C C A G T T C A C G A G C T C P0 -14.4 0 215315
- T T T A C T T A G C A T T A A G T G G A C T T G A G T T T G C A A T T A T G A A G P0 -9.2 0.200000000000001 300430
- T C A G T A G C C A T C G C A G G T T T C A T T A C T T T T C T T C C A T T C G C P2 -5.3 0 321491
- A A G G G G T G C T G C C C G G C C G C C A G A G G A A A T T C A A G A C G A T A P0 -14.2 1.7 294941
- G C G C G G C G T A T T C C C T T T G G C T A T A T A A T C G T G T G G T T T C T P0 -11.8 1 204370
- T A G G T G A A A C T A C T A C C A G T C T A C C C C A G C T A C A A G G G G A G P0 -15.2 0 184519
- A C G T G A T T C C G G T T C G T C T C C A T T T T T G T G A C A C T C T T C C T P0 -7.2 -1.4 249338
- A A T C T G G A G A A A A A C A A A A A C A G A A T G G T T C C G C T T A C T C A P1 -7.8 -1 249100
- A T A T A T A T G G G T C C G T G C A G C A T T T C C A C G A T A T C G T T A T G P1 -8.2 0 61431
- A A T T G A A T C A A T G T T A T T A G C T G T C A A T T T G A A C T T T T T G G P1 -7.0 1.3 298950
- T A T A A G A A G C T C G C T C T T T A C C C G A T C A T T C A A A C A T T T T G P1 -5.7 0 322867
- A A A A G A T A C T C C G A A G G C T T C G G G A T C G A G G T C T C A T T A G C P0 -13.3 -1.2 316195
- T T G T C A A A T G C T C G A C A A G C C G C T A G A T T A G C G G C G C A T A A P2 -22.0 -2 174647
- C T G G G A T T C G C G A A G A G C A G C A C C T T A C G A T G T T C A T G A C C P0 -10.1 0.0999999999999996 87045
- A C T T T A T A A T G T T T T A A T A A C G G C T C A C G C T T T T T T A A T G A P1 -6.4 0.6 338756
- A A G C A G G C T T C A A C G C T C C C C A A G A C A A C A G A G C C C T C A T A P0 -8.4 0 317302
- C A A G C A C A T C C G G C A A A G A T C A A G G G G G A T C C C G T T G T T G C P1 -13.2 -1.2 316416
- T A A T T C A A G A A T T T C T A G C T C T A T A C G C G A G G A A C G G A G C C P0 -11.1 -2.3 338030
- C G G A G C G G A A A C G G A C G T G G C C A A A A C A T A T A A X X X X X X X X P2 -8.6 -1.6 248592
- G G A A T T T G A T G A T T T A T A A A C C G T C C C C A A C G A G C G A A A G G P0 -6.5 2.6 332495
- A G C A G A A T A C A A A G C C T T G G C A A A T G C T A C T G C A G A A A T T A P1 -11.2 -1.3 48857
- A T T T T T T T A G C T T C T T A T T A C C A G C G G G A G T C C C A C T G C C A P0 -9.4 0 225585
- C A C A T A T T G G A T C A C T C C A A C T A G A G G G A C T G A G A A A T T A A P0 -10.5 -0.0999999999999996 89918
- X X X X X X X X X X X A T G C C T C A A C T T G A T A A A T T G A C T T A T T T C P0 -3.5 3.1 182017
- C T T T T T C A T T T C A T A A T T T C C T G G A A A A A A A G A A T T A A C T A P2 -7.8 0 215082
- C T T C T A C T G T A G A A C A A A T T C G A G A G G C C T T C G T A C C C A T A P0 -8.2 -1.2 18464
- T G C T A C T G C A G A A A T T A T T T C G G T T C A A A C C T T A C T C A A G G P1 -10.5 -0.4 48881
- T G C G T A G C A A T A G A A G C C T G C T C A T G C T G C T T C G G C G G C G C P0 -23.0 -2 322802
- A T T T C T A G T A C C A A C T A A T T C A T T C G G G C G A G A C A G A T T A C P1 -7.1 -0.399999999999999 22659
- A G C A G G A C A A A G C C G G T G G T C A G G C A G A C G C C C C A T T G T T C P2 -13.2 0 297515
- G T A T A G T T T C C A A T C C C A A C C A T G G T G C A C G T A A G C T T A G A P1 -6.2 3.2 297472
- A A G A A C A A A G A A G T T T G G A T C C G C A A A A G T A T G C T T A G G C A P1 -9.3 -0.4 248977
- X X X X X X X X X X X X X X X X A T G C C G A G G G A T C T G C T G A T A A A G A P1 -5.3 0 55884
- G A C T A T G T T T C T A C G A T G G C C C A A G A A C A C G C T C A T T C T T C P1 -6.4 1.5 88520
- G G G G A G A G C G C T T T G C C G A G C A T T T A G T A G T C G T T C G G C T G P1 -16.6 -2.8 337572
- T G C C G A A T G G A A T G G A C A T C C T T G G G G A C A G C T G T G T A A G A P1 -11.0 -1.7 168535
- G G C A A T G C C C C T T G C T C T T C C C A C T G A A A C A A G C A A A A A A G P0 -13.4 0.4 337127
- G G G C G T A T T A C T G T T T T T C A C C G A G G G G G T G G A T C G A A G C G P2 -13.5 -3.2 294790
- T C G T G A T A T T G A C C A C A T T T C T G A T C C C T A T T T G C A T T T C A P0 -5.2 0 198682
- A T T C A T A T A G G A G C T A T T G C C G T T T C A T T C C T A T T C G T G G T P2 -10.0 0 59951
- T T A A T A C A A A G A A C A A A A T G C A T T T C G A C C C C G T C G T A G T T P2 -6.1 3.4 173363
- T A T T A T G G A G G T T T A G T G A G C A C C A T G C C G A A T T T C T C T A C P2 -13.5 -1.8 204192
- C A G T A A C T G A T T T G G C G A G C C C C T T G G A T C C A T T C T C C A T T P0 -8.6 1.1 61579
- A A A C A G T G T A C T A C T A T C G G C C C T A C T A G G C A A T A T C T A C C P1 -9.3 -2.3 317469
- T G C T T T G A T T C A T G C A G C T A C T A T G G T C A C T G C T G G C G T T T P1 -11.5 -0.6 22095
- X X X X X X X X X X X X X X X X X A T G C C T C A A C T T G A T A A A T T G A C T P0 -3.5 0.1 182023
- G C A G T C T C T G T A A T G T G G A C C A T C T G G G G G A G C C G A A A C A G P2 -12.9 -1 49521
- A T T C A A A G A T A G A A C G A G C C C A A G C A A G G C T C G A A A G A A C C P0 -14.2 2.5 338294
- A T C A C T C G A T G A A A C C T C T A C T T C A A T G A A A G C T C C T C C T A P1 -7.2 1.2 337501
- A A G A T T C A G A C A A A A C C G A G C T T G G A T A G A A C T G A A G A A G A P1 -8.4 2.5 321591
- C T C C A G T T T A T C C G A A G T A T C C C A A T G G T G T A A G A C C G T C G P1 -7.0 0.6 53680
- T G C G A C A T A A C C A G G G C C C T C T T G C C C A A A T T G A A A C G T T A P0 -11.3 0 215144
- T G C C G G A A T G G T A T T T C C T A C C G A T C C A T G C C A T T C T T C G C P0 -17.8 0 304195
- A A A G T T G T A G A G C T G G T C G T C T T T C A T A T C G A G C C A T T G A A P0 -8.8 0.0999999999999996 174396
- G C G G T A G C T G G G G C A A A G C C C G C T T T C T T C G C G G A G C G A A T P2 -19.9 -1.6 295129
- G T A G T T G G G A T T C G T C G T T T C T T C G T A G T T G T C G C A A T C A C P0 -7.6 -0.3 339982
- T T C A T C C G G A G C T G C C G T A A C T T G G G C T C A T C A T G C T A T A C P1 -11.1 0 17581
- A A T G C C A G A A C A G G T A G T T T C A A C T G T G G A G C C C T T C C T T T P1 -11.6 0.4 184614
- C T C G A G A A A A G G T T T T A G C A C C G G T C T C T C A T A T A T G T A C T P1 -12.0 -1.8 53641
- T T T G A G A A T A A G G T G G G A T C C A A G A A T G T A G T G G C T G G T G A P2 -6.0 0.2 321779
- A A A A G C T G T A C A A T T A G G A C C T C G A T A T G G T T C T A T T C T C T P1 -10.1 -1.5 17779
- C G A A G C G T G A G C G G G C G C T C C G A A G T A A A G G C C A A A C A C T T P0 -13.6 0.300000000000001 331047
- A G C C T C C T C A A C C C A A G C T T C C A T C T C C T G C T C C A G A C A T C P1 -4.1 0 168784
- T C A A G G A T T T A C T G G G A A T T C C G G A T C G T A G A A A G G G A A G A P0 -8.7 -1.3 176235
- A T C T C G C T C T T T C C T T T C T T C G G T G C T A C C T T T T T T T T T C C P1 -5.3 -0.2 173617
- C T C C C C T T T A T T T G A A T A C T C A C C T A C G G C T T T G A T T G T T A P1 -5.3 -1.3 22152
- A T A T C G A G C C A T T G A A G C A G C G C G T C G G G C T A C A A T C G G G C P1 -13.5 0 174421
- A A A A T G G A C T A A A A A G T C C C C A A G T T A G C G T A T T A T G G G G G P0 -11.2 -2.2 316462
- T T A G C C A A T A T G A G T T T A C C C G G C A C T A G C A G C T T T A T T G G P2 -9.6 0.6 204252
- C A C G C C C C C C T G C T T A T A G A C A C G A G A T A T T G G A T C T A A A T P1 -9.0 1 297223
- A T C A A T A G G T G C C G G A G C T G C T A C A A T T G C T T T A G C G G G A G P1 -11.3 -0.200000000000001 263178
- T T A T A A T G T T T T A A T A A C G G C T C A C G C T T T T T T A A T G A T C T P1 -6.4 -1.9 338759
- T G A A C G G A G A A G T G G T G G A A C G T G C G G A A C C A C A T A T T G G A P0 -9.9 0 90759
- G T G G T T T G T G G A C C G A T A G A C C T T A C C T T A T T T T T A T T T T T P0 -8.8 -1.7 181855
- C A T T T T T G T C G G A A T T T G C A C C T A T T T G T A T C T A T T T A G T G P0 -6.3 0.100000000000001 175528
- X X X X X X X X A T G G A A A A A C A T C T T G T A A T G T A T T T A A C C A G A P0 -8.2 0.700000000000001 174159
- T T C G G T C A T A C T G G A A G C T G C T C G A T C A C A A A T A C C T A T T G P1 -6.6 1.7 184986
- G C T T C T C T A G C G T A T A A T G T C A A T C T C G T A G C G G A T C A A T T P2 -8.0 2.3 232854
- T A T T G G A A A C G T C C T C A G T T C T T C G A T T C A T T C C G T G G C G C P1 -8.6 0.800000000000001 263229
- C T A T G G A G A A C C C A C C A G G G C C T G G G C C T A G T G A A G C G G G T P0 -14.1 0.6 181687
- A G C C C A T G T A G A G G C A C C T A C G G C T G G A T C C G T C A T C T T G G P1 -13.8 -0.9 200375
- G C A T C A C G T T G G C T T T G A A G C A G C T G C A T G G T A C T G G C A T T P1 -11.7 -0.6 17305
- T A A T G G A C T G G T A A C C A T T A C T C A T T T G A A A G T T T C C C A C G P1 -11.7 0.4 249256
- T A T T C T A C T G G C C T G C C T C T C T G A T C T A C T A T C C A A C T G C C P1 -3.7 0.3 220526
- A G A A A T T G G T G C T T T T T C T A C T T T G T T T A C G T T A G T G A C T G P1 -8.1 -0.3 60831
- G T T G C T C C G T T A T A T G C A T G C T A A T G G G G C A A G T A T G T T T C P1 -17.4 0 304776
- T T C T A T G G G A G C C G T T T T T G C T T T A T T T G C T G G A T T T T A C T P2 -8.4 -2.8 339741
- T A T C A C T T G G C T A T T C G C T C C A T T C C T C T T C A A T C C A T C A G P1 -4.8 0 299958
- A A T T A C A G G C A T A T C T A T G A C T C T T T T T T A C C A G A T G A A G C P1 -5.2 0.8 322273
- X X X X X X X X X X A T G T G G C C T T C C C T C C A A G C A C A T A T A T G G A P1 -8.8 0 220226
- T G C A A T G T T A C T T G G T T C A A C T C C A T T T G T G A C C T T T T C T C P1 -9.9 0 231635
- A A T G A A A G C T C C T C C T A C T A C T C C C C C T T A T C C T T C T C A C T P1 -1.5 0 337477
- T C A A C C G T C A A A A G C A G A T G C T T C G C T C T T C T T T T A C A A G A P1 -10.9 -1.4 48164
- G T C T C G G A G T T G T C A T A T T C C T A T T A A T G A T T G T G A C A G C T P0 -16.1 0.5 304660
- A C A T A T A T G G A T A T G G A G C A C T C T T T T C C A C C C T A T C C T T A P1 -12.5 0 220256
- A G C A G G C G A A G C G T G T C G T T C G T A A T G G A A A G A A A G A C A C C P0 -13.5 0.0999999999999996 322709
- T T T A C A C G G A G A C G A A G A C C C T A T C A A A C A A A T A G A G G A A A P2 -10.4 -0.9 297924
- T C C C G A C A A T T A T A T A C C T G C T A A T C C G A T G C C C A C C C C G C P1 -2.2 2.3 304245
- T C C T A T T A C G G G G A A A C C C G C A G A A G T T C G A A T G G G A A G A G P1 -19.1 2.5 174532
- A C G A T C T C G A A T G A A A C T A T C C A T G G A A T C C T C A A T T C A C C P0 -6.9 3.6 86841
- T G C T T C C G G T A G A A G C T A G T C G C T T C G G T A G C T T G C C C G C C P0 -15.8 1.1 295451
- G A A A T A T G C C T T T C T A G G A G C A T T A C G A T C T G C A G C T C A A A P0 -11.2 -1.8 241557
- T G T T C C T T T T C C A T T T G C T T C C A A T A G T T C G A C C T A T C C A G P1 -1.9 0 175601
- G G C G A G C T G T A T C A A T G A T T C T C A A T G G A A G A T C G G G A C T T P1 -12.0 2.6 185142
- G G C T T T C G G G C A T G C C A C G T C G C A T T C C A G A T T A T C C A G A T P1 -12.6 -0.0999999999999996 339893
- T T T C T T C C G T G A T G T G G T T T C C C A C A A C C G T G A T T T C C T G G P1 -10.4 -0.0999999999999996 338202
- C A G G A G C T A T G A C G T C A T T C C T T G C G G C A A C C A C T G G A A T A P0 -8.9 -1 22202
- C A C G T A G A T C T T C T A T T T C G C C G G A A T T C G T T G A T T G C T C C P0 -8.8 0.299999999999999 297802
- C A A A T T C C T T C T T T C T T T T T C T T C T T G T T C T T T G C C A T A A C P2 -0.4 0 303947
- T C C A T C T T T T C C C G A A T C T C C C T T A A C G G A A G A A A T A G A A G P1 -9.6 0.4 60459
- C C T A G T G G C A T G A T C A A A G C C G A T G A T C G T A A G C T A T G T C C P1 -15.2 0 86888
- A G G A G C C A G C C C C A C A A T G T C T T G T G C G G C T A C C A T C G G G T P1 -17.3 0 297391
- G A T G A T T T A T A A A C C G T C C C C A A C G A G C G A A A G G T T C A T G T P1 -9.1 2.3 332502
- C G C T G C T T A C G G A T C C G G G G C A G A A G G A C C C T C A A A T T C C G P1 -15.0 0.9 141811
- C T T A C T G A T G A A A A A T A A G A C C T T T G T G A C C G T G A C A G A T G P1 -6.5 0.0999999999999996 250433
- T C A G C C T T A G T A G A A G T G G G C A G C G G C A C T G G G T G G A C G G T P2 -12.9 -0.0999999999999996 338943
- A A T T T C A A A T C A T T C A C T T G C T T C A A C T A C T C A T G C T A T G G P0 -3.5 -0.5 88401
- A C C T T T T G G A G G G G G C G C T T C G T T C C T A T C T T G A C T C T A T C P0 -13.0 -0.300000000000001 338090
- A C C G A A A A A G A G C A A T A A G T C C T T T T G T T T A C A A G T C T T C T P0 -6.6 4.3 248819
- C A A G C C G C C C T A T T C T A T T A C C A G A C A A A A T A G G G A G A A G C P0 -12.0 0 330852
- T G G A A C G C T G C T T C G C T C T G C T G G A T G C G T C G G A T C C C A T A P1 -15.2 0 322906
- T A A A A G C G G C T T C T T G C G A C C T G C C C A G A A T G C T C A T A C A T P2 -11.4 0 297104
- G C T T T T T C G C C T T C T C T T C G C T C T G G A C A G G A G C G C T A A T G P0 -14.9 -2.3 322763
- T C T T T G C C A T A A C G C C C A T T C C G G G A C G A G T T G G A A G A G G A P0 -19.3 0 303919
- A C G C T T T A T G T A G T G G T C G G C C T T C C T A C C T T C A T G C C T C T P0 -9.6 0.300000000000001 295391
- A A T A G G T G C C G G A G C T G C T A C A A T T G C T T T A G C G G G A G C T G P1 -15.0 0 263181
- C C C G A C A T A T G T T G C A A C G T C T T C A A T A G C A T G C T C T T A C T P1 -7.7 0 78868
- T T T A C A A A T T T T A T T A A C C A C A G A A T T T A G T G A G C G G C G C C P1 -7.6 2.9 200255
- G C A G G A T C C G G A G T G G G T T G C G T T C A T T C A G C A G G A G C T G A P1 -18.4 0.800000000000001 337905
- C C C C A G C T G T G G A C T C A G A C C T C T C A C A A C C A A A A A A A A G A P0 -6.7 0 168884
- T T A A G G A T C T T G G T G C G T T G C A C T A T T T C T T G G G C A T A G A A P0 -16.0 -2.7 48316
- G T A T T T C G T A T G T A C A T G T T C C T G C G G C T C G G A T G A G T A T A P0 -11.3 0 60958
- X X X X X X X X X X X A T G G A A A A A C A T C T T G T A A T G T A T T T A A C C P0 -5.5 -0.0999999999999996 174156
- T T G G A G G G G G C G C T T C G T T C C T A T C T T G A C T C T A T C C G A G C P2 -16.1 -2.8 338095
- A T G A G T C C G A A G A A C A C T T G C C C C C C T C A C C G T C T C T G T G T P2 -5.6 0.4 20151
- T T C T G A A T C T G G G A G A G A G G C A A A A G A G A A G T C C A G A G A G A P0 -12.2 0 168626
- T C G T A T C A C G G A T G T T G G T T C G C G C T T T A T G G C A T T T C A A C P0 -12.4 2.2 212593
- T A G C G G C C G A G G A C T T G C A T C T A T T T C A A C T A G A C G T G A A T P1 -8.6 0.700000000000001 255009
- T A T A T G A T C T T T G C T T G C G G C A T C T C T A A C T A T T C G G T T A G P2 -12.8 -1.8 22297
- C A T T G A C G C T T C T G A C T A C C C C T A C T C T G T G T C T T T T G C G T P0 -12.0 0 222203
- T T C C A A C A T T T T C T C G C T G A C A G C T C C T T C G A C T T A T T T T T P1 -3.9 0.4 56322
- A C C T C A T A G T T G G G C T G T A C C T T C C T C A G G T G T C A A A T G T G P1 -10.9 -2.3 214268
- T C C A T A C T T C G T G G G T G C A A C A T C A A C A A A T T C G C T C A T G A P1 -11.9 1.7 78664
- G A T T T G T T A C G C G C G A T A T G C C G A C G A C T T A C T A C T G G G A A P1 -10.0 -1.5 316869
- T T A C A A T T C T T T C G T A C T C T C T T C T C T T T A C C A C G C G A T A G P2 -5.3 0 331001
- A A G A A A T A A G T A A T T G T C C T C T C T G T G G C A A T G A C A A T G A A P0 -9.4 0 49718
- A A A A A A G G A T A G C G A A T G A T C G A T T C A C C A T T G A T A G C T T T P0 -9.6 -2.5 321442
- A T T C G A C T G C C T A T A T A C T T C T G A C A T C A T C A A T G T G G T T C P0 -6.2 2.1 300004
- T T T T T A A A G A A A T G T A T G T G C G T A G T T C A A G T T T T C G A C C G P0 -6.8 -0.8 304084
- C T G T G T C T C A G G A A C C T T T T C A A T A C G G T C C G G A T T G C T A G P1 -10.7 0 322378
- T T T T T A G T C T C C A T C A T T T A C T C C C C C T T A T T T T A G T A G G C P0 -5.2 -0.100000000000001 304468
- A G C C G C C T T C C T T A A C A A G C C C T C G A G C C T C C T T T G C G C C G P1 -4.2 1 317124
- A A A G A A G T A T T T G T A T C A C A C C C G A G C A A T G G A C C G G G G A A P0 -10.5 -2.6 222065
- X X X X X X X X A T G A C C C G C A T C C T A C A A C T T C A A A G A A G T A T T P0 -7.7 0 222035
- C A T C C G T A A G T A A C T T A G T G C A A C A T G G C A A A T T T C A T T G A P0 -7.5 -1.2 207477
- A C G C G A T G T G G C G A A A A A G A C T G A T T C A A C G A A A T A T G C C A P1 -7.7 0.2 185487
- T T C A T A G G A G A T C T T G G T C C C T T A T T T A T A G T T C T A G C A T T P2 -9.2 -1.9 225385
- T A C C A G C C A A A A C T C A T C T A C G T A T G A T T G T A A C A C C C G C T P0 -4.3 0 214222
- A A A A C C A T C C G G A C G A T T C T C G G T A T A G T A G C G G C C G A G G A P0 -17.1 -2.8 255037
- A T A C A A A G C C T T G G C A A A T G C T A C T G C A G A A A T T A T T T C G G P1 -13.3 -3.2 48863
- T C C G A A G A A C A C T T G C C C C C C T C A C C G T C T C T G T G T C G A C T P1 -6.8 2.4 20146
- T T T A T T G G C T G A T G C T G T G A C C T A T G A G A G C C C A A A T T A T T P1 -7.2 1.1 61653
- T T C G A T T G G A A C T G G A A G T T C C A G A A C T G G C G G C T G G T A T A P1 -17.5 -3.4 332769
- A C T T G C T T C A A C T A C T C A T G C T A T G G A T G T G G G A G C A T C A A P0 -14.3 0 88386
- C A G C G A A G C G T G A G C G G G C G C T C C G A A G T A A A G G C C A A A C A P0 -14.8 -2.4 331044
- A A T G G G A T G T G G A G A A G G T G C A G C G G A T T T T C T T T C C G T T G P0 -13.8 0 50042
- C T G G A A C G T A A A T C T G T G C A C G A A C C C A T G C A A A C A G G C T T P2 -9.3 4 184823
- G G A C C T T G C A A T T G C A C A T C C A T G C C A A A T C C T A T G T G G G T P2 -13.7 -1.4 236489
- T C A T G C G A G T T A T A G C A G T C C T A G G G A A T T T G T T T G G T G T C P1 -11.6 -1.3 304698
- A C C A T C T G G G G G A G C C G A A A C A G C T A C A A C C A T G G C G A T G T P2 -11.7 0 49503
- T G C G A G G T C T C G A T C A T T T A C A T G G A C C C A C T T C T C A T T C C P0 -8.7 0.600000000000001 332447
- A T C G G T C T A T G C A C A T C G C T C T T T C C A G G A G G T T G G C C G C C P1 -14.1 -0.199999999999999 315276
- T A C T G G A A G C T G C T C G A T C A C A A A T A C C T A T T G C A T T C T T A P0 -7.2 0.0999999999999996 184978
- A C T G A A G A A G A T T T G G C A A A C G A A G A A A A A G G T C A A A G G G T P1 -8.9 0 321561
- A C C T G T T G C C C A T A A A C T T T C C T G C C T C A T A T G A G A A T G G A P0 -11.0 -1.4 332570
- C A T A G G G G T A G T T T T G T C A A C T C G C C T G A A G A C C A C T G G A A P2 -11.2 -1.4 236345
- A T G T G G G T T G C C A A T T A C A C C G T A C A G A T A C T T G T G A G C A A P2 -10.1 1.5 236522
- C A A C T A G A C G T G A A T A C G G T C T T T C T C C A C G G C A A C A A C G A P0 -7.7 -1.2 254983
- X X X X X X X X X X X X X X X A T G C T C G G C A A A G C G C T C T C C C C T T T P2 -5.4 1.2 337569
- A C A A C C T T A T T T T T T T A T G T C A A A G A C A A A A A G C T A C G C G C P1 -7.9 -1.7 61095
- A C A C A A T C A A C G G A G G C C C C C C C G A C A T A T G T T G C A A C G T C P2 -7.9 2.9 78888
- T G A T C T C C C A G A A G C G G A A G C T G A A T C A G T T G C T G G C T A T A P0 -11.2 -2 239921
- A T G T C A A C C T G T G G A G G C A C C A T T T G T T A C T A T T G G A C A A A P1 -13.7 0 303984
- T T G G C A C C T A C G G T A G A G A T C G G A G G T A T T T G G C C C C C A A A P2 -15.3 -0.4 17679
- T A C G G C T T T G A T T G T T A T T A C T T T T G C A G G A G C T A T G A C G T P1 -9.6 0 22176
- A C G T A T G A T T G T A A C A C C C G C T G A T G T A C C T C A T A G T T G G G P1 -8.9 1.4 214241
- C T G A G C A T A A C G A A T C G A A G C T G A A G G C G G A T C A A G G T A G C P0 -8.9 0 295325
- T C T T G C C G A A T C C G A G T T T G C T G C T C C A A C C A T T A C A A A A C P1 -7.1 0 232924
- A T C A A T T T T A T A A C A A C T A T C T T C A A C A T G C G T G G A C C T G G P2 -4.0 0 339084
- T T T G C T C G G T A G T T C C G T A G C C G G T T T T T T C G G A C G T T T T C P1 -12.1 -1.8 20510
- T A G G A T C A A A C G T A A A G C A G C G C T T T C T T G G C A G A G T T T G A P1 -11.2 1.3 295251
- T G C T T T A T T T C G T T T C G T T C C C G T T C T T C A T T T C C T T A T T A P1 -0.5 0 330907
- T T T T A G C T T C T T A T T A C C A G C G G G A G T C C C A C T G C C A T T A G P1 -9.4 3.4 225581
- A G T T T G C C A A T A T C T A C A T G C T C C C A C T T C A T T G C A C T G G A P1 -6.4 -2 48596
- T T C T A T C A A T T T T A T A A C A A C T A T C T T C A A C A T G C G T G G A C P1 -4.5 0.2 339080
- C A A C T C C A T A T T C T A C T G G C C T G C C T C T C T G A T C T A C T A T C P2 -3.0 2.1 220518
- C T T G C T C C T A T T A A G C T C A G C C T T A G T A G A A G T G G G C A G C G P1 -14.3 0 338927
- T T T C T T A C C C T A C C T T T G G A C T C G T A T T T T G T T C G T A C A C A P2 -6.1 0.100000000000001 78924
- C A G T G G T C A A A G A A A T T C G A C A A G T T C A T G G T C G A T C G A T A P2 -10.8 -1.9 254843
- T G A T T C G T A T G G A A T T A G C C C G A C C C G G C G A T C A A A T T C T T P0 -12.1 0.5 338701
- C C A C G G C C A C T A T C T T T T G C C T T T T T T C G T T C T C T T C C C T G P0 -5.2 -1.7 295019
- T G A C G C A G G G A G C C C A G G C C C A G C G G G G A G T G A A A G G C T C T P1 -19.4 -0.899999999999999 61740
- T T G C A T C T A T T T C A A C T A G A C G T G A A T A C G G T C T T T C T C C A P0 -9.1 4.2 254995
- C G T T T C A A T A A C T G G C A G A A C G G A A T A G A G T T G T T A G A T G G P2 -8.9 0 226099
- A C T T G G C T T T G G G G T G G T T T C T C C G T G G A C A A T G C C A C C T T P2 -16.7 -1.5 304517
- C T T T C T A G G A G C A T T A C G A T C T G C A G C T C A A A T G G T C C C T T P0 -10.1 0 241548
- G T T A C A G A T T G G A A T C A C C A C T C T T G G A T T C A A A A C A A C C A P1 -9.4 0 236284
- T A C T G A G A A A G A G G A T A A T T C C G T A C G G G T A C A A C T C T T A T P2 -11.2 -2.2 173846
- G A A T A A A A A G A C T G G G G C C T C C G C A G G T T G T T T G G G G T A A A P1 -11.8 0 250385
- G G G A T T G C G T G C A A T C C A T T C A A A G G A G A A T T T T G G G A G C T P0 -15.4 -2.3 141485
- A A C G C C T T T T G T T T T C C C C C C T T C A G C G G C C C T A G C C G C C T P1 -13.4 0 317157
- T G G A T A C A G T A G C G C A G A G C C C A T A C A T A G G G C T T A T T C G C P0 -16.8 -2.7 61834
- C A T C C T A A T C T T T T G C G A C A C A G C T G G T T T A C T T A T T T T G T P1 -6.7 0 60027
- G T T A A T T C A T T T C T G G T T T A C A C G A C T T C A G G C G G A T A A A G P1 -8.4 0 21783
- A A A T G G G G A A G G A C C A A G G A C G G T G C A C A C T C T T C A C C G A T P2 -13.2 -0.0999999999999996 255176
- T C G G T A G C T T G C C C G C C A A G C C G C C T A T A G G C G A A G G G C C G P0 -20.5 2.7 295475
- A A G T G G T G G A A C G T G C G G A A C C A C A T A T T G G A T C A C T C C A A P0 -16.3 -3.2 90750
- G A G C T A T T G C C G T T T C A T T C C T A T T C G T G G T T A T G A T G T T C P0 -10.4 -2 59941
- A G T T C C A A C A G T G G C A G C T G C G G A A T C T G C T A T T G G A T T A G P1 -14.9 1.8 299040
- T T T G C C C A T T C A C A A G G A C T C G A T T C T A T G T C C A A A C A T C A P1 -7.9 0.199999999999999 84973
- T C T G T T T A G T A C T T C A G G T G C T T C T C T A G C G T A T A A T G T C A P1 -9.4 -4.7 232873
- A C C T G G T C G T T C A A A T C T T A C C T C C A T C T C G G T A C A A C G A G P1 -9.6 -1.8 214316
- T T A G A A G A G A T G T C A A C C G G C A A C C G T A T C T G G A A A C A A C G P1 -9.5 -0.199999999999999 88166
- A G C A A T C C G C T A C C T T C T G G C G C T T G G T C G A A A G A G T C C G C P0 -13.2 0.4 141224
- A C T A C A G G T G C T G C G A C A A C C T T T A C C A A G T C C G T A C C A T T P0 -12.3 0 316054
- G T C A T C T G A C C A A G A A G C A T C A C G T T G G C T T T G A A G C A G C T P0 -11.9 0 17321
- A T A A T C A T G C A G C T T C A G C T C T G T T C A G T G T T C T T C A C T T T P2 -8.4 0 300248
- T C A T A A G A A A G A T G G C G A C C C T G C A T C C A A G T G G C G A T T G G P0 -9.3 0 141368
- G G G C T T T G G G T T A T G T A G A T C A A A A A T G A T G A A T G G G A T T G P1 -8.7 -2.2 322993
- T C A T C T T G T T T C T T A T T T A C C T G G G T G C A C T G C G T T T T C A A P0 -5.8 0.4 60724
- T T G C G G C A T C T C T A A C T A T T C G G T T A G C G T C T T T C A C T T A A P1 -10.5 2.1 22311
- A G G A G C T A A A T C A A T A G G T G C C G G A G C T G C T A C A A T T G C T T P1 -10.5 0.5 263169
- A C T C C G T C C C A A A C A G T G T A C T A C T A T C G G C C C T A C T A G G C P0 -7.3 0 317479
- T A A T A A T G G G G C A G C T C C C G C T G C T T A C G G A T C C G G G G C A G P1 -15.6 -0.5 141829
- G G A C T A C A A A G G T T C A A A G A C A G G A T G T A T T C C G A C G A A A T P0 -12.8 0 59599
- G T A C C G C C T C G T C C T C C T T T C A A G A A A G C A C G G G G G A A A T G P0 -11.5 1.8 141710
- T A A T C G A G T A C A A A A C T T A T C T T C A A G C T T T A C C T T A T T T T P2 -5.1 0 89880
- C A A A A G T A G G A A A T A G C A T A C C A T T A G C T G A T A T A C G T A T G P1 -8.0 0 297265
- A C C T T T T C A A G A A A A C C G G T C T T C G G G T A T C T A G G C A T G G T P2 -12.9 0 339378
- A G C C G C C T A T A G G C G A A G G G C C G A A G G A T G G A G C G T A C A A A P0 -15.7 -2.1 295493
- G A A C C T T T G T T G A T T C T G A A C T T C G T T C G C A A A G T A A G C G T P0 -9.7 -0.399999999999999 323390
- C A G A G A G A C C T C G A C T C T T T C A G G G A A A G G A G G G G G A T C G A P0 -18.0 -1.2 168593
- A T T C G C T C A T G A T C A A G T T A C A A C C T A A G A T C T A T G A C T A T P0 -8.9 0 78635
- C A C G G A G T A C G G T A G A A T T C C T C G G T A C G G T C A T T C G G G A A P0 -10.9 -0.200000000000001 316720
- T C C C G A G T T T C C A G A C A C A T C G C A C T T C C G C T C G G G T C G A G P1 -13.9 -0.9 317727
- T G A T T T C T C T A T T C T C C A G G C A G C T T A T C A G G A T C T G C G G G P1 -10.2 -1.1 338142
- A A T T T G G T C A C G T A G A T C T T C T A T T T C G C C G G A A T T C G T T G P1 -11.0 -3 297794
- C A G A C A T C G G C G C T T G C C C G C G C C A G T C C A T G A A A G G T G G A P1 -21.0 -2.6 168751
- T C T C A T T A G C C G A A G A A G A C C C A G G C C A A T C C A C G T G G C C T P1 -16.0 0 316164
- C T G T G G A C T C A G A C C T C T C A C A A C C A A A A A A A A G A A A A G A A P0 -6.7 -2.7 168878
- T A G C T T G G T C C A T C T T T A T T C C A T T T C A T A T A T G T C T G A G G P1 -7.0 0 21615
- T C T C T G C T G C G T T C G G A C T C C C G C T A C A T A G T A C T T C T G A C P0 -10.5 -2.2 215387
- T G A C G A G A G A T A G A A T G A G A C A A A G C A T A A A G G G G A G A G C G P0 -3.0 0 337541
- T A G A G A T G T T C C C A C T G G T G C C T C T T C T T C C A A T G G T A C T A P1 -11.6 -1.7 330709
- A G A G A G G C A A A A G A G A A G T C C A G A G A G A C C T C G A C T C T T T C P1 -12.6 2.8 168613
- C G T A G G A G G T G A G A A G G G C C C T G A C T C C G T C C C A A A C A G T G P1 -10.4 0.699999999999999 317502
- T T C C G C G C C G C G G A C A C C C T C C G G G G G G G A A C C T T C G G T C A P1 -24.3 -1.9 141643
- G A T A A G A G A A T A C G C T C T C G C A T C G C T T T T T T T G T A G A A A G P1 -12.9 1 173473
- A G T A C C A A A T G C C G A A T T A G C G G C T G T A C C A A A T G A T C A A T P1 -13.4 -1.3 222366
- A G G T G T A T A T T C T C A T T C T G C C T G G A T T C G G T A T T A T T A G T P0 -6.0 -0.0999999999999996 339325
- T A G A G A A A C T T T T A T T T T T T C C T T T G T C T C G A A C T T C G T G A P1 -8.3 1.2 323500
- T T T G C G A C A T A A C C A G G G C C C T C T T G C C C A A A T T G A A A C G T P1 -10.4 0 215146
- G C C A A C G T T A A G A T C A G T C T C C T T T C T T T T C G G C G G C A T C C P1 -13.6 -0.0999999999999996 185574
- A A G G C T C T C C T C G T C G G G C T C A T C G G T A A A C C A A C C T G A G C P1 -14.8 -0.100000000000001 61707
- G A T A C A A T T C G A T C C T T C T A C G G C C A A A T C T C A A T T T G T G G P1 -6.9 -0.2 198572
- C T A C A A T T C T C T T T C A C T T G C A T T T T C T T T C G T T C T G A G G T P1 -4.9 2.1 337195
- T A T T C C T A T C T C T T T A T T C C C T T T T T T G G T C T A T C T A C A T T P1 -1.4 0.5 330757
- T C C A G A T G A T C G C A A G T C C A C T G G A G G G T T T G C A G T A T T C T P1 -14.8 0 48752
- T T T C A C A A T C A A T C A C T A A C C G C A T T C T T G C A A T T C A T G T G P0 -5.7 3.3 56378
- T T G C C T A C T C C T C A G T A G C C C A T A T G A A T T T G G T G A C T A T T P0 -8.0 0.199999999999999 200581
- G G C A A T T A C A A T G T T A T T A A C C G A T C G A A A C T T T A A T A C A A P1 -4.6 1 339212
- A G G T C G T T C T G A G G T G G A A T C G A A C C A C T C T G T T A G G A T T T P0 -16.6 -2 222518
- X X X X X A T G C T C G G C A A A G C G C T C T C C C C T T T A T G C T T T G T C P0 -12.0 1 337559
- A T A C C T G C T A A T C C G A T G C C C A C C C C G C C T C A T A T T G T G C C P2 -7.1 0 304232
- A A C T G C C T G C C A C C T A C G C T C C G C C A T C C A T T C C A A G T T T A P1 -4.7 0 316602
- A A G A G T A A G A G A T C A A T C T C C T A T T A T G T A C A T C C A C G A T G P1 -11.1 3.9 250172
- G G T G G A A G T G A A T T C T T C A G C T G A G T T G A G T G C C G C A T G C T P1 -12.2 -0.5 255099
- T T C C A T T T T T A T A G G C A T T A C G A T C G T T G G A T T T C A A A G A C P1 -6.9 2.9 225635
- G A G T A T A G T T A T T T A T A T C G C G A C A G C T A T A A A C A G T T C C T P1 -7.5 -0.2 60924
- A A C G A T T C T C T C T T C T T A A A C A A C C T A T A T A C T C C A C A C T T P0 -1.5 0.6 305005
- C C G G G A G C C A G G A T G C A T G C C A G T T T C A T A C G A C C T G G T G G P1 -14.4 0 88286
- G A T G G C A T C A A C G A C T C C T T C C G C G C C G C G G A C A C C C T C C G P1 -11.8 1.8 141661
- A C T A T A A C A G T T C C G A T G A A C A G T C A C T C A C T T T T G A C A G T P0 -11.3 -2.1 214111
- T G A G A T T G A A T G C C A T A A C T C T G A T T T G T A T T T T A C T T T T T P0 -6.8 -0.7 21974
- G A C T C C T T C C G C G C C G C G G A C A C C C T C C G G G G G G G A A C C T T P1 -20.4 0.100000000000001 141649
- C C C C A G A A G T T C A A G A C C C A C A G G C T C T A G C T C A T T T A G A A P0 -7.8 0 337835
- T T C G A A C T G C A C T T T G A A A G C C A A A G C C A A G A A A G A C C A T A P1 -8.5 1.4 220334
- C A G A A T T T A G T G A G C G G C G C C A A A T C C T T C T A T G G A T T G C T P0 -10.1 2.2 200275
- A G A T G T T C C C A C T G G T G C C T C T T C T T C C A A T G G T A C T A T A A P1 -10.6 1 330712
- C T T C C A T C T C C T G C T C C A G A C A T C G G C G C T T G C C C G C G C C A P0 -15.4 1.3 168767
- A G A A G A T T G T T T C T C T T T G T C T A C C A T G A A A T C A G A A T A T A P1 -7.2 1.3 55992
- G T G A A T A C G G T C T T T C T C C A C G G C A A C A A C G A G G A G G A G G A P0 -18.1 0.199999999999999 254974
- T A T G G G T C C G T G C A G C A T T T C C A C G A T A T C G T T A T G A T C A A P0 -9.7 -2.2 61426
- T G A A G C T C T C G C C T T A C C A A C G A G C C G A C T G C T G A T G G C T G P1 -11.5 0 331237
- G G G T G G T G A A A A A T T T G C T A C C C T G T G C T G C T G A A C T C C G C P0 -17.1 -3.2 49772
- T A G G T T G G A T C G G A T G T C A A C C T G T G G A G G C A C C A T T T G T T P0 -15.1 -3.1 303997
- X X X X X X X X X X X A T G G T C C A A C T A C A G A A C T T C T T C T T T T T C P0 -5.5 -1.6 330606
- T T G A C T T A T T T C T C A C A A T T C T T C T G G T T A T G C C T T T T C C T P2 -5.5 0 53462
- T C C T T T C G G A A A T G C C A G A A C A G G T A G T T T C A A C T G T G G A G P0 -14.4 0 184624
- T T T T G T T C G T A C A C A A T C A A C G G A G G C C C C C C C G A C A T A T G P1 -10.2 -1.1 78898
- A T T T C A T A G G A G A T C T T G G T C C C T T A T T T A T A G T T C T A G C A P0 -9.2 -1.3 225387
- T G A C G A G G C T A C C T G G A A A G C A C T G T G G A G A C T C C G G A T A A P1 -10.3 -0.100000000000001 49840
- T T T T A G C T A T G C A T C A C A C A C C T C A T G T G G A T C T A G C T T T C P0 -14.4 0.699999999999999 304858
- T T C A G C T G A G T T G A G T G C C G C A T G C T T T C A G G T A A G C A G T C P1 -13.9 -0.0999999999999996 255084
- C A A G G A C G G T G C A C A C T C T T C A C C G A T A G C C G C C A A A G T G C P1 -11.4 0 255162
- C C T T G C T C T T C C C A C T G A A A C A A G C A A A A A A G G A T T T G C A G P0 -9.9 0 337118
- X X X X A T G A G A C T C T T G C T T C C C T T T G A A A G A G G C A G A C C C C P1 -10.4 1.9 168952
- T C C C C A G T T G C T A T G G G G A A C A A A G G C A G A A A T A C A A T A G A P0 -13.3 0 78785
- T A T A A T T C C T A T T C C T A T C T C T T T A T T C C C T T T T T T G G T C T P1 -1.4 0 330748
- G G A G A T C G C T A T G A T C G T T A C T G T A T C C G T A T C G A A G A G A T P1 -10.8 0 86972
- G G T A C T G G C A G G G G C A A T T A C A A T G T T A T T A A C C G A T C G A A P1 -10.1 0 339200
- C T T T T G A C A G T T A T A C G A T T C C A G A A G A T G A T C C A G A A T T G P0 -7.8 2.4 214141
- A G G C G A A T C C C C T T A G T T T T C A G G A T C T T A T A C A A T T T T G G P0 -7.7 0 184225
- X X X X X X X X X X X X A T G A G A C T C T T G C T T C C C T T T G A A A G A G G P2 -7.0 -1.4 168960
- G T G C C C A C T G G A A T A A A A A T C T T T A G T T G G A T T G C T A C C A T P2 -8.9 1.1 339537
- X X X X X X X X X X X X X X X X X A T G C A T A T T T T A T C A T G T T C T T G T P0 -4.6 0 300526
- X A T G C A T A T T T T A T C A T G T T C T T G T C T T A A T G T T G T G C A G A P1 -11.9 0 300510
- C T T C C A A T G G T A C T A T A A T T C C T A T T C C T A T C T C T T T A T T C P0 -3.8 0 330735
- G A T C T A C T G T G A T A A C A C G G C T G C C A T T C T T T T C T T C T C G A P1 -8.0 2.4 56124
- G C G C C T T T T T A G A A G A A A T A C C A A G C C C C G G G T C G T G A G A T P1 -9.0 0.199999999999999 19810
- C G T T T T T T T T T G T G G A A G G C C C A G A G G T T G C T T C C G C T A T G P0 -14.5 -1.1 181723
- G A T G G T T G G T G A G G T G G G C G C A A A C A C T T T T C A T T C C A A T C P1 -14.9 0 56238
- A T T G C A C A T C C A T G C C A A A T C C T A T G T G G G T T G C C A A T T A C P0 -11.2 0 236499
- G C A A A T G T C C C G G A T T C A A G C G G A G G A T C T A T T T G A A C T G A P1 -14.0 2.9 141418
- T T C A T A C T T T T G G A G A A C T T C C A G C T A T C A A A G A G A C A A A A P1 -8.5 -2.3 340121
- G G C T A T A T G A T C T T T G C T T G C G G C A T C T C T A A C T A T T C G G T P2 -9.0 1.1 22294
- C C A C G A T G T G A C C C A A C T T C C A C A T A A T G T C C C C C G A C T C C P1 -9.9 -1.4 250139
- A A T G T T T T G G G G C A T C C C G A C A A T T A T A T A C C T G C T A A T C C P2 -8.5 0.4 304259
- A A C T C G A A G T A T C T A T A C T G C G G C T G A C A G C G A A T T A T T T T P1 -8.3 0.199999999999999 184680
- C A A G C G A A T G A T C T T C G C T T C G C G G G A A C A A C A A A A A C C A C P1 -13.9 0 173575
- T G G C C T G T C T G A A C C T G C T A C G G G A T C G T C C A C G G G T G A C G P1 -18.4 0 49876
- T G G T G A T G T T G C T A C G G A T T C G A C T G C C T A T A T A C T T C T G A P1 -8.5 -1.1 300021
- T A C T A T T G G A C A A A T T C C T T C T T T C T T T T T C T T C T T G T T C T P1 -5.9 0 303957
- A T G C C A T G C C T G C A T T A T T A C T T A C C A C C A G T A T C T C G G G A P0 -7.8 -0.6 185452
- T G A A A A T G A G C T T T G C T C T T C T G G G C G C T G G G C G C T C C C G T P0 -18.9 -0.0999999999999979 323303
- T G C C G G A G C T G C T A C A A T T G C T T T A G C G G G A G C T G C T G T C G P1 -17.4 -2.1 263187
- T A G T T T T T C T A G T C T T T T A T C G G A T A G T C C T C C C C A T A G T A P0 -6.1 -0.0999999999999996 337748
- A G A G G G T A T G C C G C T T A C T A C T C A A A T C C T G G T T T T T G C A A P0 -9.2 -1 249053
- T A T G A G A T T G A A T G C C A T A A C T C T G A T T T G T A T T T T A C T T T P1 -6.5 1.1 21972
- G G G A A C G A T C T C T T T T C G G G C T C C C G T C G A G A G G C C C T C T T P1 -16.6 -0.100000000000001 168676
- C A A A A T A G G G A G A A G C T C A T C C G C T A G A A A T G C T T T A T T T C P1 -10.8 0 330877
- C C T A T T A A T G A T T G T G A C A G C T T T T A T A G G A T A C G T A C C A C P1 -8.9 0.299999999999999 304641
- C A C T T C G T G C C G A C C T G T T G C C C A T A A A C T T T C C T G C C T C A P0 -5.8 0 332558
- T G A C T C G T T G A C A G C C T C C T C A A C C C A A G C T T C C A T C T C C T P1 -6.1 -2.3 168796
- T T C T C A T T G T G G T T C A C C T T C A T A T T T T T C G T G G T C T A T A T P0 -8.2 0 304738
- C C C C G C C G A A C C C T G A A C C T C A A C T T G G A G A A G A A A A T G C C P0 -6.0 -1.8 181429
- T A C T T T T G G A G A A C T T C C A G C T A T C A A A G A G A C A A A A A G C T P2 -9.9 0.6 340125
- G A A T G T C G A T T C C T C A C A A T C G C T C T T T G T G A T G C T G C G G A P2 -13.1 -1.7 212451
- G A A G G G G G G T T T A C A T A C A A C C G G G G C A A A G T G G T T T A T G A P1 -9.6 -3.1 18040
- T C G C A C A T T T C C A T T A T G T A C T T T C T A T G G G A G C C G T T T T T P1 -7.4 0 339719
- G T T G C C C A T A A A C T T T C C T G C C T C A T A T G A G A A T G G A A A A C P1 -13.0 4.2 332574
- T C G T C T C C A T T T T T G T G A C A C T C T T C C T C A A G C A A G G C A G C P1 -9.6 0 249325
- G C T A C T A A A A A G G T T T A T G T C C C A T G G G A A A A G T T T A G G C T P1 -9.9 0 215437
- A A A G T C C T T G G G C T G T T G A A C A G A A T C C A A C C A C A C T A G A A P1 -11.9 -2.6 340055
- T A T T A G C C A C A G C T C G T A T T C A T T C A G T A A T T C T A C C C C T T P0 -7.1 0 322463
- C G C G G G C C T T G G A C A A C C C C C G T A C G G C C A C T G G C G A G G A A P0 -18.6 -0.5 141314
- G G A A G G G C A T C A T A C A A A A G C T G T A C A A T T A G G A C C T C G A T P1 -7.5 0.2 17794
- X X X X X X X X X X X X X X A T G C C C C A G G A A A A A A C A A C G G C C G A G P0 -4.2 0 250590
- A C A A T G G A A A A A C T C C T G T T C G T T G T A A G A T C A C T G A A G G A P0 -10.2 0.4 297853
- C C A C A A G C A C A A A T C T T C G G C G C G G A A T A T A A T C C C A A A G T P1 -7.9 2.7 315972
- A T T C T T T C G T A C T C T C T T C T C T T T A C C A C G C G A T A G G T C A G P1 -7.5 0 331006
- A G A A A T T A T T T C G G T T C A A A C C T T A C T C A A G G A A C G C G G C A P1 -9.7 0 48890
- T T T C G A T C C C T C C G G T G A T G C C A G A A G T C G T T T C G A T A T A C P1 -10.3 0 175667
- T T A G T C T C C A T C A T T T A C T C C C C C T T A T T T T A G T A G G C G C C P0 -5.2 0 304465
- T C C A T T C G A G A A A C G A G G A G C A C G A C T G A A G T G G C T A T A C A P2 -11.0 -1.3 332701
- T A C A G T T C A C T C A A C G A T T G C C T T T G G G T T C C G A A C T C C A T P0 -11.7 2.3 332384
- C T C T T C G C T C T G G A C A G G A G C G C T A A T G G A C A C G G G G A G G G P1 -16.5 -0.9 322750
- G T C T C C A T T T T T G T G A C A C T C T T C C T C A A G C A A G G C A G C C G P0 -9.4 -1.2 249323
- G C T T C T C C T T G T T C C T G T T C C T A A C T C C T C C C C G G G T A G T T P0 -8.1 0 78722
- G G G C G C T C C G A A G T A A A G G C C A A A C A C T T C G G C C T A A G G G G P0 -15.1 -0.6 331059
- A A A A A C G T A T C A C C C A C T T C C T A C A A T C C G G C C T G A A C C T T P0 -4.5 0 316795
- A A G A G T A T G G T G C T T T A A T G C G T A A T A A C A C A T G G C A C T T G P0 -13.2 5.6 47710
- G C C G A T C G G G T G T C T T C A T T C A A G C G A G G G T A C A G A G G A A G P0 -14.2 -1.6 173013
- A T C T A C T T A T T G T C T T T T T G C C T T T G C T C G G T A G T T C C G T A P0 -5.8 0 20488
- A C G T T T T C T C T T T G C G A G A T C C G A A A G T G G A G A A C G C A T T G P2 -16.0 1.4 295195
- T C A A T T G T T G C T T T C A C A A T C A A T C A C T A A C C G C A T T C T T G P1 -4.3 1.1 56367
- G T G C T G T T G G G A A A T C C G C A C A G A T A G G A T T G C A T A C T T G G P0 -11.3 -1.1 22019
- C G A G C A A A C T A A T C C A A T C C C G C A A A G G A T T G T T C A T G G A A P1 -10.5 4.4 212633
- T C A A A C T A C G G A A C C A A C T G C T T T C G C A C C G G G G G A A C A A G P0 -9.5 -0.300000000000001 53565
- T C G T A C A C A A T C A A C G G A G G C C C C C C C G A C A T A T G T T G C A A P1 -10.1 0.9 78892
- A C T C G G C T C G C G C G C A A C C C C G C C C C G T T A T G T T A T G G A A G P0 -8.8 1 322160
- G A A A A T C G A T T A T G C T C T T G C G G A A G T A T C C A C T C G T A A C G P0 -7.7 4.7 174198
- A G A T G A G C T T A C A G G A C T G C C A A T C A A G C G A G C C A C C A G G T P1 -11.3 0.699999999999999 321819
- T T C A A A G A C A G G A T G T A T T C C G A C G A A A T G C C C T G G A C T C T P0 -9.1 0.5 59587
- A A A A A G A G A T G G T T G T G G C G C G A A G T A C T C T T G T G C A C C T A P0 -10.6 -2.1 322205
+ A A T A T C T C C G G T A G T C A G T C C A T T T C C A T C A G C C G G C C G G T P1 -9.9 0 20690
+ A A A A G A T T T T T C A T G T C A T T C C C A T T T A G G T T C G A T T C G G A P1 -6.5 0.5 50478
+ T A T T G C C C C C A A C C G T T T C C C G T A C C T C T A T A G A A A C A G A A P0 -7.4 1.4 50855
+ G T C C A T T T C C A T C A G C C G G C C G G T G G G A G C G A G A A G T A T G G P0 -13.0 2.3 20707
+ T C G A T A T T T G C G G A G T G G A T C A T C C C T C T C G A A A A C G A A G A P0 -15.0 0 20569
+ T T T C A T T A C T T C A T C C T T T C C A T A T C C C T C T C C C T T G T T C G P2 1.2 -0.5 27079
+ C T C G C A A A A T C C A A C C A C T T C A C C T A C T T T A T T G C C C C C A A P1 -3.8 0 50826
+ A A T T T C A T A A G C A G A T C T T C C C C T C C A C A C C A A T C A C G A G T P0 -2.8 0.3 50384
+ T T C T C G A A A T G A T A A A G A A T C T G G T A C A C T C G A A T T G T A T T P1 -7.2 1.1 50553
+ T C T T T C A T C G A T T G G G T A T T C C T C T C C T T T T G T A T C T C T T T P1 -5.4 0 50907
+ T T C C T C T T T C A T T A C T T C A T C C T T T C C A T A T C C C T C T C C C T P2 1.6 -0.2 27073
+ T T C G G A T C C C T C T G T T G T T T C C C T T T C C T C C C G A A C C T T T T P0 -6.1 0 50513
+ G G A T A T G T C T G G T G T T T C T T C C A T C A A T C A T C C G G A T T T A C P1 -10.7 -0.0999999999999996 20747
+ A G A A G G G T T T C A T G T T C T T T C A T C G A T T G G G T A T T C C T C T C P1 -11.7 0 50892
+ G T G T G G T A T T C A T T C T G G T T C G G C T C T T G G A A T C A C A T C C A P1 -12.7 0 50769
+ T T T T C C C A T G T T A C A A C T T C C G T A C C A A T T C G A T C G A T C C G P1 -6.0 1.8 50679
+ T T A T A C C A A T A C T G A C T A C C C A T T T C C A T T G T T G T G C T T T C P1 -4.5 0 20492
+ A T C G A T T G G G T A T T C C T C T C C T T T T G T A T C T C T T T A T C C A A P1 -6.5 0 50913
+ T T T A T T G C C C C C A A C C G T T T C C C G T A C C T C T A T A G A A A C A G P1 -7.4 -2.1 50853
+ A T C T G T T G C T C A A A C T G A A T C A C G C C A A T G T T A T G G A A G T T P0 -10.9 -0.0999999999999996 1989
+ T C C G G A T T T A C G C C G T A T A T C A A C A G A T T A T G G T T T C G A G G P1 -11.8 -2 20777
+ A A T G A C T T C C T C T T T C A T T A C T T C A T C C T T T C C A T A T C C C T P2 -4.4 0 27067
+ C T T T C C T C C C G A A C C T T T T T C T C G A A A T G A T A A A G A A T C T G P1 -7.6 0.2 50535
+ G A C T C T T T C T T G A A C A A T T T C A T A A G C A G A T C T T C C C C T C C P0 -9.2 -3 50369
+ A A G T C A A A A G A C C T C T A G C T C A T A G T T C G A T T G G A C A T G T A P1 -10.4 0 25196
+ T T C T A C A A T T G G T A G G T C A C C G G G T T A T T C A A A T A A G T C G T P0 -10.6 0.300000000000001 50627
+ G C A G T A T G C T C T T A A T G A T C C C G G C T C A T G A T T T A A T T G C C P1 -9.0 0 62531
+ A A A C A T T C T A T T A G G G A G C C C G G T C T T G A C T C T T C T G T G T G P1 -9.2 0 50733
+ T G T A T C T C T T T A T C C A A T T T C G G T C T C G A T T A G T T C A C A A G P1 -6.2 2.6 50937
+ T G C T C T T A A T G A T C C C G G C T C A T G A T T T A A T T G C C A T G T A T P1 -8.2 0.9 62525
+ A C C G G G T T A T T C A A A T A A G T C G T G T T T T C T G T G C T T T T C C C P0 -7.1 0.600000000000001 50645
+ A T T C C C A T T T A G G T T C G A T T C G G A T C C C T C T G T T G T T T C C C P0 -8.3 -0.800000000000001 50495
+ T A A C G A A A G A A A G A T T G A A C C T G A T G C T T C T T T A A A A C A A A P1 -7.7 0 12455
+ T T G A A A A A G A T T T T T C A T G T C A T T C C C A T T T A G G T T C G A T T P0 -10.8 -2.2 50474
+ T G C A A A T A T G T C A C G T G T T T C T A T T G T T G C T T C C T A T G G G G P2 -9.1 0 25077
+ C T A T A C A A G G G T T C A A G T T T C G A T C G A T A T T T G C G G A G T G G P1 -7.4 -0.600000000000001 20546
+ T C A T C A A A T G G C A C T C A G T T C A T A T C T G T A A A T G T T C A A T C P2 -4.8 1.9 27127
+ G G C T A T G A C C T T C T C C A T T A C A A T G T T C T C A T A C G C A G G A A P2 -7.5 0 25416
+ T T C A C C T A C T T T A T T G C C C C C A A C C G T T T C C C G T A C C T C T A P1 -1.1 0 50844
+ A A C G A A G A T T T G A A G T T G T C C A T A A T T T A C T G A G T A C T C G G P0 -9.4 0 20602
+ C A T T T C G A T G T G T T T C G A T T C T T T C G A A A A A G A G A G G T T T G P2 -12.7 -0.5 62611
+ T G A A T T C A T T G T A T T A A T T C C A C T T C C T A C T C G C A G T A T G C P2 -6.8 0.600000000000001 62563
+ T G C G C C T A A A A T C T C T A T T T C T G C A A A T A T G T C A C G T G T T T P2 -6.2 1.9 25056
+ G A C T T C C T C T T T C A T T A C T T C A T C C T T T C C A T A T C C C T C T C P2 -1.1 0 27070
+ T T T T T A T T C C T C T C G T A T A T C G T C G T C A C G C C C T T A A T G A T P2 -4.0 -0.6 50428
+ A G A T G C A T T C G C C A T A G T T C C A G C A T T A C G G C A A A C C C G T G P2 -11.2 0 25326
+ A A A A G A G A G G T T T G A T G C T T C T G A A T T C A T T G T A T T A A T T C P2 -10.8 -2.6 62584
+ G A A A C A A G T C T G C G G T A G T T C A A A A C T G G A A T T G G C A C A A T P1 -9.9 -1.2 12143
+ G C G A G A A G T A T G G G A T A T G T C T G G T G T T T C T T C C A T C A A T C P1 -10.5 -2.2 20735
+ T C A C C C A G A G C T G C G G A A C T C A C G A C T C T A T T A G A A A G T A G P2 -8.1 1.4 10995
+ C C A A A C G A A A G T C A A A A G A C C T C T A G C T C A T A G T T C G A T T G P2 -9.3 1.4 25188
+ T C A T T G T A T T A A T T C C A C T T C C T A C T C G C A G T A T G C T C T T A P1 -5.3 0.600000000000001 62558
+ C A T T T A G G T T C G A T T C G G A T C C C T C T G T T G T T T C C C T T T C C P2 -8.3 0 50500
+ A C T T C A T C C T T T C C A T A T C C C T C T C C C T T G T T C G A T C T T A C P0 -0.4 0.2 27086
+ C T T T C A T T A C T T C A T C C T T T C C A T A T C C C T C T C C C T T G T T C P1 1.2 0.0999999999999999 27078
+ A C G A A G T A A C A C G A A T A T C T C C G G T A G T C A G T C C A T T T C C A P0 -8.1 0.200000000000001 20677
+ T C G A T C G A T C C G G A A T G G A T C G G T T A A A C A T T C T A T T A G G G P0 -17.6 -2.4 50708
+ T T G G A A C A G C T C G C A A A A T C C A A C C A C T T C A C C T A C T T T A T P1 -6.0 -1.8 50817
+ G A G T T T T T T T T T A T T C C T C T C G T A T A T C G T C G T C A C G C C C T P1 -4.3 -0.3 50421
+ C A G C A G T G G T T G G A A C A G C T C G C A A A A T C C A A C C A C T T C A C P1 -18.7 0.300000000000001 50808
+ A A A G A T T G A A C C T G A T G C T T C T T T A A A A C A A A C T G C G A A G G P1 -8.1 0 12464
+ A G G T T T T G A A A A A G A T T T T T C A T G T C A T T C C C A T T T A G G T T P1 -9.2 -1 50469
+ A T T T T C C A C G G A A G C C G G C T C A A A A T A T T T G A T C T T A G G T G P2 -11.0 -0.199999999999999 62422
+ T T G G A C A T G T A G G T T A T A T T C G T A C T G G T T T C T C A T G T G G A P1 -10.5 0.4 25226
+ T T C A T C G A T T G G G T A T T C C T C T C C T T T T G T A T C T C T T T A T C P1 -5.4 0.0999999999999996 50910
+ G T G C A A G G C T T A C A G A A G T G C C C A A A C A A C C A C A A T A T G A A P0 -7.5 -0.8 12256
+ A C A T G T A G G T T A T A T T C G T A C T G G T T T C T C A T G T G G A A C C A P2 -11.4 0.199999999999999 25230
+ T A T T A A T T C C A C T T C C T A C T C G C A G T A T G C T C T T A A T G A T C P1 -4.3 0.100000000000001 62552
+ C C C T C T G T T G T T T C C C T T T C C T C C C G A A C C T T T T T C T C G A A P1 -3.5 0.2 50520
+ C A A T C T T T T T T T A G C G G T T T C C C C A G A G A T C T T T A T C A T T A P2 -6.5 -1.5 64103
+ G T T G G A A C A G C T C G C A A A A T C C A A C C A C T T C A C C T A C T T T A P0 -9.0 -3.4 50816
+ T G G G G C T T A C T T C C T A G C C C C A G T G G G A G T A G T G A C T A G C G P2 -20.8 -1.7 25515
+ C T C T A T T T C T G C A A A T A T G T C A C G T G T T T C T A T T G T T G C T T P2 -6.8 0 25068
+ A T T T T G A C C G G A T A C G A A A T C A C T G G T G C T C A A T C T A G T G G P0 -11.0 -1.8 22492
+ A T T T G A T C T T A G G T G C A T T T C C C T C T G G A A T A T T A T T G T T C P1 -6.9 -0.100000000000001 62396
+ A G G G T T T C A T G T T C T T T C A T C G A T T G G G T A T T C C T C T C C T T P1 -10.5 -0.199999999999999 50895
+ A T G T C A T T C C C A T T T A G G T T C G A T T C G G A T C C C T C T G T T G T P1 -8.1 3.2 50490
+ T G G T A T A T T T A T T T A T G C A T C A A T G A C G A T A G A T G C A T T C G P2 -11.9 -1.7 25296
+ A A T T T C G G T C T C G A T T A G T T C A C A A G A T T G A X X X X X X X X X X P1 -9.1 -1.9 50952
+ C T C T G T T G T T T C C C T T T C C T C C C G A A C C T T T T T C T C G A A A T P0 -3.8 0.4 50522
+ G T G G G G C T T A C T T C C T A G C C C C A G T G G G A G T A G T G A C T A G C P1 -19.0 -2.8 25514
+ A T C G G A A C A T G G G A A T A G A T C T T A T A C C A A T A C T G A C T A C C P1 -9.0 0 20471
- T T C C G C G A T A A T G G A A T G C A C G C A T T A A T T A T A T A T G A T G A P2 -9.2 0 11763
- A G T A C T C G G T A T A A C T C A C G C A T T C G T G T A C A A A C A A G T G C P2 -10.5 -0.6 20634
- T C C A A T C C A T T C T T G G G G T C C G A A A A A G A C A C T G G A T A T G T P2 -12.2 3.3 1801
- A T A C T A T A T T A A A C C A A A A G C A A A T G A A C T C A A G G G G C A C A P0 -4.2 1.9 11533
- G T T T C C C T T T C C T C C C G A A C C T T T T T C T C G A A A T G A T A A A G P1 -6.0 0.4 50529
- G T C A G A G A T T C A T A C A G A C A C A A A G G G G C C C T T A T T T T A A A P0 -8.1 0 1860
- A C G G G G A G C A C C T C A G T A T A C G A T C G C G C G C A G T A A C T G G G P1 -11.7 -1.2 25802
- G G C C C C A T A T T C A G G G T G T G C C A T G G G G G A A T A T T T C C G C G P1 -16.1 -1.9 11729
- G C A A A T G A A C T C A A G G G G C A C A A A T G A G A G T G A G A C A T T G T P1 -9.0 0.0999999999999996 11552
- G C A C C T C T C C T A A C T A T T G C C C A T T T A T T C T G G A A T A A T T T P0 -5.4 0.5 62715
- A T T A C G A A G A T G T A T T A C G T C A G G A T C T G T T G C T C A A A C T G P0 -9.4 -2.4 2013
- C G T G T T T C T A T T G T T G C T T C C T A T G G G G G T A C A T T A C A A C A P0 -12.8 -0.9 25090
- A A A G A T T T T T C A T G T C A T T C C C A T T T A G G T T C G A T T C G G A T P2 -7.2 -0.2 50479
- A T A T T C C A T T C T T G T A G C A G C C A C C G C T T C G G A T C C T G C T C P1 -10.2 0.100000000000001 11675
- C C T G C C A T T T T G A A C C C A C C C C G G G T T C C A T C G A T C C C G T C P2 -13.1 0 42695
- T G G A T T G A A C G A G A T T C A A G C T G G A G A A A T G G T G G A A T T T G P1 -10.5 -1.8 11117
- C C G A C C A C C A G G C C G T G A G G C T T T C C C A G G G G A T G T T T T C T P1 -14.6 -3.4 11852
- C T T T A T G A A A G G A A T C A A G G C C C G G C C C G G C T C G C G T C G T T P1 -11.0 -0.6 25853
- T G T T T C T T C C A T C A A T C A T C C G G A T T T A C G C C G T A T A T C A A P1 -6.4 1 20759
- T A T T C A A G A T T A C T G C A G T T C C T T T T C A T A T G T G G G C A C C T P1 -6.3 0.100000000000001 22571
- G T C G A G T G T C T C T G T T C T A C C T G G T G C G A T A G C T T T T A G X X P2 -9.7 1 42818
- A T T T C G C T A T T T C G A T T T T G C T A G T C C T T G G G A A C A G C G T A P1 -12.0 -2.2 20921
- T T A T G A A A T C G A A A T C G A T T C T T T T T T A G A T A T C T G G A T A G P1 -8.3 2.6 26225
- T A A C T G G G A G T C C T A T T A C A C C T A A X X X X X X X X X X X X X X X X P1 -5.8 -1.7 25769
- C C A T A G A A G G A A T T C A A T C A C T A C T A A T T G G T A T A T T T A T T P1 -9.9 0.199999999999999 25268
- T C C T T T T C A T A T G T G G G C A C C T G A T A T C T A T G A G G G T T C A C P2 -11.6 -1.8 24987
- T T A G G C C G T G T G G T C G A C G C C T T G G G A G T A C C T A T T G A T G G P2 -13.1 -0.199999999999999 11301
- G A A A C A G A G C T C T T T T A T C G C G G A A T T A G A C C T G C T A T T A A P2 -7.6 -1 12051
- G A G A T C A C A A A C G T A G A T T G C T C G C G G C T A A A T A T G A A T T G P0 -8.5 -0.7 1442
- T G A G A C G A C T C T T T C T T G A A C A A T T T C A T A A G C A G A T C T T C P0 -10.2 0.200000000000001 50363
- T G C T C C T G C A G T G C A A G T C C C T G C C A T T T T G A A C C C A C C C C P1 -8.5 1.1 42676
- A A A T G T C A T T A T T G T T A C G C C G A C C A C C A G G C C G T G A G G C T P0 -13.4 1 11833
- T A T T C G A G G G T T C A A T G T G A C T A T T G T C A C T T C G G C C A A T A P1 -14.9 -2 1571
- A G G T A G C T T G A C T G C G T T A C C C G T G A T T G A A A C A C A A G C T G P1 -12.4 -1 11948
- T G A A A G G A A T A G C C T T G A A T C T T G A G A A T G A G A A T G T A G G T P0 -11.5 -2.1 11167
- G G A C A G A C A A A C T G G A A A A A C A G C A A T A G C T A T C G A T A C T A P1 -8.0 1.9 11498
- X X X X X X X X X A T G A G A C G A C T C T T T C T T G A A C A A T T T C A T A A P2 -6.7 -0.7 50353
- A A C C T T G C T T C T G C T C G C C G C T G G C G C A C C T C T C C T A A C T A P2 -10.0 -1.1 62740
- G A A A T A T A C G A G A T C A C A A A C G T A G A T T G C T C G C G G C T A A A P0 -8.6 -0.199999999999999 1451
- A C A A A G C A C T G C T T T G G G C C C A G G A A G C G A A G G G A A T G A G C P0 -14.3 -1.3 26115
- T G G A A A A G T A A G G A A T T T T C C T T A C C A T T A C T T C C G T G A A T P1 -18.1 -2.3 61209
- G T A T T T T C A C G G G T C G C C C T C G T T C C G T A G T T G A G T T C T T T P1 -8.6 -0.5 1300
- C C G G C C C G G C T C G C G T C G T T C C A A C A A C C G A C G G G G A G C A C P1 -16.7 -0.0999999999999979 25832
- T G C G A T T G G A C A A A A A C G C T C G A C T G T G G C A C A A T T A G T T C P1 -9.3 0 11606
- C G G C C C G G C T C G C G T C G T T C C A A C A A C C G A C G G G G A G C A C C P2 -17.1 0 25831
- T T C A T C G T G G A A C C C G T T C C C C C A A C G A A T T G G A T T T T C A T P0 -12.4 1.5 42519
- A A T C A A G G C C C G G C C C G G C T C G C G T C G T T C C A A C A A C C G A C P1 -12.2 1.2 25841
- T T T A A T T G C C A T G T A T T T A G C T A T T G A G C T T C A A A G T T T A T P2 -7.7 -0.5 62500
- G G G A G T C A T T G G A G C A A A T G C T G C A T T C C G T C A A A G A A A G A P0 -10.7 0.200000000000001 60907
- T C A A T T A G C C A A G A T T T T G A C C G G A T A C G A A A T C A C T G G T G P2 -12.9 0 22479
- A T T T C A T A A G C A G A T C T T C C C C T C C A C A C C A A T C A C G A G T T P1 -2.8 0.4 50385
- C A T A T G T G G G C A C C T G A T A T C T A T G A G G G T T C A C C C A C C C C P0 -15.9 1.4 24994
- C C T T T T T G T A C T A T T T A T T T C A C G G T T T T T C G G G A A A A T C T P1 -6.3 0 42376
- A A G A C C T C T A G C T C A T A G T T C G A T T G G A C A T G T A G G T T A T A P2 -12.7 -1.1 25203
- A A T G A G C T C G G C T G C T T C T C C T C C A C A C T T C T T T A T T T C T C P1 -5.0 0 26081
- A A A G T A A G G A A T T T T C C T T A C C A T T A C T T C C G T G A A T G T G A P2 -17.2 -1.9 61205
- G A G A A G T A G A A A A T G G G G A T C A A C A A A A T T C T G A X X X X X X X P1 -5.4 1 60828
- T G T T C T C A T A C G C A G G A A T A C C C C C G T T A G C C G G C T T T T G T P1 -8.9 0.0999999999999996 25439
- C T G G T G T T T C T T C C A T C A A T C A T C C G G A T T T A C G C C G T A T A P0 -13.6 0 20755
- A A A A T C T T T T T T C A T T T T C C C A G C G T C C T A G A A T T G C C T T T P2 -4.8 0 42410
- T T G C T C A A A C T G A A T C A C G C C A A T G T T A T G G A A G T T C C T G G P2 -8.3 -1.2 1984
- A T G T G G G T T G G C T T G G A T T A C T T A G T G T T C T A A T A A C C T T G P1 -15.2 -1.4 63984
- T A G C T C A T A G T T C G A T T G G A C A T G T A G G T T A T A T T C G T A C T P1 -10.6 -1.1 25211
- T C C A T T C T T G T A G C A G C C A C C G C T T C G G A T C C T G C T C C T C T P2 -10.2 1.1 11679
- T G A G A T C G G T C G A G T G G T C T C A G T T G G A G A T G G G A T T G C A C P1 -15.1 -2.4 11069
- A T T A C T T A G T G T T C T A A T A A C C T T G C T T C T G C T C G C C G C T G P2 -5.4 0.3 62758
- A C G T A A A T C T G T G C A C G A A C C C A T G C A A A C A G G C T T A A A A G P1 -10.9 0 11405
- T A G A A G G A A T T C A A T C A C T A C T A A T T G G T A T A T T T A T T T A T P1 -9.9 -0.4 25271
- T G G T T C G G C T C T T G G A A T C A C A T C C A G C A G T G G T T G G A A C A P1 -17.7 0.199999999999999 50784
- A G C A G G A A A G T C G T T T C G A T C C A A T C C A T T C T T G G G G T C C G P1 -11.7 -0.299999999999999 1820
- C A A T A C T G A C T A C C C A T T T C C A T T G T T G T G C T T T C T A A A A T P1 -4.4 -0.600000000000001 20498
- C T G C C A T T T T G A A C C C A C C C C G G G T T C C A T C G A T C C C G T C A P0 -15.2 0.200000000000001 42696
- G A A C C C A C C C C G G G T T C C A T C G A T C C C G T C A T C C C T G G A T C P1 -19.4 -0.199999999999999 42706
- G G A T G T T T T C T A T T T A C A T T C C C G T C T C T T A G A A A G A G C C G P1 -13.2 0 11882
- A T T G G A G C A A A T G C T G C A T T C C G T C A A A G A A A G A T G T A T A A P1 -10.2 0.800000000000001 60900
- T G G A G T T G T A T T T A G T A C C T C T A A G A A A G A T G A T T A T C C A C P2 -10.8 -0.9 64037
- T T C C A T G A T C T A T G G G T C T A C T G G A G C T A C C C A C T T C G A T C P2 -12.7 0 22440
- G T T G C T C A A A C T G A A T C A C G C C A A T G T T A T G G A A G T T C C T G P1 -9.7 -0.0999999999999996 1985
- A A A C C A A A A G C A A A T G A A C T C A A G G G G C A C A A A T G A G A G T G P1 -6.2 0.3 11543
- A G C A G A T C T T C C C C T C C A C A C C A A T C A C G A G T T T T T T T T T A P0 -2.2 0.3 50393
- C G T T A C C C G T G A T T G A A A C A C A A G C T G G A G A C G T A T C G G C C P0 -10.6 -1.7 11962
- T G C G C T T C G C G C G C C A T T G G C G C T T T G C T C T C C T C T T A T T T P0 -14.2 0.200000000000001 26025
