# Supplementary material for: Simple statistical models predict C-to-U edited sites in plant mitochondrial RNA
Source: BMC Bioinformatics. 2004 Sep 16;5:132. doi: 10.1186/1471-2105-5-132 (PMC521485; doi:10.1186/1471-2105-5-132)
Supplement: Additional File 4 — Combined data file File is plain text, space delimited. First row is column headings with variable names: edit; + site is edited, - site is not edited; -20 through 20, nucleotide position relative to edited site; cp, codon position; fe, estimated folding energy; dfe, difference in estimated folding energy between pre-edited and edited sequences; and loc, location of focus site (position 0) in GenBank file. Each subsequent line represents a observation. [file 1471-2105-5-132-S4.txt]

edit -20 -19 -18 -17 -16 -15 -14 -13 -12 -11 -10 -9 -8 -7 -6 -5 -4 -3 -2 -1 0 1 2 3 4 5 6 7 8 9 10 11 12 13 14 15 16 17 18 19 20 cp fe dfe loc
+ G C A T T G C T T T G T T T T T C T C T C C T T T C C T A T C A G C G A G T T C C P0 -5.6 -0.6 232334
+ C G A A C T A C C T A C T C A T T A T T C G G A G G T T A A T C A T A G A A C A C P1 -9.0 0.199999999999999 82161
+ C A A T T A G C C A A G A T T T T G A C C G G A T A C G A A A T C A C T G G T G C P2 -12.9 0 333042
+ A T C G A G A T T C T T C G G A C C A T C T T T C C T A G T A T C A T C T C G A T P2 -16.3 0 42368
+ T G T T C C G C A T G C T A G A T C T T C T A C T A T T C T A T G T T T T T C C C P0 -6.1 -0.5 162110
+ A A T C T T T C T A T G G A T T G C T T C T T T C G C C T C T T T C G C C G T C A P1 -7.1 0 163822
+ A A A G A A G A A T C T T T C T A A A T C A C T T C G G A T C A G C G G G G C C T P1 -10.0 0 26638
+ A T A G G A A C A A C C G C G C T G G T C G T A A T A G A T C G A C T T T C A T G PX -11.0 1.8 77332
+ A A C T C T A T T T G T G A C C T T T T C T C G T A T G T G G G A C T C T C T A T P1 -6.7 -0.3 20665
+ T C C T A A C G A A G T A G T T C C T C C G G A A T C C A A T G A A C A A C A A C P1 -9.0 2.2 188412
+ T T T G A C C T C T G T A T T C A T C T C G T T T C T T A T T T A C C T G G G T G P1 -7.5 0 240364
+ T G C C T T T T A T T T T T T T T A T T C G G A T A G G A T T T A T G T T G G C T P0 -10.8 0 51406
+ G C T T T C T G G T T G G G A A G T G T C T C T G T C C T T T T C A C T T C T T A P2 -13.6 0 140895
+ T C T T C A A G C T T T A C C T T A T T C T G A T C G T T C A G A G G G C G A T C P1 -10.9 -0.0999999999999996 133233
+ G G C T T C T A T T T C A A T T C G T G C T G G A C C G A T C G A T A T A C C A A P1 -7.2 1.4 240292
+ C G G T A C A T T C C G T T T T G T T T C C C A T C C C A G T C T T T C G C G A C P0 -8.3 1 77172
+ T G G T T T A C G T G T T A C T G G T T C C C G G A A G A G T T A A T A T C T C C P2 -9.8 0 157634
+ T G G T A T G G T A T T G T C A G A T C C G A A C A T A G G G C T A C T T T A T T P1 -10.0 -0.199999999999999 318083
+ A C A G G A G G T T G G T A T A C C A C C A T A A T G A A A C T G C C T T T T A T P2 -11.5 -1.2 51437
+ T C C A A A T T C A A G A A T A C G A C C G A T A C G A T T A A T T G G T C T G T P1 -10.9 -1.6 161799
+ T T T C T A A T G A T C G C C G T G T T C C G C A T G C T A G A T C T T C T A C T P2 -11.2 0 162094
+ A G G A C C A A G G A T A A T C T T T T C G G A A A G G A G G A G T A G G A G G A PX -8.8 3.3 25004
+ T T T A T T A T G G T G T C G G A T C C C A A A T T T T T A T G G A T T T T T T C P1 -8.2 1.9 232774
+ A G C T A T T G C A T T G T T T G C C C C A A T G A T G G C C T T T T T G A T C T P1 -10.2 -0.799999999999999 279118
+ A G T A A T G G A A G C A A T C G T C C C T A C C G T C G T A A A A T A A G A G C P2 -8.4 1.6 138018
+ G T C C G A C T C G T A A T T C A C T T C T G A C T C T G T G T T C G A T A G C C PX -8.5 -1.1 141949
+ T C C C T G T A T T G G T T A T G T T C C T T A T T T C T C G T C T A G C A G A A P0 -6.9 0 288006
+ A A T T C C T A T T C C T A T C T C T T C A T T C C C T C T T T T G G T C T A T C P1 -1.4 0 53457
+ T T C C G T T T T G T T T C C C A T C C C A G T C T T T C G C G A C A C T T C A G P1 -5.3 0 77165
+ G T C A G A A T T T G C A C C A A T T T C T A T C T A T T T A G T G A T T A G X X P2 -8.0 -2.3 260981
+ T T T T T T G T A T T C T C C T G T T C C T C G G A T A C A A T T C G A C T C T T P1 -9.1 0 161856
+ T C C A T C A T T G G C T A A A C A A T C A T T T G G T T A T G C C A T T T T G G P1 -15.3 -0.700000000000001 279061
+ C G A C A T A A G A T T A A A A G A T C C A A A C C T T C C T C T T C G G A G C A P1 -8.7 1.9 82074
+ C C C C A G A A A T T C T T G G A T T T C T T G C A A T A T G A G A T T G A A T G P1 -12.7 -3 141541
+ A T C G A C A T G A T A T A T T T G C T C A C A T C C C G G G C G A A G G T C A T P0 -16.8 -1.7 260406
+ G G T C T C T G G T T T G A T G G T T G C A C G T G C T A A A A A T C C G G T A C P1 -10.5 0 77207
+ C T T T A T C A T T A A T G C A A C C T C C A T T T T G C T C A T T C A T G G A G P1 -8.5 0 81209
+ T G C A G A A T C A A A T C C T G T T C C A C A A G A T C C T A T A T C A G C T A P1 -8.0 1.5 232252
+ T G G A A C T A A T C A T G C C T T T A C G C G T G C G C C C G G A A A C A T A G P1 -7.7 -0.2 41931
+ C C A T T C A C A A G G A C T C G A T T C T A T G T C C A A A C A T C A C A T G C P1 -8.5 0 138071
+ T T C A T T C T G T A A T T T T A C C C C T T C T T C A T T C T T G G A C C T C G P0 -6.1 0 257176
+ T C T T A A T A T T G T G A C T T T T C C A T G C T G T G T C T C A G G A A C C T P1 -6.4 -0.300000000000001 257133
+ A T A G A A A A T G A C G A C T C C T T C A A A A A A A C G A A G T T A T T C A A P2 -7.3 1.3 26550
+ C A T G T C A T T C C C A T T T A G G T C C G A T T C G G A T C C C T C C G T T G P0 -10.1 0 30610
+ G T C T C G G T A G G T G T A T T A T T C T A C A T T T T C C T A A A A G A A C A P0 -11.2 0 26966
+ G T T G G C T A T T T T T G T G G C A T C G A T T G T A C A A G T T C G T G A A G P1 -10.1 0 158236
+ A A A A G A C T T T T C A T G T C A T T C C C A T T T A G G T C C G A T T C G G A P1 -10.7 0.100000000000001 30599
+ A G A T G T A T C A C G T C A A G A T C C G T T G C T C A A A C C G A A T C A C G P1 -12.7 0 57820
+ C A C A T T T T C T A T G A T T A T T T C T A T T T T A G G T A T T C G G G G A A P1 -9.8 -0.700000000000001 189191
+ C T C T G T C C T A C T A C A G G T G C C G C G A C A A C C T T T A T C A A G T C P0 -8.3 0 144542
+ G T T C C C G G A A G A G T T A A T A T C T C C A T T A G C G T C A C C C T T T C P1 -9.2 0 157651
+ C G A A T G T G G T T T C G A T C C T T C C G G T G A T G C C A G A A G T C G T T P1 -14.6 0 260858
+ T C A A G A T C C G T T G C T C A A A C C G A A T C A C G C C A A C G T T A T G G P1 -8.8 0 57832
+ C C T C C A T A A A T T C T C C G A T T C A A A T G G C A G A G A A G T T T C C A P1 -7.4 1.4 167599
+ A C G A G T T T T T C T T C A T T C C T C T C G T A T A T C G T C G T A A C G C C P2 -8.1 -1.4 30540
+ T T C A A T T T T A T T T T T A A T C C C T G A T C T G G A A G T A A C C T T T T P1 -7.0 0 260795
+ A T G T T C A T G A C C A A T C G G A T C T T G A C G T A C C A G T A G G T A C C P0 -16.3 -1.7 135888
+ T G C T T T T T T T T G G G C T T C T T C T C A T T C T T C T T T G G C A C C T G P1 -8.9 -1.8 218593
+ T A G C T C T T G G G A T T T C G G G T C G T T T T A C T C T C T T T C A A A C A P0 -7.7 0 141617
+ T C C T C C A T T T A A G T G G T T C T C G C T T C T T C T T G T T C C T G T T C P0 -5.7 -0.3 157869
+ X X X X X A T G A G A C G A C T T T T T C T T G A A C T A T A T C A T A A A C T G P0 -5.2 -0.4 30478
+ C T G T T C G T A T T T C G T T C A T T C C A T C G G T A T G C T C C C A G G T A P0 -7.8 0 158028
+ A A T C C C T T T T C T T A A T A C C C C T A T T C T C C C T T C A T C C G G A G P1 -5.0 0.3 218692
+ T A A A A T A A G A G C A C C C G G C T C T G C C C A T T C A C A A G G A C T C G P1 -12.5 -3 138047
+ T G C T C T T T A T G A T C T C G G C T C A T G A T T T A A T T G C C A T G T A T P0 -8.2 0.9 79891
+ T C C T G T G C T A G G A A G C A T T A C T C T T C T T T T C A T T C C A A A T T P1 -8.6 0 161766
+ T T C T T G G G T A G A T A A T C G A T C G T C T T T C A T T T T G A T A G T G A P1 -10.2 -0.199999999999999 20623
+ C T A T C G T C G T A G A A G C T G T T C C T A G G A A A G A T T A T G G T T C T P0 -7.9 3.7 40564
+ A A T C C T C T G G A C G C T T G G C G C T C C C G T G G T T C G C G A G A A G G P2 -15.6 0 232464
+ T T C A A A T G G C A G A G A A G T T T C C A T A T T T A T A C C T T T T C T T G P1 -7.3 0 167617
+ C A T T T A G G T C C G A T T C G G A T C C C T C C G T T G T T T C C T T T T C C P2 -11.4 0 30621
+ C G A A A T A C A A T C G A T T C C T C C A T T T A A G T G G T T C T C G C T T C P0 -7.8 0 157854
+ A A T G G T A T T T C C T A C C G A T C C A T G C C A T T C T T C G T A G T A T A P0 -10.8 0.899999999999999 61087
+ A T T T T T G C T C G T G C T A G T G C C C C C A G A A A T T C T T G G A T T T C P2 -9.7 1 141561
+ T G T T C A C C C C A A A G T G T T C C C G G A C T G C A T G C A T A C A T C C G P1 -7.6 -0.3 169619
+ T G C A A G G C T G A C A G A A G T A C C G A A A C A A C C A C A A T A T G C A C P1 -6.4 3.5 302398
+ C T T T T C C T C C T G C A C C T T T T C C T C G A A A T G A G A A A G A A G A T P0 -7.7 3.6 30655
+ A T A A A A T C T G T T T A T C A A A G C G C T T C T C C G A T T G C T C A A G A P2 -8.1 -0.8 25809
+ C T C C G T T G T T T C C T T T T C C T C C T G C A C C T T T T C C T C G A A A T P0 -3.5 0 30643
+ T G A C T C T G T G T T C G A T A G C C C G A C C G T A G T G A T G T T A A T T G P1 -10.1 -1.5 141928
+ C G C T T T T T T T G T A G A A A G C T C G A C C A G C G A G A A A A A G T G T T P1 -13.1 -0.199999999999999 26266
+ C T A T T C C T A T C T C T T C A T T C C C T C T T T T G G T C T A T C T A C A T P0 -1.4 -0.4 53452
+ A A T G G A T C G G T T A A A C A T T C C A T T A G G G A G C C T G G T C T T G A P1 -14.9 -1.8 30842
+ T T T T G C T T T T T T T T G G G C T T C T T C T C A T T C T T C T T T G G C A C P1 -9.1 0 218590
+ T T C T A C A A T T G G T G G G T C A C C G G G T T A T T C A A A T A A G T C G T P0 -10.5 0.300000000000001 30748
+ C A C A T G C C A G C A G A T G T G G T C A C C A T C A T A G G T A C T C A A G A P2 -11.2 1.1 138105
+ T G T T C T G G A A A C A C G T C T T C C T A T T C C A T C T T T T C T C G A A T P1 -7.4 0 240109
+ T A T T G C C C C T A A C C G T T T C T C G T A C C T C T A T T G A A A C A G A A P0 -7.9 0.9 30976
+ C T A T A C A A G G G T T C A A G T T T C G A T C G A T A T T T G C G G A G T T G P1 -7.0 -0.2 24069
+ G T C G G G G T G G C T G G T G G T T T C G G G A T C C C G T A G A A A A T G C T P0 -13.3 -1.5 257251
+ G A A T T T T C C A C G G A A G C C G G C T C G A A A T A T T T G A T C T T A G G P2 -10.1 0.200000000000001 79790
+ T T T G G T A T T T T C C G T T T C T T C G G A T G A T A T G A T G G G T C A A G P1 -11.1 -1.1 189074
+ C G G A G C T G C T A C A A T T G C T T C A G C G G G A G C T G C T A T C G G T A P1 -16.9 2.1 278977
+ T C C A T G C A C A T T G T T C T T T C C A G G A G G T T G G C C G C C T A T C C P1 -8.6 0 143454
+ A T A T T C C T A T T A T G T C A A T G C C A A T T G A A T C A A T G T T A T T A P0 -7.2 0 189132
+ A C C T A T T C T G T T T A G T A C T T C A G G T G C T T T T G T T G C G T A T A P1 -8.8 1.5 21975
+ T T T T G T A T T C T C C T G T T C C T C G G A T A C A A T T C G A C T C T T C T P0 -10.0 -0.199999999999999 161858
+ A G T G T G G A A A G A T C T G A T T T C A T C T A A G G A G T G G C G A T T C A PX -9.1 0.5 24749
+ A T G T C T T A A A A C A A G G A G G C C A T A G G G A A A G T C T T T T T T T T P0 -9.7 0.200000000000001 232703
+ G C C G G C T T T T G T A G C A A A T T C T A T T T G T T C T T C G C C G C T T T P2 -13.1 0 329813
+ A G C A A C A C T T A C A A A T G C C A C T T C T T C C C G T C G C A T C C G T T P1 -6.5 -1.5 188247
+ C A T T C T T A C T T T T T T T A T G C C A A T G T T G G T G A C T G G A G A T A P1 -8.7 -0.999999999999999 141796
+ T C A A T A T G A G A A A G C C A T T C C A A A T A G T G T C A A A C C T G A A T P1 -7.6 2.3 302275
+ G A A A T C C G C G C A G A T A G G A T C G C A T A C T T G G T C A C C C G A T G P1 -9.5 1.5 141457
+ T T G G A A C A G C T C G C A A A A T C C A A C C A C T T C A C C T A C T T T A T P1 -6.0 -1.8 30938
+ C A A A T T T T T A T G G A T T T T T T C T T T G T T A C C G G G G T C G A C C C P0 -9.7 -2 232754
+ C C C G G G C G A A G G T C A T A A T T C G C A G G A A C A T T C T A C G G T G T P1 -15.3 -2.8 260381
+ A C T C G A C T T G T T A G A T A T T A C G G A G G T T T A G T G A G C A C C A T P2 -7.9 0.699999999999999 167345
+ G C A A C A T C A A C A A A T T C G C T C A T G A T C A A G T T A C A A C C T A A P2 -4.0 0 157964
+ A T C A C G A G T T T T T C T T C A T T C C T C T C G T A T A T C G T C G T A A C P2 -6.6 0 30537
+ C A T T T C G A T G T G T T T C G A T T C T T C C G A C C A A G A G A G G T T T G P1 -11.2 0 79977
+ T A T A G G A G C T A T A G C C G T T T C A T T C C T T T T C G T T G T T A T G A P1 -6.9 -0.300000000000001 77069
+ A T T A G G A C C T C G A T A T G G T T C T A T T C T G T T C A T C G T A T C G G P1 -10.4 0.299999999999999 218536
+ G T G T G G T A T T C A T T C T C G T T C G G C T C T T G G A A T C A C A T C C A P1 -11.5 -0.199999999999999 30890
+ C G A G C T T T G G A T A A A T G T C C C C A G A A A A C A G G A G T A T G C C C P2 -8.8 1.1 260518
+ T G C T T T T T A T G A A G T C G C A C C G G G A G C T A G T G C T T G C T A T C P1 -12.2 3.8 142844
+ A T G G A A T T A T T A T A G C G G G T C G G T C T A G T A A T T A G G G G G C G P0 -8.8 -0.9 318015
+ C T T G T T C C T G T T C C T A A C T C C T C C C C G G G T C G T T C C C A A T G P1 -7.4 0 157897
+ T G C T A A T A T T T T A C G T G T T T C T A T T T A T G G T T C C T A T G G A G P1 -8.0 -1.2 330204
+ A T T C C C A T T T A G G T C C G A T T C G G A T C C C T C C G T T G T T T C C T P0 -11.1 -1.2 30616
+ C T T T G C T A A C T T C C C C T T C T C A A C C C G T A T C T T G T T T G T T C P1 -2.2 0.5 240145
+ A A C T A T T G A C T C T A C T C G T T C G G A T G G G T G T T C A C C C C A A A P0 -10.6 1.9 169591
+ T A G T G A C T A G C G T T A T A G G T C G T T G G G C G G C C G G A A G G T T G P0 -16.0 -1.7 329737
+ T T G G G G T A G C A C C A C T A G A T C T T C A A C A A G G T G G A A A T T C T P0 -11.0 2.9 240626
+ A T C A A T A C A T G T T C C T A T G C C C A T T C C A A T C T T G T C T A A C T P1 -2.1 0 240184
+ C A G T A G G T A C C A G A G G A G A T C G C T A T G A T C G T T A C T G T A T C P0 -13.1 -2.2 135918
+ T A T C A T T A G C T C G G G T A G T C C C T G T T T C T G G T C T T T T A G T C P0 -9.6 -2.8 143260
+ C C T C A A G T A C T C C A A A G A C T C A A A T A T T G T A A A T C A A G A A G P1 -4.1 2 144418
+ A C C T G G G A G C A T T A G C C G A T C T G G T A C A T C A A T A C A T G T T C P1 -9.9 -1.1 240211
+ A A C C A C C G A T T T A C A A A T A T C A T T A A C C A C A G A A T T T A G T G P1 -4.1 -0.7 163771
+ C G C T A T G A T C G T T A C T G T A T C C G T A T C G A A G A G A T G C G A C A P2 -11.5 2.1 135938
+ T T T A T C A T T A A T G C A A C C T C C A T T T T G C T C A T T C A T G G A G T P2 -8.5 0 81208
+ A T T C C T C C A T T T A A G T G G T T C T C G C T T C T T C T T G T T C C T G T P1 -5.7 0 157867
+ T G C G G A A C C A C A T A T T G G A T C A C T C C A G T G C G G C A C G A A G C P1 -12.8 0 132207
+ G G A A T T T G A T G A T C T A T A A A C C G T C C C T A A C G A A C G A T C G G P0 -8.9 2.1 51727
+ T T T A C T T T A T A C C T A C T A T T C T G T C T G G T T T T T G G T T C C T A P1 -8.1 0 76814
+ T G A A T T C A T T G T A T T A A T T C C A C T T C C T A C T C G C G G T A T G C P1 -7.3 0.600000000000001 79929
+ C G A T C C C A A G T T C T T T T A C T C C A T T C A G A A A G T A T T T T C C G P1 -6.1 1.5 146029
+ C G T C A T C T T G G C A G G A A T T C C T T T A A A A T T T G G A A C C C A C G P1 -12.4 -1.5 163930
+ G A C T T T T C C A T G C T G T G T C T C A G G A A C C T T T T C A A T A C G G T P1 -9.0 0 257121
+ A A C T C G A A T T T C A A A T C A T T C A C T T G C T T T A A C T A C T C A T G P1 -3.4 -1.5 134440
+ T C A T T G T A T T A A T T C C A C T T C C T A C T C G C G G T A T G C T C T T T P0 -5.1 0.600000000000001 79924
+ T T C C A T C T T T T C T C G A A T C T C C T A T A A C G G A A G A A A T T G A A P0 -10.3 2.5 240086
+ T A C G G T C C G G A T T G C T A G C T C C C G T T C A T A G T T T T G C T A C A P0 -9.1 1.3 257086
+ A T C T T T C T A T A A A G A A A T T T C A G T T G A A A A A A T C A T A G G C A P1 -9.0 -0.800000000000001 82593
+ T T A C G A T G T T C A T G A C C A A T C G G A T C T T G A C G T A C C A G T A G P1 -13.7 -0.0999999999999996 135883
+ T C G A T A T T T G C G G A G T T G A T C A T C C C T C T C G A A A A C G A A G A P0 -10.2 0 24046
+ C A T G T A T T T A G C T A T T G A G C C T C A A A G T T T A T G T T T T T A T G P1 -8.9 0.9 79857
+ T G A T G G C C C A A G A A C A C G C T C A T T C T T C A G C T G T A G A G A A A P0 -11.1 0 134340
+ G C T C C C C T T T A T T T G A A T A C C C A C C T A C G G C T T T G A T T G T T P0 -4.4 0.0999999999999996 141335
+ T T C G A T G T G T T T C G A T T C T T C C G A C C A A G A G A G G T T T G A T G P1 -13.2 -0.5 79974
+ C C T T A A T A G A C G A A A T A T T C C T A T T A T G T C A A T G C C A A T T G P1 -8.4 0 189146
+ T A T T A T T T T T A T G G T C G T G C C T T G T G G C A C G G C A G C A C C C G P1 -18.0 -1.5 53562
+ C C C T C C G T T G T T T C C T T T T C C T C C T G C A C C T T T T C C T C G A A P1 -1.6 0 30641
+ G G A C G A A A T A C A A T C G A T T C C T C C A T T T A A G T G G T T C T C G C P0 -10.6 -1.1 157851
+ T T T T C C C A T G T T A C A A C T T T C G T A C C A A T T C G G T C G A T C C G P1 -9.6 -0.4 30800
+ A T A T T A C A G C A T T T T T A A T T C G T G A A T T T C T A A T G A T C G C C P0 -5.0 0.9 162068
+ C C A A G A A C A C G C T C A T T C T T C A G C T G T A G A G A A A C T T T T G A P1 -7.2 2.1 134347
+ T G C T C T G T T T A C T A T T C T T T C G T A C T T T C C T C T T T T T A G C A P0 -2.6 0 53206
+ X X X X X X X X X X X X X X T T G T T C C A T G A T C T A T G G G T C T A C T G G P2 -8.9 -1.2 333099
+ A T T T A C G G A T C T A T A T G C T T C G A T T G G A A C T G G A A G T T C C A P1 -14.0 -1.4 51480
+ A A G T C C G A A C G A T T G T C G A C C A C C A G A T T C G C T G G T C T G C A P0 -13.9 0.9 144506
+ T A T T A A T T C C A C T T C C T A C T C G C G G T A T G C T C T T T A T G A T C P0 -4.4 0.3 79918
+ T G T T T T T C C C G A A A G C G T G C C A A T C C C T A T G T T G T G C G G A G P1 -12.2 -1.1 162141
+ T C T T T C T T T C C T T G G T C T T T C G T T C T G T C A T A T T C C T A A T A P1 -1.9 0.6 232900
+ T G A A T G G A A A A G G G G T G C T T C G G A T C G G G A G T A A X X X X X X X P1 -11.6 -1.2 260660
+ T T C T G T G T G G T A T T C A T T C T C G T T C G G C T C T T G G A A T C A C A P0 -9.9 0.199999999999999 30886
+ T T A T G T T A A G T C T G G T C G C T C G G G C C G T T G T A C C T T T T G A T P0 -10.1 -1 318126
+ C C G T G A A A T A A C T C G A A T T T C A A A T C A T T C A C T T G C T T T A A P1 -6.4 -0.5 134431
+ T A C T T T G G C C A A T A T G A G T T C A C C T G G T A C T A G C A G C T T T A P1 -7.9 -0.2 167416
+ A C A T G T A G G T T A T A T T C G T A C T G G T T T C T C A T G T G G A A C C A P1 -11.4 0.199999999999999 330051
+ C T T T G T T T T A T A G G C T T T A T C A T A T T C A G T C G T A A G A G T T T P2 -6.4 2.5 188525
+ A C G A C T A G G A A A A G G C A A A T C A A A A A T T T T A C T T C G A A T T T P2 -5.6 0 132094
+ T C C T G C T G C T C A T G G T G T T T C A C G A T T A G T A T T G G A A A T G A P1 -12.9 -2.1 132147
+ G A T G T T A G A A G G T G C A A A A T C A A T A G G T G C C G G A G C T G C T A P1 -10.8 0 278947
+ A T G T G T A G G T C C C C G T A A T T C G A G T G A G A T T G T C A T G G C G C P1 -8.6 -0.899999999999999 288077
+ C T G T A C T A A T A T G T G T A G G T C C C C G T A A T T C G A G T G A G A T T P0 -6.5 0 288087
+ T T C A T C G A T T G G T T A T T C C T C T C T G T T C G T A T C T C T T T T T C P1 -4.3 0.9 31031
+ G A A A C A A G T A T G C G G T A G T T C A A A A C T G G A A T T G G C A C A A T P1 -8.9 -1.8 302512
+ C T A T T G G A C A T C A A T G G T A T C G G A C T T A T G A G T A T T C T G A C P0 -12.8 -0.600000000000001 42250
+ C T G G T A C A T C A A T A C A T G T T C C T A T G C C C A T T C C A A T C T T G P0 -6.6 -0.5 240191
+ X X X X X X X X X X X X X X X X X X X A C G T A C A T A G C T G T T C C A G C T G P1 -7.7 0 318389
+ G A A C T A C T A T C G A G A T T C T T C G G A C C A T C T T T C C T A G T A T C P0 -11.8 -2.1 42376
+ A T C G T A G T T C A G A T T C A A G T C G G T T C A G T G A G G G C G A C C G C P0 -12.8 0.0999999999999996 28670
+ T T A T T T C T A T T T T A G G T A T T C G G G G A A T C C T C C T T A A T A G A P0 -13.2 0.200000000000001 189177
+ C T T T A T A C A G A A G G T T T T T C C G T A C C A G C T T C T T C T A C C T A P2 -7.3 3.1 137931
+ G G A A A C A C G T C T T C C T A T T C C A T C T T T T C T C G A A T C T C C T A P1 -7.2 0.5 240103
+ A A T T G G A G G T A G C A T T C T A C C G A T G T T A A G T C A T G G A C T G G P1 -13.0 -1.5 167254
+ T T T T C C T C C T G C A C C T T T T C C T C G A A A T G A G A A A G A A G A T G P1 -7.9 -0.600000000000001 30656
+ G A A G C A A T C G T C C C T A C C G T C G T A A A A T A A G A G C A C C C G G C P0 -6.2 3 138025
+ T C T T A A T A C C C C T A T T C T C C C T T C A T C C G G A G C T G C C G T A A P1 -6.8 0.600000000000001 218701
+ A C C T T T T C T C G T A T G T G G G A C T C T C T A T C T T C T T G G G T A G A P2 -13.7 0.200000000000001 20652
+ A A A G A A A G A G A C C A C T A C T T C G C C T C T T T G T T G G A C C G C C G P1 -10.5 0.300000000000001 257412
+ G T A G T A T T T T A T T A T G G T G T C G G A T C C C A A A T T T T T A T G G A P0 -8.1 0 232781
+ C A T T G C T T T G T T T T T C T C T C C T T T C C T A T C A G C G A G T T C C G P1 -4.6 0 232333
+ G A T C G T T A C T G T A T C C G T A T C G A A G A G A T G C G A C A A A G T C T P2 -11.1 -1.4 135944
+ A T G G T T T C A T G T T C T T T C A T C G A T T G G T T A T T C C T C T C T G T P1 -6.6 -0.199999999999999 31016
+ C C C G G A A G A G T T A A T A T C T C C A T T A G C G T C A C C C T T T C T T A P1 -9.6 1.1 157654
+ A A C C G G C T T C T A T T T C A A T T C G T G C T G G A C C G A T C G A T A T A P0 -9.3 0.199999999999999 240296
+ A T G G T A T G G T A T T G T C A G A T C C G A A C A T A G G G C T A C T T T A T P0 -10.0 -1.2 318084
+ T T T C A A G A A G A T C C C G G G C T C G A T C T G G T T T A G T A T C A A G G P1 -8.5 2.7 143400
+ T C A A T T C G T G C T G G A C C G A T C G A T A T A C C A A T A A T A A A G T C P2 -4.5 4.2 240282
+ A C T T T C T G T T T T G T C G A G C C C T G C T T T G G T C T C T G G T T T G A P1 -9.1 1 77234
+ T A T T C C T C A A G C A A G G C A G C C G A T A A G T C A T C G A A G G G T T T P1 -8.4 0.4 82740
+ C C A G G C T A T T C A G G A A G A A T C G C A G C A A T T C C C C A A T C C T A P1 -8.6 2.1 188448
+ G T T A A T A T C T C C A T T A G C G T C A C C C T T T C T T A C C C T G C C T T P1 -5.8 0 157663
+ A C T T T T G C G A A C A A A A G A T C C A A A G A A T C A T T G A T A A A G C C PX -8.1 0 24693
+ C T A T G A A T T T A A T T T C G C A T C G G A A A C G A T T C T A G G A G A A G P1 -11.6 -1.1 157549
+ T A G T T G G G C T G T A C C T T C C T C A G G T G T C A A A T G T G A T G C T G P1 -15.3 0.0999999999999996 42048
+ C C T T A G T T A C T G G G G G G T T T C G G G G A A G A C C A A T G T G G G G G P0 -13.1 2 240428
+ A C G T T A T T C C G C T T C G T C T C C A T T T T C T T G A A A C T A T T C C T P0 -3.8 0.5 82774
+ G T T C T A A A A T G G T T A T T C C T C A C A A T T T C T C C T T G T G A T G C P2 -9.8 -2.9 42602
+ T G G G G C T T A C T T T C T A G C C C C A G T G G G A G T A G T G A C T A G C G P1 -20.8 -1.7 329766
+ A G C G G C T C A T A A A C C A T G T T C G T C A A C C A A G T T T G T T C A G T P1 -7.0 0.2 25104
+ G A A C T C A A T T T T A T C T C T C C C T C G T T A C G A A C A A G A A A G T G P1 -4.7 1.8 232639
+ A T T G T T C T A A A A T G G T T A T T C C T C A C A A T T T C T C C T T G T G A P2 -9.5 0 42605
+ T A A A A T C G A T T A T G C T C C T G C G G A A G T A T C T A C T C G T T A C G P0 -8.5 0 25582
+ G T T T G C T G C T C C A A C C A T T A C C A A A C T A A T A C C T A T T C T G T P1 -4.8 0 22005
+ C G T T A T G G A A G T T C C T G G A T C G T G T G A A A T A A G A G T A G T A C P1 -8.7 0.200000000000001 57865
+ T C T T T C A T C G A T T G G T T A T T C C T C T C T G T T C G T A T C T C T T T P1 -4.3 0 31028
+ T C G G C T C A T G A T T T A A T T G C C A T G T A T T T A G C T A T T G A G C C P2 -15.0 0.6 79877
+ T G G T A C T A T A A T T C C T A T T C C T A T C T C T T C A T T C C C T C T T T P1 -3.5 -0.2 53466
+ C T C G G G T A T T A G C C A C A G C T C G T A T T C A T T C T G T A A T T T T A P0 -10.6 0 257200
+ T T T A T T G C C C C T A A C C G T T T C T C G T A C C T C T A T T G A A A C A G P1 -7.9 -2.4 30974
+ A C G A A G T A A C A C G A A T A T C T C C G G T A G T A A G T C T A T T T C C A P0 -8.4 0.699999999999999 23938
+ A T C G G A A C A T G G G A A T A G A T C T G A T A C C A A T A C G G A C T A C C P1 -13.0 -3.6 24144
+ T A C A A C C T A A G A T C T A T G A C C A T A T T A T G T T A A C T G T T C G T P0 -3.5 0.5 157995
+ C A T T C C C T C T T T T G G T C T A T C T A C A T T C A A G G A A A A T C A T A P0 -6.2 0 53437
+ T A G T G A G C A C C A T G C C G A A T C T C T C T A C C A T T T T C T T T T C T P0 -5.7 -0.5 167373
+ T C C C G A A G C G A C A C T T T G T T C T A C T C C T T T C A T T T A T A C T T P1 -4.8 1.1 163999
+ C T C G C A A A A T C C A A C C A C T T C A C C T A C T T T A T T G C C C C T A A P1 -3.8 0 30947
+ T T C G T T T T T C G T T C C G T T T T C G A C C C T A T C T A T G T T T C T A T PX -3.7 -1.2 134300
+ T A T G T C A A T G C C A A T T G A A T C A A T G T T A T T A G C T G T G A A T T P1 -12.4 -3 189122
+ T T A T G T G T T A T T T A T C C A T T C T T A C T T T T T T T A T G C C A A T G P0 -1.7 0 141812
+ A A A G T G G G C T G T A A T G A T G T C A G A A T T T G C A C C A A T T T C T A P2 -10.3 -0.100000000000001 260999
+ G G T T T A G T A T C A A G G T T C T T C T C T T T C T G T T C C T A T A T A T A P0 -7.7 0 143374
+ A T T A A G T T C G A A G A A G A T C T C A A T C T A T A A T G A A G A A A T G A P1 -6.1 2.7 188574
+ T A A C G A A A G A A A A A T G G A A C C A G A T G C T T T C T T A A A A G A A A P1 -7.9 -1.3 302206
+ A G G T C C G A T T C G G A T C C C T C C G T T G T T T C C T T T T C C T C C T G P1 -11.3 -2 30626
+ G G A A C C A T G G C A A T T A G G A T C T C A A G A C G C A G C T A C A C C T A P1 -6.5 -0.4 42558
+ C T A A C T T C C C C T T C T C A A C C C G T A T C T T G T T T G T T C T G G A A P0 -4.7 0 240140
+ G T C A T C C A T T A C G A A A A G A C C T T C C T C T G A G T G G A T A T G T C P0 -12.2 0.300000000000001 23797
+ T G G A T T A G C T C T T G G G A T T T C G G G T C G T T T T A C T C T C T T T C P1 -8.8 0 141622
+ T C A T C A A A T G G C A C T C A G T T C A T A T C T T T A A X X X X X X X X X X P1 -2.8 -0.5 327900
+ G G T A C A T T C C G T T T T G T T T C C C A T C C C A G T C T T T C G C G A C A P1 -10.1 -1.3 77171
+ T C T G G T G C C A A A T C G T C G C C C G T T T C C T T A T T T C T T T G A T A P0 -6.6 0.300000000000001 158190
+ G A T G G G T C A A G T A T T T G C T T C A T T G G T T C C A A C G G T G G C A G P1 -11.5 -0.0999999999999996 189044
+ C G A A G A C A T C G T A A A T T G G T C C G C G G G C A T C G C G A T A A G T C P1 -12.2 1.1 144583
+ C C C A G A A G C G G A A G C T G A A T C A G T T G C A G G C T A T A A T G T A G P1 -11.8 -0.700000000000001 287942
+ T C T C T A T G T A C A T G T T C C T G C G G C T C G G A T G A G T A T T A T T G P1 -8.2 0.9 240580
+ G T C A A T C T G A G A T C T T A T T T C G G T T C G A T A C G T C C A C C T A C P2 -10.6 -1.6 27027
+ C A C A C A A G A T G A G A C T T T A C C A C T G T G G A G C G G T T T T T T G C P1 -8.8 0 58285
+ A T T C G C A A A T A G G T C C G A C T C G T A A T T C A C T T C T G A C T C T G PX -8.0 1 141961
+ A G G A T A A G T T G C G T T G G A A T C G A G A A A G T T C C G T G G A G T T C P0 -9.4 2.1 51325
+ T C A G G C A G A T A A A G C A G C T A C A A A A G C T A T G C T T G T C A A T C P1 -13.5 0 141676
+ C T A G T T T C T T T G A T C C T A C T C G G T G T T C C T T T T C C A T T T G C P2 -4.5 0.2 260938
+ A G A T T C G C C A G G T G T A A A A T C C C A T T G T A T T C G A G G A G T A A P1 -7.0 0.9 260318
+ T A C A T T A G C G G C T C A T A A A C C A T G T T C G T C A A C C A A G T T T G P1 -7.2 0.7 25110
+ T T A T G C T C C T G C G G A A G T A T C T A C T C G T T A C G G A A T C T C A G P0 -9.1 2.1 25573
+ G A A A A A A C C T A A T T C C G C T C C A C G T A A G A T A G C C A A A G T A C P1 -3.8 1.3 260456
+ A A A A G A A T G G A A C G C T G C T T C G C T C T G C T G G A T G C G T C G G A P0 -12.9 1 232088
+ A G C A C C C G G C T C T G C C C A T T C A C A A G G A C T C G A T T C T A T G T P1 -10.7 -0.0999999999999996 138056
+ G G C G C A A A A G C A G A T A T G G T C T G G T A T T C C C C T G T T C C C T G P1 -9.6 -0.9 288041
+ C A A A A C A T C C C C T T T A T C T T C G C T C T T C C G G A A C C G G T A T A P0 -4.6 0.4 240497
+ T G T A A C A T C T G C T G A T G T A C C T C A T A G T T G G G C T G T A C C T T P1 -11.3 0.6 42072
+ G C A T C C C T A C T C A C C T G G T C C A T G C A C A T T G T T C T T T C C A G P1 -7.6 0 143472
+ A C G A A A T A T T C C T A T T A T G T C A A T G C C A A T T G A A T C A A T G T P1 -8.6 -2.9 189137
+ A G G A G G T A G A G T G A A A G A T T C G C C A G G T G T A A A A T C C C A T T P1 -10.1 0 260333
+ T A C T C G T T C G G A T G G G T G T T C A C C C C A A A G T G T T C C C G G A C P0 -12.7 0 169603
+ C G T T C C G T T T T C G A C C C T A T C T A T G T T T C T A T G A T G G C C C A P2 -6.4 -0.5 134309
+ A C C A A T C A C G A G T T T T T C T T C A T T C C T C T C G T A T A T C G T C G P1 -6.4 0 30533
+ C T C T A T T T G T G A C C T T T T C T C G T A T G T G G G A C T C T C T A T C T P0 -6.7 -0.8 20663
+ G G G C T T A T C A T G A A T T A G G T C G G G G T G G C T G G T G G T T T C G G P0 -12.9 -2.4 257269
+ G T C T A C T T T C A G G A A A T G T T C G G A A C A G A G A A C T G A C A A T A P0 -9.3 0.6 83029
+ G T T T C C T T T T C C T C C T G C A C C T T T T C C T C G A A A T G A G A A A G P1 -6.3 0 30650
+ A G G T T T T G A A A A A G A C T T T T C A T G T C A T T C C C A T T T A G G T C P1 -10.6 0 30590
+ T C T G A T C C C T A T T T G C A T T T C A G T G G G T T G G T C T G G T A T G A P1 -10.5 0.0999999999999996 162009
+ C A C G A T A T C T T T T T C T T C C T C A T T C T G A T T T T G G T T T T C G T P2 -8.3 0 42491
+ C T A A A A G T T G T A A A G C T G G T C G T C T T T C A T A T C G A G C C A T T P0 -10.4 -0.6 25387
+ T G G T T A T G T T C C T T A T T T C T C G T C T A G C A G A A A C T A A T C G A P0 -7.1 0.9 287997
+ C G A T A T A C C A A T A A T A A A G T C T T C A G T C A A C T G G T G G A A T A P1 -6.6 0.5 240262
+ A C G A C A T A A G A T T A A A A G A T C C A A A C C T T C C T C T T C G G A G C P0 -8.7 -2.1 82075
+ T C C T G T T C C T A A C T C C T C C C C G G G T C G T T C C C A A T G T T T G G P0 -8.7 0.700000000000001 157902
+ T T G A T C T T A G G T G C A T T T T C C T C T G G A A T A T T A T T G T T T G G P2 -6.7 -0.9 79760
+ G A G A G G T A T A A A A A T G A T T C C G G G G C G G A G C C G T A T G A C G C PX -9.6 1.1 143590
+ A T G T A C A T G T T C C T G C G G C T C G G A T G A G T A T T A T T G T T T A T P0 -8.3 -0.9 240575
+ T A C T A A T A T G T G T A G G T C C C C G T A A T T C G A G T G A G A T T G T C P0 -5.8 -0.399999999999999 288084
+ A A G A T C C A A A C C T T C C T C T T C G G A G C A G A A A C G G A C G T G G C P0 -11.0 0.0999999999999996 82060
+ T T T C A A T T T T A T T T T T A A T C C C T G A T C T G G A A G T A A C C T T T P0 -7.0 0 260796
+ C A T C T T T C C T A G T A T C A T C T C G A T G T T C A T T G C T A T A C C A T P1 -5.1 2.1 42351
+ A G A T C T A G A A T T G G G T C A A T C A C G T T T A T T A G A A G T G G A C A P1 -14.1 0 42153
+ A T A T A C T T C C T T G A C C A C T T C A A G A C A G A T C G A T C T A A A G A P1 -8.9 -2.9 164059
+ C C T T C T T C A T T C T T G G A C C T C G T T T C T T A A T A T T G T G A C T T P1 -5.8 0 257157
+ G G T T C G T C A G T A G A G A T G T T C C C A C G G G T G C C C C T T T T T C C P0 -12.6 0.5 53509
+ A T T T A T G G T T C T A C C T T T T T C T T A G C A A C A G G C T T T C A T G G P2 -8.3 0 218882
+ T T C C T T T A A A A T T T G G A A C C C A C G G G T T T T T A A G A T T T T C A P0 -9.5 2.6 163947
+ C T A A T G G G G C A A G T A T G T T T C T T A T T G T G G T T T A C C T T C A T P0 -11.0 -1.6 60520
+ A C C A G C G T T T G G T G C A G C A C C T G C A T T T T G G T G C A T T C T T C P1 -17.8 -1.5 232939
+ T C G T A C A C T T T A G T G G C A A T C G T A C C T G T T T T T C T A G G C C T PX -10.9 0 142139
+ T C C T C T G G A C G C T T G G C G C T C C C G T G G T T C G C G A G A A G G A A P1 -16.2 0.300000000000001 232462
+ G C A A A T C A A A A A T T T T A C T T C G A A T T T T G G A C C T C A A C A T C P1 -7.1 0.5 132108
+ T C T T T T T T T T T T T T T T G T C T C G A A C T T C G T G A A G A A C T C A A P1 -5.9 0.199999999999999 232672
+ G T C T T A T T T G T A T T T T A C T T C T T A T T G G T G C T G T T G G G A A A P0 -10.1 0 141494
+ G A C T T T T T C T T G A A C T A T A T C A T A A A C T G A T C T T C T C C T C C P0 -6.2 -3 30490
+ C A A A G T C G T A C A A T T A G G A C C T C G A T A T G G T T C T A T T C T G T P1 -12.1 -1.5 218524
+ T T T T T T T T T G T C T C G A A C T T C G T G A A G A A C T C A A T T T T A T C P2 -5.9 -1.2 232665
+ G G A A A A G G G G T G C T T C G G A T C G G G A G T A A X X X X X X X X X X X X P0 -11.8 0 260655
+ A C T T T T C A A C C A T T T T T G C T C G T G C T A G T G C C C C C A G A A A T P0 -7.9 0 141572
+ A T C T A C T C G T T A C G G A A T C T C A G G T G T C A A A G T G T G G A T T T P0 -10.3 -1 25555
+ G T T G G T G A C T G G A G A T A A C T C T C T T C A A T T A T T C C T G G G A T P1 -10.5 -0.0999999999999996 141772
+ C G A C T C T T C T A C G G C C A A A T C T C A A T T T G T G G A A A G C C T T C P1 -9.7 1.5 161889
+ C A G A T A T G G T C T G G T A T T C C C C T G T T C C C T G T A T T G G T T A T P2 -7.7 0.3 288031
+ C C T A C T C G G T G T T C C T T T T C C A T T T G C T T C C A A T A G T T C T A P1 -4.7 0 260924
+ G A G G T G T G A T G T A C A T G C A C C C A T T T C A A G G G G G T G C A A G A P0 -19.2 -2.7 218391
+ A T T T A G G T C C G A T T C G G A T C C C T C C G T T G T T T C C T T T T C C T P0 -11.4 0 30622
+ C G A T G A A T T A G A A G A G A T G T C A A C C G G C A A C C G T A T C T G G A P1 -9.3 -2.4 134674
+ G C T T C T C A C A G C T G C T C T T T C C A C A C C T C C G G A T A T C T G G T P1 -9.7 -0.799999999999999 158155
+ A C A A C C T C T A G C A G A T G G T T C G A A A T T G A T T C T A A A A G A A C P1 -9.9 0.299999999999999 318224
+ G T A G T C G G C C C G G A A T G C C T C G G T A G T C T T T C T A A T G C C T T PX -10.9 1 144105
+ T A T C C C T T T T C C A C T C A A T C C A G A A A C A A G A T T T G A C G T T A P1 -4.3 2.2 82809
+ T T C T A A T G A T C G C C G T G T T C C G C A T G C T A G A T C T T C T A C T A P0 -11.2 0 162095
+ G T C T G C T A G T T T C T T T G A T C C T A C T C G G T G T T C C T T T T C C A P0 -5.6 0 260943
+ A G T C A A C T G G T G G A A T A C A T C G C A T C A A C C T G G G A G C A T T A P1 -9.2 -0.0999999999999996 240238
+ G G T T T A C G T G T T A C T G G T T C C C G G A A G A G T T A A T A T C T C C A P0 -9.8 0.799999999999999 157635
+ G T G G G G C T T A C T T T C T A G C C C C A G T G G G A G T A G T G A C T A G C P0 -19.0 -2.8 329767
+ C G T A T T A A C C G C T A A T G C A C C T T T C T T T T A T C A A A T C T C A G P1 -6.8 0 232843
+ T G T G T C C A C G G G A C A A A T C C C A T T T G A A A T G G A T G G T G T G A P1 -16.1 -2.1 25176
+ G A C C G A T A C G A T T A A T T G G T C T G T G T G C C T C T C T T A T T A C T P0 -11.3 -2.2 161816
+ G A G T T T T T C T T C A T T C C T C T C G T A T A T C G T C G T A A C G C C C T P1 -4.4 -0.300000000000001 30542
+ T T T A A C C G T A G G C A T C T T G C C A G G A A G T T G G T G G G C T T A T C P1 -15.6 -1.8 257301
+ T G T A C T A C T A T C G G C C C T A C C A G G C A A C A T C T A C C T A C A C A P1 -8.4 0 145939
+ G G G T T T T G G A A G A T A T G G C A C T A A A A G T T G T A A A G C T G G T C P1 -10.3 -1 25407
+ C G C G G G C A T C G C G A T A A G T C C T C T G T C C T A C T A C A G G T G C C P1 -13.9 0.9 144562
+ T G T T A A G T C A T G G A C T G G T T C C T T C A G C C C T T T T T C T A T G T P0 -10.5 -0.199999999999999 167277
+ T C G G T C G A T C C G G A A T G G A T C G G T T A A A C A T T C C A T T A G G G P0 -16.3 1.1 30829
+ A G T A T T T G C T T C A T T G G T T C C A A C G G T G G C A G C T G C G G A A T P1 -15.0 -1.1 189035
+ T T G T T C T A A A A T G G T T A T T C C T C A C A A T T T C T C C T T G T G A T P0 -10.2 0.200000000000001 42604
+ G T C A A G A T C C G T T G C T C A A A C C G A A T C A C G C C A A C G T T A T G P0 -7.0 -0.9 57831
+ A G C C A A A A C G A A T C C T A T T T C G G C T A T T A C C T T C T C C A T T A P1 -7.9 4.3 329886
+ C T A G G A A A G A T T A T G G T T C T C G G G T A T C C A A T C A A T T A A T C P0 -7.7 1.7 40543
+ G G A A G C A T T A C T C T T C T T T T C A T T C C A A A T T C A A G A A T A C G P2 -8.2 1.1 161776
+ A T T T T C C A C G G A A G C C G G C T C G A A A T A T T T G A T C T T A G G T G P1 -10.0 0.300000000000001 79788
+ C T T T C A T T A T T C G T T A T T T C C G G G T C T T T T C G T T G C A T T C A P1 -2.7 -1.2 232999
+ T A T T T C A A T T C G T G C T G G A C C G A T C G A T A T A C C A A T A A T A A P1 -6.2 0.899999999999999 240286
+ C A G C A G T G G T T G G A A C A G C T C G C A A A A T C C A A C C A C T T C A C P1 -18.7 0.300000000000001 30929
+ G T T T T T C T C T C C T T T C C T A T C A G C G A G T T C C G A T C C T T T T G P1 -4.9 -0.100000000000001 232324
+ G G A A T C C G T A T A T G T T T T T C C G G T C G A T T A A A A G A C G C A G C P2 -11.1 -1.4 25683
+ A T C C T A A C G A A G T A G T T C C T C C G G A A T C C A A T G A A C A A C A A P0 -9.3 1.2 188413
+ C A A T T T T T G G G C C A A T T C C C C C C T C G T A C T A C C A A A A A A T G P1 -8.8 0 22065
+ A T C G T A G T T C A G A T T C A A G T C G G T T C A G T G C C G A G G C A C T G P0 -12.8 -0.300000000000001 204112
+ A A C T T C A T A T A T C C C T T T T C C A C T C A A T C C A G A A A C A A G A T P1 -2.9 2.1 82818
+ G G A G C C T G G T C T T G A C T C T T C T G T G T G G T A T T C A T T C T C G T P0 -10.4 0 30868
+ T C G A C C G A C A T C G A C T C A T C C A A A T T T T G A A G G A A G A G A T C P0 -13.3 -1.3 146072
+ T C C G G A T C T A C G C C G T A T A T C A A C T G A T T A T G G T T T C G A G G P1 -12.2 -2.2 23838
+ G A A C A A A A G A T C C A A A G A A T C A T T G A T A A A G C C C T C G A T A T PX -4.8 1.1 24685
+ T G T C G A A C C G G C T T C T A T T T C A A T T C G T G C T G G A C C G A T C G P1 -13.2 2.1 240301
+ T C T A T T T C T C A T T C A C A A A T C C A T C T T T G T T C A T G C T G C T A P0 -5.3 0 112224
+ C T C A T T A T T C G G A G G T T A A T C A T A G A A C A C C A A A A G C T G T G P0 -7.9 -1.3 82150
+ T C A A A A G C T T C C T G T C G A A C C G G C T T C T A T T T C A A T T C G T G P1 -7.0 1 240313
+ A T C C G T T G C T C A A A C C G A A T C A C G C C A A C G T T A T G G A A G T T P0 -10.9 -0.0999999999999996 57837
+ T T C G G A T C C C T C C G T T G T T T C C T T T T C C T C C T G C A C C T T T T P0 -6.9 0 30634
+ T T A T T T A C C T G G G T G C A C T G C G T T T T C A A A A G C T T C C T G T C P0 -8.3 0.699999999999999 240338
+ C C T T C T A A T G A C C G G C A T A T C T A T G A T T C T T T T C T A C C A G A P1 -5.1 0.800000000000001 257010
+ T G T T T A T C A A A G C G C T T C T C C G A T T G C T C A A G A C A T C T C T T P1 -8.1 1.5 25801
+ G G A T G C A T T C G C C A T A G T T T C A G C A T T A C G G C A A A C C C G T G P1 -11.3 1 329955
+ G A T T C G C C A G G T G T A A A A T C C C A T T G T A T T C G A G G A G T A A A P2 -6.8 0.5 260317
+ C A A T C T T T T T T T A G C G G T T T C C C C A G A G A T C T T T A T C A T T A P1 -6.5 -1.5 81239
+ T G T T T C C C A T C C C A G T C T T T C G C G A C A C T T C A G G T T T A C T T P0 -7.2 0 77157
+ A A C A C C A A A A G C T G T G G T A T C T T A T G G A C C T A A C A T A G G T C P1 -15.3 0 82125
+ C C G G A T A T C T G G T G C C A A A T C G T C G C C C G T T T C C T T A T T T C P2 -10.7 0.5 158183
+ A T A A G C A T A G A A A A A C T T C T C G T A A T G T A T T T A A C C A T A A A P0 -6.7 0.6 25619
+ C T T T G C A A T G T T A C T T G G T T C A A C T C T A T T T G T G A C C T T T T P1 -7.7 0.399999999999999 20686
+ A T T C T C T G G G C A C A T A G G A T C A A A G G T A A A G C A G G G C T T T C P2 -10.4 0.0999999999999996 155454
+ A T G T C A T T C C C A T T T A G G T C C G A T T C G G A T C C C T C C G T T G T P1 -10.1 2.3 30611
+ G T C T A A C T T T G C T A A C T T C C C C T T C T C A A C C C G T A T C T T G T P1 -1.2 0 240151
+ G T C T T T C G T T C T G T C A T A T T C C T A A T A A C T T A T C C A A T T A C P0 -1.3 0 232886
+ T G T A A T T G T G A T C T G T T T G C C A G A A C C A A G G G G T C T T T C T T P1 -8.4 0.0999999999999996 158071
+ C A C G A A A G T T G C C C C T T T T T C A T G G G G A T T T A C C C A T C A C A P0 -12.4 -0.6 82882
+ G T C T A T T T C C A T C A G C C G G C C G G T G G G A G C G A G A A G T T T G G P0 -15.9 1.7 23908
+ A C C G G G T T A T T C A A A T A A G T C G T G T T T T C T G T G G T T T T C C C P0 -7.7 1.2 30766
+ T C C C A C T C C A G T A T C C G C T T C G A T T C A T G C A G C T A C T A T G G P1 -8.4 -0.200000000000001 141406
+ A C C A G G G G T A T G C T G G G A T T C G C G A A G A G C A G C A C C T T A C G P1 -14.6 1.6 135847
+ A G A A T G G T T T C A T G T T C T T T C A T C G A T T G G T T A T T C C T C T C P1 -9.5 0 31013
+ C T T C T T C G C T A T G A T C T T C C C A G T A G T T C A T A T A G G A G C T A P1 -10.0 1.6 77099
+ G A C T T C C T T T T T C A T T A C T T C A T C C T T G C T A T A C C C C T C T C P1 -0.9 0 327957
+ T G T T C C A C A A G A T C C T A T A T C A G C T A T A C A T C C T C C T T G C A P1 -6.8 -1.7 232237
+ T C G T T C C C G T T C T T C A T T T C C G T C T T C T C G A A T C C A A G G G G P0 -7.8 0 53278
+ C T A T G A T C T T C C C A G T A G T T C A T A T A G G A G C T A T A G C C G T T P0 -10.5 -1.2 77091
+ G C T A A C T T C C C C T T C T C A A C C C G T A T C T T G T T T G T T C T G G A P2 -4.0 1 240141
+ C A T T T T T G C T C G T G C T A G T G C C C C C A G A A A T T C T T G G A T T T P1 -10.5 0.199999999999999 141562
+ T C C C A A T G T T T G G C A C T T T C C A T A C T T C G T G G G T G C A A C A T P1 -14.4 -2.2 157930
+ G T T C T T T C C A G G A G G T T G G C C G C C T A T C C T A G A T C T T C C C A P1 -11.5 -0.199999999999999 143442
+ A A A A T G C T T C T T T T A T G C C T C G G G T A T T A G C C A C A G C T C G T P0 -9.3 0 257218
+ G A T A G G A T C G C A T A C T T G G T C A C C C G A T G C T A T G G A G G G T C P1 -12.0 -1.3 141445
+ T T G T T A G A A A G C C A G A T G A T C T A T T T A G A A C T G T G G A A C T A PX -8.0 -3 24801
+ T T A C T A T T G G A C A A A T T T C T C C T T T G G T T T T C T T C T T G T T C P0 -8.8 -2.2 61318
+ A A A C T A C A C G A A A G T T G C C C C T T T T T C A T G G G G A T T T A C C C P0 -11.9 -1.5 82888
+ C C A A A C G A A A G T C A A A A G A C C T C T A G C T C A T A G T T C A A T T G P1 -7.6 1 330093
+ T A A T T T T T C G G T C A G A A T C T C G A C A G T A A T G T C T C T A T T A G P1 -12.0 -0.300000000000001 58102
+ A T T A A A A G A T C C A A A C C T T C C T C T T C G G A G C A G A A A C G G A C P1 -9.3 0 82065
+ T T T T C A T T A C G A A G A T G T A T C A C G T C A A G A T C C G T T G C T C A P1 -10.0 0 57808
+ G C A T G G A A T G T C T A A T T T T T C G G T C A G A A T C T C G A C A G T A A P1 -9.3 0 58090
+ T A T T T T T A T G G G G A T T C T G T C T A T C G C T G T A G G A T T C C T A T P1 -13.9 0 332989
+ A A T T G G C T A T G G A G A T T C C G C G C G G T C A G A A A T T C A T A C A G P0 -12.3 0.5 57942
+ G T C G T T T T T T G A T G G T T T T T C C G C T T C T C A C A G C T G C T C T T P0 -8.6 0 158133
+ T G T T C C T G T T C C T A A C T C C T C C C C G G G T C G T T C C C A A T G T T P0 -7.4 0 157899
+ T A C C G A A C C G C T T G C A G A A T C A A A T C C T G T T C C A C A A G A T C P1 -8.3 -0.800000000000001 232264
+ G T A C T A A T A T G T G T A G G T C C C C G T A A T T C G A G T G A G A T T G T P2 -6.0 4.6 288085
+ C T T T C C T T G G G C A G T A C C T C C C A A C A A G A T T G A T C T G T T T G P1 -10.6 -1.2 260753
+ C C G A A A C C T A A A T G T T A A G T C A G C A A C A C T T A C A A A T G C C A P1 -5.8 0.3 188268
+ G T T G G C T T C G T T G G G A G G C T C G C C T A G T T T G T T A C G T C A G C P1 -14.2 0 51372
+ T T T T C T T T C C T T G G G C A G T A C C T C C C A A C A A G A T T G A T C T G P0 -12.2 0 260757
+ A G G T G T A G C C G C A A T A G C A C C A G T T T T T A T A T G T C T C T T G G P1 -9.6 -0.4 61142
+ C C T C T G T A T T C A T C T C G T T T C T T A T T T A C C T G G G T G C A C T G P0 -7.3 0 240359
+ T T G G A C A T G T A G G T T A T A T T C G T A C T G G T T T C T C A T G T G G A P0 -10.5 0.4 330055
+ T C T T G C C T C T A T C A T T A G C T C G G G T A G T C C C T G T T T C T G G T P0 -9.4 1 143269
+ T G C G C C T A A A A T C T C T A T T T C T G C T A A T A T T T T A C G T G T T T P1 -7.8 0 330225
+ G A A T G G A T C G G T T A A A C A T T C C A T T A G G G A G C C T G G T C T T G P0 -15.2 -3.4 30841
+ C C A G A A A A C A G G A G T A T G C C C G C G T G T T T C A A C G A G A A C A C P1 -9.5 3.6 260498
+ G A T C A G A A T G G T A C T C G A A T C C A T T T A C G A T C C C G A G T T T C P1 -10.4 0.6 146233
+ C A G G A G G T T G G C C G C C T A T C C T A G A T C T T C C C A T T T T C A A G P0 -10.4 -2.3 143434
+ A C A T T T C T G T G A A T G C T A T T C T A A T C T A A G T G G T C T T A T T C P1 -7.4 1.3 161721
+ A A T A T A T A C G A G T G T T A T T C C G T G A A A T A A C T C G A A T T T C A P0 -10.2 0 134412
+ C A A T C C T A A C G A A G T A G T T C C T C C G G A A T C C A A T G A A C A A C P1 -7.8 1 188415
+ T A T T A C T T T T T T G T A T T C T C C T G T T C C T C G G A T A C A A T T C G P1 -9.1 0 161850
+ T T C C T T T T T C A T T A C T T C A T C C T T G C T A T A C C C C T C T C C T T P1 0.7 0 327954
+ T A T T A C T T C T G C A G G A G C T A C G A C G T C A T T C C T T G C G G C A A P1 -12.6 -0.0999999999999996 141295
+ C C C T T G T T G A T T C T G A A C T T C G T T C G C G A A G G A A C C G G A C T P0 -13.2 0 232559
+ A T C A A T T A A T G G G A C T T G G C C G G A A A G T G T T C T T G C C T C T A P0 -14.3 0 143299
+ T C T T A A C A G C G A T G G C T A T T C A T T T A A G T C T T G G G G T A G C A P0 -12.2 -1.1 240656
+ T C T T A C C C T G C C T T T T G A C T C G T A T T T T G T T T G T A C A C A A T P1 -3.9 1 157690
+ A T C G T T T T T T T A G T C T T C A T C A T T T A C T C C C C T T T A T T T T A P0 -0.2 1.5 60802
+ A G T T T G T T C A G T G G T C G T A A C G T A A T T G G T T A A T G G G G A T A PX -7.1 -0.3 25075
+ T A C T A T T C T T T C G T A C T T T C C T C T T T T T A G C A C G C G A T A G G P0 -6.8 0 53197
+ G T T G G A A C A G C T C G C A A A A T C C A A C C A C T T C A C C T A C T T T A P0 -9.0 -3.4 30937
+ T A T G T C C A A A C A T C A C A T G C C A G C A G A T G T G G T C A C C A T C A P1 -8.9 0.6 138092
+ G T T C A A G T T T T C G A C C G A T T C A C C A A G G A A T G T T T T G G T T G P0 -9.9 -0.200000000000001 61216
+ A T T A G A C C T G C T A T T A A C G T C G G C T T A T C T G T C A G T C G C G T P2 -12.1 -1.8 302580
+ G A G C A G C A C C T T A C G A T G T T C A T G A C C A A T C G G A T C T T G A C P0 -11.5 -2.2 135873
+ T C C C A C G G G T G C C C C T T T T T C C A A T G G T A C T A T A A T T C C T A P1 -9.6 0 53490
+ A A G T C A A A A G A C C T C T A G C T C A T A G T T C A A T T G G A C A T G T A P0 -10.0 -0.4 330085
+ A T A T T T T T C G T G G T C T A T A T C A T G C G A G T T A T A G C A G T C C T P0 -9.4 0 60559
+ T T A T G G G A A A G A G T A T A T T A C A G C A T T T T T A A T T C G T G A A T P1 -8.3 0 162054
+ T T C C C C T T C T C A A C C C G T A T C T T G T T T G T T C T G G A A A C A C G P2 -5.7 0 240135
+ A T C A A T A C A T G T T C C T A T G C C C A T T C C A A T C T T G T C T A A C T P1 -2.1 0 213122
+ A G A T G T A T C A C G T C A A G A T C C G T T G C T C A A A C C G A A T C A C G P1 -12.7 0 202577
+ T T T T C C T C C C G C A C C T T T T C C T C G A A A T G A G A A A G A A G A T G P1 -7.9 -0.600000000000001 115208
+ C T A T T C C T A T C T C T T C A T T C C C T C T T T T G G T C T A T C T A C A T P0 -1.4 -0.4 94456
+ T T T A T C A T T A A T G C A A C C T C C A T T T T G C T C A T T C A T G G A G T P2 -8.5 0 219146
+ G T C T T A T T T G T A T T T T A C T T C T T A T T G G T G C T G T T G G G A A A P0 -10.1 0 64576
+ T A C A T T A G C G G C T C A T A A A C C A T G T T C G T C A A C C A A G T T T G PX -7.2 0.7 202372
+ A A A A T G C T T C T T T T A T G C C T C G G G T A T T A G C C A C A G C T C G T P0 -9.3 0 31983
+ T T G T T C T A A A A T G G T T A T T C C T C A C A A T T T C T C C T T G T G A T P0 -10.2 0.200000000000001 209827
+ A C A T T T C T G T G A A T G C T A T T C T A A T C T A A G T G G T C T T A T T C P1 -7.4 1.3 147382
+ A G A A T G G T T T C A T G T T C T T T C A T C G A T T G G T T A T T C C T C T C P1 -9.5 0 115565
+ T C C A A A T T C A A G A A T A C G A C C G A T A C G A T T A A T T G G T C T G T P1 -10.9 -1.6 147460
+ T C A T C A A A T G G C A C T C A G T T C A T A T C T T T A A X X X X X X X X X X P1 -2.8 -0.5 194729
+ G T T G G T G A C T G G A G A T A A C T C T C T T C A A T T A T T C C T G G G A T P1 -10.5 -0.0999999999999996 64298
+ C A A T T T T T G G G C C A A T T C C C C C C T C G T A C T A C C A A A A A A T G P1 -8.8 0 25739
+ C T T T G C A A T G T T A C T T G G T T C A A C T C T A T T T G T G A C C T T T T P1 -7.7 0.399999999999999 24347
+ C A A A T T T T T A T G G A T T T T T T C T T T G T T A C C G G G G T C G A C C C P0 -9.7 -2 107512
+ T C G G T C G A T C C G G A A T G G A T C G G T T A A A C A T T C C A T T A G G G P0 -16.3 1.1 115381
+ G T T C T T T C C A G G A G G T T G G C C G C C T A T C C T A G A T C T T C C C A P1 -11.5 -0.199999999999999 62625
+ T G A A T T C A T T G T A T T A A T T C C A C T T C C T A C T T G C G G T A T G C P1 -7.3 0.600000000000001 217867
+ T G T A A C A T C T G C T G A T G T A C C T C A T A G T T G G G C T G T A C C T T P1 -11.3 0.6 84387
+ T C T T C A A G C T T T A C C T T A T T C T G A T C G T T C A G A C T A T G T T T P1 -9.2 -3 8608
+ A T A A G C A T A G A A A A A C T T C T C G T A A T G T A T T T A A C C A G A A A P0 -7.2 0.7 201863
+ C C T A C T C G G T G T T C C T T T T C C A T T T G C T T C C A A T A G T T C T A P1 -4.7 0 114121
+ T T A A G A A G A G A A A G A T T T A T C C G A A A A A A T A T C T T A C C A G T P0 -6.3 0 220940
+ C T A T A C A A G G G T T C A A G T T T C G A T C G A T A T T T G C G G A G T T G P1 -7.0 -0.2 27770
+ A C A A C C T C T A G C A G A T G G T T C G A A A T T G A T T C T A A A A G A A C P1 -9.9 0.299999999999999 177129
+ C T A T G A T C T T C C C A G T A G T T C A T A T A G G A G C T A T A G C C G T T P0 -10.5 -1.2 165050
+ C T C G C A A A A T C C A A C C A C T T C A C C T A C T T T A T T G C C C C T A A P1 -3.8 0 115499
+ T T T T C A T T A C G A A G A T G T A T C A C G T C A A G A T C C G T T G C T C A P1 -10.0 0 202565
+ C G A T G A A T T A G A A G A G A T G T C A A C C G G C A A C C G T A T C T G G A P1 -9.3 -2.4 7121
+ T T T T C T T T C C T T G G G C A G T A C C T C C C A A C A A G A T T G A T T T G P0 -12.2 0 114288
+ G G G T T T T G G A A G A T A T G G C A C T A A A A G T T G T A A A G C T G G T C PX -10.3 -1 202075
+ T C T T A A T A C C C C T A T T C T C C C T T C A T C C G G A G C T G C C G T A A P1 -6.8 0.600000000000001 96907
+ T T T G A C C T C T G T A T T C A T C T C G T T T C T T A T T T A C C T G G G T G P1 -7.5 0 212942
+ G A T A G G A T C G C A T A C T T G G T C A C C C G A T G C T A T G G A G G G T C P1 -12.0 -1.3 64625
+ G G T A C A T T C C G T T T T G T T T C C C A T C C C A G T C T T T C G C G A C A P1 -10.1 -1.3 164970
+ A A T T G G C T A T G G A G A T T C C G C G C G G T C A G A A A T T C A T A C A G P0 -12.3 0.5 202699
+ A T G T A C A T G T T C C T G C G G C T C G G A T G A G T A T T A T T G T T T A T P0 -8.3 -0.9 212731
+ A G G A T A A G T T G C G T T G G A A T C G A G A A A G T T C C G T G G A G T T C P0 -9.4 2.1 92333
+ C G G A G C T G C T A C A A T T G C T T C A G C G G G A G C T G C T A T C G G T A P1 -16.9 2.1 112484
+ A T C G T A G T T C A G A T T C A A G T C G G T T C A G T G A G T A T T A T T A T P0 -7.1 0 198682
+ A T C G A C A T G A T A T A T T T G C T C A C A T T C C G G G C G A A G G T C A T P0 -16.8 -1.7 114641
+ C G A A T G T G G T T T C G A T C C T T C C G G T G A T G C C A G A A G T C G T T P1 -14.6 0 114187
+ A C G A A A T A T T C C T A T T A T G T C A A T G C C A A T T G A A T C A A T G T P1 -8.6 -2.9 42330
+ T A A T T T T T C G G T C A G A A T C T C G A C A G T A A T G T C T C T G T T A G P1 -12.0 -0.300000000000001 202859
+ G T C G G G G T G G C T G G T G G T T T C G G G A T C C C G T A G A A A A T G C T P0 -13.3 -1.5 31950
+ T A C C G A A C C G C T T G C A G A A T C A A A T C C T G T T C C A C A A G A T C P1 -8.3 -0.800000000000001 107019
+ G T T G G C T A T T T T T G T G G C A T C G A T T G T A C A A G T T C G T G A A G P1 -10.1 0 143962
+ T C T T G T T C C T G T T C C T A A C T C C T C C C C G G G T C G T T C C C A A T P0 -7.4 0 143622
+ T C C T C C A T T T A A G T G G T T C T C G C T T C T T C T T G T T C C T G T T C P0 -5.7 -0.3 143595
+ T C T T T C A T C G A T T G G T T A T T C C T C T C T G T T C G T A T C T C T T T P1 -4.3 0 115580
+ T C A A A T A C T G G A A G G T G G A T C A C T T G T A G G A A T T G T A G G A A P2 -11.0 -0.4 11356
+ T T T G G T A T T T T C C G T T T C T T C G G A T G A T A T G A T G G G T C A A G P1 -11.1 -1.1 42267
+ X X X X X X X X X X X X X X X X X X X X C T G G T C C A T G T A C A T T G T T C T P1 -1.2 0 62589
+ A T A A A A T C T G T T T A T C A A A G C G C T T C T C T G A T T G C T C A A G A P2 -8.1 -0.3 201673
+ T T A C T A T T G G A C A A A T T T C T C C T T T G G T T T T C T T C T T G T T C P0 -8.8 -2.2 205981
+ C A T T G C T T T G T T T T T C T C T C C T T T C C T A T C A G C G A G T T C C G P1 -4.6 0 107088
+ A G A T C T A G A A T T G G G T C A A T C A C G T T T A T T A G A A G T G G A C A P1 -14.1 0 84468
+ C G A C A T A A G A T T A A A A G A T C C A A A C C T T C C T C T T C G G A G C A P1 -8.7 1.9 220072
+ T T A T G G G A A A G A G T A T A T T A C A G C A T T T T T A A T T C G T G A A T P1 -8.3 0 147715
+ C T G T A C T A A T A T G T G T A G G T C C C C G T A A T T C G A G T G A G A T T P0 -6.5 0 102174
+ C C C C A A G T A C T C C A A A G A C T C A A A T A T T G T A A A T C A A G A A G P1 -4.1 2 61686
+ A T T T A G G T C C G A T T C G G A T C C C T C C G T T G T T T C C T T T T C C T P0 -11.4 0 115174
+ T G C T T T T T A T G A A G T C G C A C C G G G A G C T A G T G C T T G C T A T C P1 -12.2 3.8 63216
+ A T G T T C A T G A C C A A T C G G A T C C T G A C G T A C C A G T A G G T A C C P0 -16.3 -1.7 5908
+ G G C T T T G A T T G T T A T T A C T T C T G C A G G A G C T A C G A C G T C A T P1 -9.6 -0.0999999999999996 64763
+ C G T A T C T C T T T T T C C A A T T T C G G T C T C G A T T A G T T T A C A A G P1 -7.4 3.1 115610
+ A T A T A C T T C C T T G A C C A C T T C A A G A C A G A T C G A T C T A A A G A P1 -8.9 -2.9 149717
+ T T T T G A T G G T T T T T C C G C T T C T C A C A G C T G C T C T T T C C A C A P0 -7.1 0 143865
+ T A T T C T T T T T A T G G T C G T G C C T T G T G G C A C G G C A G C A C C C G P1 -18.0 -1.5 94566
+ T C T T T C T T T C C T T G G T C T T T C G T T C T G T C A T A T T C C T A A T A P1 -1.9 0.6 107658
+ G C A A G A G C A C T T A G A C A A T T C A C T T T G A G T A C A G G A A A G T C P2 -8.2 0 140352
+ A A T G G A T C G G T T A A A C A T T C C A T T A G G G A G C C T G G T C T T G A P1 -14.9 -1.8 115394
+ T G T G A T C T G T T T G C C A G A A C C A A G G G G T C T T T C T T T G G A A A P1 -15.7 -2.2 143803
+ T C T C T A T G T A C A T G T T C C T G C G G C T C G G A T G A G T A T T A T T G P1 -8.2 0.9 212726
+ C T T T A T C A T T A A T G C A A C C T C C A T T T T G C T C A T T C A T G G A G P1 -8.5 0 219147
+ G T T A A T A T C T C C A T T A G C G T C A C C C T T T C T T A C C C T G C C T T P1 -5.8 0 143389
+ G G T C T C T G G T T T G A T G G T T G C A C G T G C T A A A A A T C C G G T A C P1 -10.5 0 164934
+ C T C A T T A T T C G G A G G T T A A T C A T A G A A C A C C A A A A G C T G T G P0 -7.9 -1.3 220148
+ C G A A A T A C A A T C G A T T C C T C C A T T T A A G T G G T T C T C G C T T C P0 -7.8 0 143580
+ C A C T G C G T T T T C A A A A G C T T C C T G T C G A A C C G G C T T C T A T T P0 -7.4 1 212983
+ T C T T A A T A T T G T G A C T T T T C C A T G C T G T G T C T T A G G A A C C T P1 -9.1 0 32068
+ C A C G A T A T C T T T T T C T T C C T C A T T C T G A T T T T G G T T T T C G T P2 -8.3 0 209714
+ C A T G T C A T T C C C A T T T A G G T C C G A T T C G G A T C C C T C C G T T G P0 -10.1 0 115162
+ A A T T G G A G G T A G T A T T C T A C C G A T G T T A A G T C A T G G A C T G G P1 -13.3 -1.6 152902
+ C A G T A G G T A C C A G A G G A G A T C G C T A T G A T C G T T A C T G T A T C P0 -13.1 -2.2 5878
+ C A C G A T A T C T T T T T C T T C C T C A T T C T G A T T T T G G T T T T C G T P2 -8.3 0 84806
+ X X X X X A T G A G A C G A C T T T T T C T T G A A C T A T A T C A T A A A C T G P0 -5.2 -0.4 115030
+ C C T T A G T T A C T G G G G G G T T T C G G G G A A G A C C A A T G T G G G G G P0 -13.1 2 212878
+ A A G A T C C A A A C C T T C C T C T T C G G A G C A G A A A C G G A C G T G G C P0 -11.0 0.0999999999999996 220058
+ A T T T A C G G A T C T A T A T G C T T C G A T T G G A A C T G G A A G T T C C A P1 -14.0 -1.4 92488
+ A T A T T A C A G C A T T T T T A A T T C G T G A A T T T C T A A T G A T C G C C P0 -5.0 0.9 147729
+ C T T A T A T A T C C T A T G A A T T T C A T T T C G C A T C G G A A A C G A T T P0 -9.5 0 143265
+ T T T A C C T T A T T C T G A T C G T T C A G A C T A T G T T T C T A T G A T G G P1 -8.9 -1.7 8599
+ T G G T A C T A T A A T T C C T A T T C C T A T C T C T T C A T T C C C T C T T T P1 -3.5 -0.2 94470
+ T G T T T T T C C C G A A A G C G T G C C A A T C C C T A T G T T C A T T A T T A P1 -5.1 0.5 147802
+ A C G A C T A G G A A A A G G C A A A T C A A A A A T T T T A C T T C G A A T T T P2 -5.6 0 9778
+ C A T G T A T T T A G C T A T T G A G C C T C A A A G T T T A T G T T T T T A T G P1 -8.9 0.9 217795
+ G C A T T G C T T T G T T T T T C T C T C C T T T C C T A T C A G C G A G T T C C P0 -5.6 -0.6 107089
+ T T A T G T G T T A T T T A T C C A T T C T T A C T T T T T T T A T G C C A A T G P0 -1.7 0 64258
+ A T C T T T C T A T A A A G A A A T T T C A G T T G A A A A A A T C A T A G G C A P1 -9.0 -0.800000000000001 220591
+ A C C A A T C A C G A G T T T T T C T C C A T T C C T C T C G T A T A T C G T C G P1 -6.4 0 115085
+ X X X X X X X T C T T C A A T G G G G T C T G C T C T T T T T T T T T T G G G A G P1 -8.7 0 59096
+ C T T T T C C T C C C G C A C C T T T T C C T C G A A A T G A G A A A G A A G A T P0 -7.7 3.6 115207
+ G G T T T A C G T G T T A C T G G T T C C C G G A A G A G T T A A T A T C T C C A P0 -9.8 0.799999999999999 143361
+ T A T G T C A A T G C C A A T T G A A T C A A T G T T A T T A G C T G T G A A T T P1 -12.4 -3 42315
+ T G T G T C C A C G G G A C A A A T C C C A T T T G A A A T G G A T G G T G T G A PX -16.1 -2.1 202306
+ C A A T C C T A A C G A A G T A G T T C C T C C G G A A T C C A A T G A A C A A C P1 -7.8 1 41640
+ T T G G A A C A G C T C G C A A A A T C C A A C C A C T T C A C C T A C T T T A T P1 -6.0 -1.8 115490
+ T C T C C A T T C C T C T C G T A T A T C G T C G T A A C G C C C T T A A T G C T P2 -3.6 0.1 115101
+ T C C C A A T G T T T G G C A C T T T C C A T A C T T C G T G G G T G C A A C A T P1 -14.4 -2.2 143656
+ T A T A T C A T A A A C T G A T C T T C C C C T C C A C A C C A A T C A C G A G T P0 -5.1 0 115057
+ G T C A G A A T T T G C A C C A A T T T C T A T C T A T T T A G T G A T T A G T C P1 -7.7 -2 114064
+ T C G T T C T T C T C A G A T C G C T C C A G T A C G A T G G A T C A A G G G G G P1 -11.1 0.5 140528
+ T G A A T G G A A A A G G G G T G C T T C G G A T C G G G A G T A A X X X X X X X P1 -11.6 -1.2 114385
+ G G C T G C T T A A A A A A C T G A T T C A A C G A G A T A T A G A T A T G T C C P0 -4.8 1.5 221090
+ A A T A T A T A C G A G T G T T A T T C C G T G A A A T A A C T C G A A T T T C A P0 -10.2 0 7383
+ T A C T A T T C T T T C G T A C T T T C C T C T T T T T A G C A C G C G A T A G G P0 -6.8 0 94201
+ T A T T G C C C C T A A C C G T T T C T C G T A C C T C T A T T G A A A C A G A A P0 -7.9 0.9 115528
+ C T G T T C G T A T T T C G T T C A T T C C A T C G G T A T G C T C C C A G G T A P0 -7.8 0 143754
+ G G C G C A A A A G C A G A T A T G G T C T G G T A T T C C C C T G T T C C C T G P1 -9.6 -0.9 102220
+ A T C C T A A C G A A G T A G T T C C T C C G G A A T C C A A T G A A C A A C A A P0 -9.3 1.2 41638
+ C G A C T C T T C T A C G G C C A A A T C T C A A T T T G T G G A A A G C C T T C P1 -9.7 1.5 147550
+ T T T T C C C A T G T T A C A A C T T T C G T A C C A A T T C G G T C G A T C C G P1 -9.6 -0.4 115352
+ G G A A A A G G G G T G C T T C G G A T C G G G A G T A A X X X X X X X X X X X X P0 -11.8 0 114390
+ G G T T C G T C A G T A G A G A T G T T C C C A C G G G T G C C C C T T T T T C C P0 -12.6 0.5 94513
+ A T C A A T T A A T G G G A C T T G G C C G G A A A G T G T T C T T G C C T C T A P0 -14.3 0 62768
+ C A T C T T T C C T A G T C T C A T C T C G A T G T T C A T T G C T A T A C C A T P1 -3.3 1.8 209574
+ T T T A A C C G T A G G C A T C T T G C C A G G A A G T T G G T G G G C T T A T C P1 -15.6 -1.8 31900
+ T A G T G A C T A G C G T T A T A G G T C G T T T T T A T T A T A T A C G C T T A P0 -10.0 0 192825
+ A A T G G T A T T T C C T A C C G A T C C A T G C C A T T C T T C G T A G T A T A P0 -10.8 0.899999999999999 205750
+ C A T C T T T C C T A G T C T C A T C T C G A T G T T C A T T G C T A T A C C A T P1 -3.3 1.8 84666
+ T A G C T C C T G G G A T T T C G G G T C G T T T T A C T C T C T T T C A A A C A P0 -9.2 0.200000000000001 64453
+ T A T T T T T A T G G G G A T T C T A T C T A T C G C T G T A G G A T T C C T A T P1 -15.7 0.100000000000001 189948
+ G A C T C G T T C G G A T G G G T G T T C A C C C C A A A G T G T T C C C G G A C P0 -12.7 0 155239
+ T G T T C A T G A C C A A T C G G A T C C T G A C G T A C C A G T A G G T A C C A P1 -16.3 0 5907
+ T A T A T C G A A G T C C T C T C C T T C A A A T A C T G G A A G G T G G A T C A P1 -16.2 -1.8 11375
+ G T G T G G T A T T C A T T C T C G T T C G G C T C T T G G A A T C A C A T C C A P1 -11.5 -0.199999999999999 115442
+ A T C C G T T G C T C A A A C C G A A T C A C G C C A A C G T T A T G G A A G T T P0 -10.9 -0.0999999999999996 202594
+ T A T C A T T A G C T C G G G T A G T C C C T G T T T C T G G T C T T T T A G T C P0 -9.6 -2.8 62807
+ X X X X X X A T G G A A T T A T C T C C C A G A G C T G C G G A A C T A A C G A A P2 -8.2 -1.1 137168
+ T C C T G T T C C T A A C T C C T C C C C G G G T C G T T C C C A A T G T T T G G P0 -8.7 0.700000000000001 143628
+ C C G T G A A A T A A C T C G A A T T T C A A A T C A T T C A C T T G C T T T A A P1 -6.4 -0.5 7364
+ C C G A A A C C T A A A T G T T A A G T C A G C A A C A C T T A C A A A T G C C A P1 -5.8 0.3 41493
+ C T T G T T C C T G T T C C T A A C T C C T C C C C G G G T C G T T C C C A A T G P1 -7.4 0 143623
+ G C T C C C C T T T A T T T G A A T A C C C A C C T A C G G C T T T G A T T G T T P0 -4.4 0.0999999999999996 64735
+ C A C A C A A G A T G A G A C T T T A C C A C T G T G G A G C G G C T T T T T G C P1 -9.0 0.4 203042
+ A T G G A A T T A T T A T A G C G G G T C G G T C T A G T A A T T C T T C A A T G P0 -11.9 0 176920
+ T A T T C C T C A A G C A A G G C A G C C G A T A A G T C A T C G A A G G G T T T P1 -8.4 0.4 220738
+ C T C G G G T A T T A G C C A C A G C T C G T A T T C A T T C T G T A A T T T T A P0 -10.6 0 32001
+ C T G G T T G T T G C C A C C A A G T C C C T T G C T C C T A T T A A G C T C A G P1 -8.9 0 185529
+ C T A A C T T C C C C T T C T C A A C C C G T A T C T T G T T T G T T C T G G A A P0 -4.7 0 213166
+ T A T T T C A A T T C G T G C T G G A C C G A T C G A T A T A C C A A T A A T A A P1 -6.2 0.899999999999999 213020
+ T A G T G A G C A C C A T G C C G A A T C T C T C T A C C A T T T T C T T T T C T P0 -5.7 -0.5 153021
+ C A C G A A A G T T G C C C C T T T T T C A T G G G G A T T T A C C C A T C A C A P0 -12.4 -0.6 220880
+ T C A A A C T T G T C G T C T A C T T T C A G G A A A T G T T C G G A A C A G A G P1 -7.4 -0.2 221038
+ G A G G T G T G A T G T A C A T G C A C C C A T T T C A A G G G G G T G C A A G A P0 -19.2 -2.7 96597
+ C A C A T G C C A G C A G A T G T G G T C A C C A T C A T A G G T A C T C A A G A P2 -11.2 1.1 3696
+ G A G T T T T T C T C C A T T C C T C T C G T A T A T C G T C G T A A C G C C C T P1 -4.9 -0.300000000000001 115094
+ T C A A T A T G A G A A A G C C A T T C C A A A T A G T G T C A A A C C T G A A T P1 -7.6 2.3 135768
+ G G C T T C T A T T T C A A T T C G T G C T G G A C C G A T C G A T A T A C C A A P1 -7.2 1.4 213014
+ G A A T G G A T C G G T T A A A C A T T C C A T T A G G G A G C C T G G T C T T G P0 -15.2 -3.4 115393
+ A G G T C C G A T T C G G A T C C C T C C G T T G T T T C C T T T T C C T C C C G P1 -11.3 -2 115178
+ A A G A G A A G A A T C A A A A G G A T C G A A C T A C C T A C T C A T T A T T C P2 -6.4 2 220179
+ A A C T C T A T T T G T G A C C T T T T C T C G T A T G T G G G A C T C T C T A T P1 -6.7 -0.3 24326
+ G T C T A T T T C C A T C A G C C G G C C G G T G G G A G C G A G A A G T T T G G P0 -15.9 1.7 27609
+ T T C C T T T A A A A T T T G G A A C C C A C G G G T T T T T A A G A T T T T C A P0 -9.5 2.6 149605
+ T T C C C A A A G A A G T C C C G C T C C G A C G G C C C G A C G A G T T A T C T P2 -10.9 0 200980
+ G A G C A G C A C C T T A C G A T G T T C A T G A C C A A T C G G A T C C T G A C P0 -10.9 -2.2 5923
+ A G C T A T T G C A T T G T T T G C C C C A A T G A T G G C C T T T T T G A T C T P1 -10.2 -0.799999999999999 112625
+ G A C C G A T A C G A T T A A T T G G T C T G T G T G C C T C T C T T A T T A C T P0 -11.3 -2.2 147477
+ C A C A T T T T C T A T G A T T A T T T C T A T T T T A G G T A T T C G G G G A A P1 -9.8 -0.700000000000001 42384
+ A A C T C G A A T T T C A A A T C A T T C A C T T G C T T T A A C T A C T C A T G P1 -3.4 -1.5 7355
+ T G G T T A T G T T C C T T A T T T C T C G T C T A G C A G A A A C T A A T C G A P0 -7.1 0.9 102264
+ G T G G G G C T T A C T T C C T A G C C C C A G T G G G A G T A G T G A C T A G C P0 -19.0 -2.8 192795
+ C C C C A G A A A T T C T T G G A T T T C T T G C A A T A T G A G A T T T A A T G P1 -9.4 -3 64529
+ A T A T T T T T C G T G G T C T A T A T C A T G C G A G T T A T A G C A G T C C T P0 -9.4 0 205222
+ T T C T A A T G A T C G C C G T G T T C C G C A T G C T G G A T C T T C T A C T A P0 -10.1 0 147756
+ C T C G G C G C G G A A T A T A A T C C C C A A G T A C T C C A A A G A C T C A A P1 -7.5 -0.3 61668
+ T G C G G A A C C A C A T A T T G G A T C A C T C C A T A G A G G G A C T G A G A P1 -14.3 -2.7 9665
+ A G C A C C C G G C T T T G C C C A T T C A C A A G G A C T C G A T T C T A T G T P1 -10.7 -0.0999999999999996 3745
+ G T T C T A A A A T G G T T A T T C C T C A C A A T T T C T C C T T G T G A T G C P2 -9.8 -2.9 84917
+ C C T T A A T A G A C G A A A T A T T C C T A T T A T G T C A A T G C C A A T T G P1 -8.4 0 42339
+ T C T T G C C T C T A T C A T T A G C T C G G G T A G T C C C T G T T T C T G G T P0 -9.4 1 62798
+ T C C C T G T A T T G G T T A T G T T C C T T A T T T C T C G T C T A G C A G A A P0 -6.9 0 102255
+ T T C G G A T C C C T C C G T T G T T T C C T T T T C C T C C C G C A C C T T T T P0 -7.1 0 115186
+ A A T T C C T A T T C C T A T C T C T T C A T T C C C T C T T T T G G T C T A T C P1 -1.4 0 94461
+ A T A G A A A A T G A C G A C T C C T T C A G A A A A A C G A A G T T A T T C A A P2 -8.7 -0.0999999999999996 200932
+ T G T T C C A C A A G A T C C T A T A T C A G C T A T A C A T C C T C C T T G C A P1 -6.8 -1.7 106992
+ T A T T A C T T T T T T G T A T T C T C C T G T T C C T C G G A T A C A A T T C G P1 -9.1 0 147511
+ C G A A G A C A T C G T A A A T T G G T C C G C G G G C A T C G C G A T A A G T C P1 -12.2 1.1 61521
+ C T T T C C T T G G G C A G T A C C T C C C A A C A A G A T T G A T T T G T T T G P1 -10.4 -1.5 114292
+ A C C A G A A A A T C G A T T A T G C T C C T G C G G A A G T A T C T A C T C G T P0 -8.2 2.5 201896
+ A C C A G C G T T T G G T G C A G C A C C T G C A T T T T G G T G C A T T C T T C P1 -17.8 -1.5 107697
+ C A T T T C G A T G T G T T T C G A T T C T T C C G A C C A A G A G A G G T T T G P1 -11.2 0 217915
+ T C C C A C T C C A G T A T C C G C T T C G A T T C A T G C A G C T A C T A T G G P1 -8.4 -0.200000000000001 64664
+ T A T G T C C A A A C A T C A C A T G C C A G C A G A T G T G G T C A C C A T C A P1 -8.9 0.6 3709
+ T C C A T G T A C A T T G T T C T T T C C A G G A G G T T G G C C G C C T A T C C P1 -7.2 0 62613
+ A T G G T A T G G T A T T G T C A G A T C C G A A C A T A G G G C T A C T T T A T P0 -10.0 -1.2 176989
+ T T T T G T A T T C T C C T G T T C C T C G G A T A C A A T T C G A C T C T T C T P0 -10.0 -0.199999999999999 147519
+ C C C G G A A G A G T T A A T A T C T C C A T T A G C G T C A C C C T T T C T T A P1 -9.6 1.1 143380
+ T T G G A C A T G T A G G T T A T A T T C G T A C T G G T T T C T C A T G T G G A P0 -10.5 0.4 192507
+ G G A T G C A T T C G C C A T A G T T T C A G C A T T A C G G C A A A C C C G T G P1 -11.3 1 192607
+ T G T A C T A C T A T C G G C C C T A C C A G G C A A C A T C T A C C T A C A C A P1 -8.4 0 60162
+ T G A T G G C C C A A G A A C A C G C T C A T T C T T C A G C T G T A G A G A A A P0 -11.1 0 7455
+ C C A A G A A C A C G C T C A T T C T T C A G C T G T A G A G A A A C T T T T G A P1 -7.2 2.1 7448
+ T T T T G C T T T T T T T T G G G C T T C T T C T C A T T C T T C T T T G G C A C P1 -9.1 0 96796
+ A G T C A A C T G G T G G A A T A C A T C G C A T C A A C C T G G G A G C A T T A P1 -9.2 -0.0999999999999996 213068
+ T C A T T G T A T T A A T T C C A C T T C C T A C T T G C G G T A T G C T C T T T P0 -4.9 0.6 217862
+ C T G C T G G A T G C G T C G G A T C C C G T A T A A C A A G C G A G C T T T T T P0 -10.4 -0.800000000000001 106819
+ A C T T T T C A A C C A T T T T T G C T C G T G C T A G T G C C C C C A G A A A T P0 -7.9 0 64498
+ A C A T G T A G G T T A T A T T C G T A C T G G T T T C T C A T G T G G A A C C A P1 -11.4 0.199999999999999 192511
+ G G A C G A A A T A C A A T C G A T T C C T C C A T T T A A G T G G T T C T C G C P0 -10.6 -1.1 143577
+ A G G G A C A A T T T T A C A T A T T T C T G C C A A A T C T T T C T A T T A T T P2 -5.2 0.0999999999999996 217971
+ G A A C T A C T A T C G A G A T T C T T C G G A C C A T C T T T C C T A G T C T C P0 -9.8 0.5 84691
+ T T C A A T T T T A T T T T T A A T C C C T G A T C T G G A A G T C A C C T T T T P1 -4.5 1.7 114250
+ T T T A C T T T A T A C C T A C T A T T C T G T C T G G T T T T T G G T T C C T A P1 -8.1 0 165327
+ G T C A T C C A T T A C G A A A A G A C C T T C C T C T G A G T G G A T A T G T G P0 -12.2 0.300000000000001 27498
+ T G T A A C A T C T G C T G A T G T A C C T C A T A G T T G G G C T G T A C C T T P1 -11.3 0.6 209295
+ T G C C T T T T A T T T T T T T T A T T C G G A T A G G A T T T A T G T T G G C T P0 -10.8 0 92414
+ C C G G A T A T C T G G T G C C A A A T C G T C G C C C G T T T C C T T A T T T C P2 -10.7 0.5 143909
+ C A T T T T T G C T C G T G C T A G T G C C C C C A G A A A T T C T T G G A T T T P1 -10.5 0.199999999999999 64508
+ T G T T C C T G T T C C T A A C T C C T C C C C G G G T C G T T C C C A A T G T T P0 -7.4 0 143625
+ T T C T T G G G T A G A T A A T C G A T C G T C T T T C A T T T T G A T A G T G A P1 -10.2 -0.199999999999999 24284
+ G G T T T A G T A T C A A G G T T C T T C T C T T T C T G T T C C T A T A T A T A P0 -7.7 0 62693
+ T G T G C T A G G A A G C A T T A C T C C T C T T T T C A T T C C A A A T T C A A P1 -6.9 1.7 147430
+ C C A G A A G C T A G G A G C A T G C C C G C G T G T T T C A A C G A G A A C A C P1 -11.2 1.4 114549
+ T G C T A A T A T T T T A C G T G T T T C T A T T T A T G G T T C C T A T G G A G P1 -8.0 -1.2 192358
+ A C T C G A C T T G T T A G A T A T T A C G G A G G T T T A G T G A G C A C C A T P2 -7.9 0.699999999999999 152993
+ A T T A A G T T C G A A G A A G A T C T C A A T C T A T A A T G A A G A A A T G A P1 -6.1 2.7 41799
+ X X X X X X X X X X X X X A T G G A T C C T A T C A A A T A T T T C A C A T T T T P1 -3.1 1 42417
+ G A C T T C C T T T T T C A T T A C T T C A T C C T T G C T A T A C C C C T C T C P1 -0.9 0 194672
+ C C A G G C T A T T C A G G A A G A A T C G C A G C A A T T C C C C A A T C C T A P1 -8.6 2.1 41673
+ A T A T T C C T A T T A T G T C A A T G C C A A T T G A A T C A A T G T T A T T A P0 -7.2 0 42325
+ T A T G T T A A C T G T T C G T A T T T C G T T C A T T C C A T C G G T A T G C T P1 -5.6 -0.899999999999999 143746
+ C G T C A T C T T G G C A G G A A T T C C T T T A A A A T T T G G A A C C C A C G P1 -12.4 -1.5 149588
+ T C A A G A T C C G T T G C T C A A A C C G A A T C A C G C C A A C G T T A T G G P1 -8.8 0 202589
+ C T A T C G T C G T A G A A G C T G T T C C T A G T C T C A T C T C G A T G T T C P0 -11.4 0 82874
+ A A A A G A A T G G A A C G C T G C T T C G C T C T G C T G G A T G C G T C G G A P0 -12.9 1 106843
+ A A C A C C A A A A G C T G T G G T A T C T T A T G G A C C T A A C A T A G G T C P1 -15.3 0 220123
+ G A A A T C T G C A C A G A T A G G A T C G C A T A C T T G G T C A C C C G A T G P1 -9.4 0.4 64613
+ G G G C T T C T T G T T C G A T A G C C C G A C C G T A G T G A T G T T A A T T G P1 -13.9 -1.4 64142
+ G A T G T T A A T T G T G G T T A C A T C C A T A A G T A G C T T G G T C C A T C P1 -11.2 -0.899999999999999 64172
+ A G C G G C T C A T A A A C C A T G T T C G T C A A C C A A G T T T G T T C A G T PX -7.0 0.2 202378
+ A T T C C T C C A T T T A A G T G G T T C T C G C T T C T T C T T G T T C C T G T P1 -5.7 0 143593
+ C T T T A T A C A G A A G G T T T T T C C G T A C C A G C T T C T T C T A C C T A P2 -7.3 3.1 3870
+ C A G C A G T G G T T G G A A C A G C T C G C A A A A T C C A A C C A C T T C A C P1 -18.7 0.300000000000001 115481
+ T T C A T C G A T T G G T T A T T C C T C T C T G T T C G T A T C T C T T T T T C P1 -4.3 0.9 115583
+ G A A A A A A C C G A A T T C C G C T C C A C G T A A G A T A G C C A A A G T A C P1 -3.8 1.3 114591
+ A T G T G T A G G T C C C C G T A A T T C G A G T G A G A T T G T C A T G G C G C P1 -8.6 -0.899999999999999 102184
+ G T G T G G G A T G C T C G T T T G A C C T C T G T A T T C A T C T C G T T T C T P2 -8.3 0.5 212928
+ T T A T T T C T A T T T T A G G T A T T C G G G G A A T C C T C C T T A A T A G A P0 -13.2 0.200000000000001 42370
+ T G C T C T T T A T G A T C T C G G C T C A T G A T T T A A T T G C C A T G T A T P0 -8.2 0.9 217829
+ G C T T C T C A C A G C T G C T C T T T C C A C A C C T C C G G A T A T C T G G T P1 -9.7 -0.799999999999999 143881
+ A T T A A A A G A T C C A A A C C T T C C T C T T C G G A G C A G A A A C G G A C P1 -9.3 0 220063
+ A A C C G G C T T C T A T T T C A A T T C G T G C T G G A C C G A T C G A T A T A P0 -9.3 0.199999999999999 213010
+ A T G G A T T G C T T C T T T C G C C T C T T T C G C C G T C A A A G T G C C T A P1 -8.3 -0.100000000000001 149489
+ C T A T G A A T T T C A T T T C G C A T C G G A A A C G A T T C T A G G A G A A G P1 -11.6 1.2 143275
+ A A T C T T T C T A T G G A T T G C T T C T T T C G C C T C T T T C G C C G T C A P1 -7.1 0 149480
+ A C C G G G T T A T T C A A A T A A G T C G T G T T T T C T G T G G T T T T C C C P0 -7.7 1.2 115318
+ X X X X X X X X X X X X X X X X X X X A C G T A C A T A G C T G T T C C A G C T G P1 -7.7 0 177294
+ T G G A A C T A A T C A T G C C T T T A C G C C T A T C G T C G T A G A A G C T G P1 -12.6 -2.5 84246
+ A A T G T T A T T A G C T G T G A A T T C G A A C T T T T T G G T A T T T T C C G P1 -7.2 -1.8 42294
+ A G T A A T G G A A G C A A T C G T C C C T A C C G T C G T A A A A T A A G A G C P2 -8.4 1.6 3783
+ A A A G A A A G A G A C C A C T A C T T C G C C T C T T T G T T G G A C C G C C G P1 -10.5 0.300000000000001 31789
+ C G G T A C A T T C C G T T T T G T T T C C C A T C C C A G T C T T T C G C G A C P0 -8.3 1 164969
+ G G A A C C A T G G C A A T T A G G A T C T C A A G A C G C A G C T A C A C C T A P1 -6.5 -0.4 209781
+ G A T T C G C C A G G T G T A A A A T C C C A T T G T A T T C G A G G A G T A A A P2 -6.8 0.5 114730
+ C C T C C A T A A A T T C T C C G A T T C A A A T G G C A G A G A A G T T T C C A P1 -7.4 1.4 153247
+ G T C T A A C T T T G C T A A C T T C C C C T T C T C A A C C C G T A T C T T G T P1 -1.2 0 213155
+ A G C A A C A C T T A C A A A T G C C A C T T C T T C C C G T C G C A T C C G T T P1 -6.5 -1.5 41472
+ T T A C G A T G T T C A T G A C C A A T C G G A T C C T G A C G T A C C A G T A G P1 -13.7 -0.0999999999999996 5913
+ A T C T A C T C G T T A C G G A A T C T C A G G T G T C A A A G T G T G G A T T T P1 -10.3 -1 201927
+ T C C A T C A T T G G C T A A A C A A T C A T T T G G T T A T G C C A T T T T G G P1 -15.3 -0.700000000000001 112568
+ T C A T T T A C A T G G A C C C A C T T C T C A T T C C A T T T G T G G G A A T T P1 -11.4 0 92770
+ C G A T A T A C C A A T A A T A A A G T C T T C A G T C A A C T G G T G G A A T A P1 -6.6 0.5 213044
+ A G G T T T T G A A A A A G A C T T T T C A T G T C A T T C C C A T T T A G G T C P1 -10.6 0 115142
+ G C T A A C T T C C C C T T C T C A A C C C G T A T C T T G T T T G T T C T G G A P2 -4.0 1 213165
+ A A C A A G A T T T G A C G T T A T T C C G C T T C G T C T C C A T T T T C T T G P1 -10.5 0.800000000000001 220783
+ A G A T T C G C C A G G T G T A A A A T C C C A T T G T A T T C G A G G A G T A A P1 -7.0 0.9 114729
+ T T C G A T G T G T T T C G A T T C T T C C G A C C A A G A G A G G T T T G A T G P1 -13.2 -0.5 217912
+ C T C C G T T G T T T C C T T T T C C T C C C G C A C C T T T T C C T C G A A A T P0 -3.8 0 115195
+ G T A C T A A T A T G T G T A G G T C C C C G T A A T T C G A G T G A G A T T G T P2 -6.0 4.6 102176
+ A A G T C C G A A C G A T T G T C G A C C A C C A G A T T C G C T G G T C T G C A P0 -13.9 0.9 61598
+ T T C C T T T T T C A T T A C T T C A T C C T T G C T A T A C C C C T C T C C T T P1 0.7 0 194675
+ G A T A A G C T T A G A G A A A T G T T C A T T T G C T G A G A T A C T G G A T G P1 -8.4 -0.300000000000001 50040
+ G A A A C A A G T A T G C G G T A G T T C A A A A C T G G A A T T G G C A C A A T P1 -8.9 -1.8 136005
+ A C G A A G T A A C A C G A A T A T C T C C G G T A G T A A G T C T A T T T C C A P0 -8.4 0.699999999999999 27639
+ T C C G G G C G A A G G T C A T A A T T C G C A G G A A C A T T C G C A G G T G T P1 -16.5 -2 114666
+ C C T T A T T C T G A T C G T T C A G A C T A T G T T T C T A T G A T G G C C C A P2 -8.9 0 7486
+ C C C T C C G T T G T T T C C T T T T C C T C C C G C A C C T T T T C C T C G A A P1 -1.9 0 115193
+ T C T C T C T A C C A T T T T C T T T T C T T T T A C T T T G G C C A A T A T G A P1 -2.2 0 153040
+ A A G T C A A A A G A C C T C T A G C T C A T A G T T C A A T T G G A C A T G T A P0 -10.0 -0.4 192477
+ A T C G T T T T T T T A G T C T T C A T C A T T T A C T C C C C T T T A T T T T A P0 -0.2 1.5 205465
+ T T T A T T A T G G T G T C G G A T C C C A A A T T T T T A T G G A T T T T T T C P1 -8.2 1.9 107532
+ G G A A T C C G T A T A T G T T T T T C C G G T C G A T T A A A A G A C G C A G C P2 -11.1 -1.4 201799
+ T T C T A C T A T T C T A T G T T T T T C C C G A A A G C G T G C C A A T C C C T P0 -6.9 0 147789
+ X X X X X X X X X X X X X X X X A T G T C A G A A T T T G C A C C A A T T T C T A P1 -6.1 0.600000000000001 114046
+ A A C T T C A T A T A T C C C T T T T C C A C T C A A T C C A G A A A C A A G A T P1 -2.9 2.1 220816
+ X X X X X X X A T G G A T A A C C A A T C C A T T T T C A A A T A T A G T T G G G P1 -12.1 -3.5 27923
+ A A T C C C T T T T C T T A A T A C C C C T A T T C T C C C T T C A T C C G G A G P1 -5.0 0.3 96898
+ T C T G A T C C C T A T T T G C A T T T C A G T G G G T T G G T C T G G T A T G A P1 -10.5 0.0999999999999996 147670
+ T G G G G C T T A C T T C C T A G C C C C A G T G G G A G T A G T G A C T A G C G P1 -20.8 -1.7 192796
+ C A A T C T T T T T T T A G C G G T T T C C C C A G A G A T C T T T A T C A T T A P1 -6.5 -1.5 219177
+ A T T C T G T C T G G T T T T T G G T T C C T A G T C T T A T T T T A T T A G T A P0 -3.9 0 165344
+ T A C T A A T A T G T G T A G G T C C C C G T A A T T C G A G T G A G A T T G T C P0 -5.8 -0.399999999999999 102177
+ T T A T G T T A A G T C T G G T C G C T C G G G C C G T T G T A C C T T T T G A T P0 -10.1 -1 177031
+ A G G A G G T A G A G T G A A A G A T T C G C C A G G T G T A A A A T C C C A T T P1 -10.1 0 114714
+ C G C G G G C A T C G C G A T A A G T C C T C T G T C C T A C T A C A G G T G C C P1 -13.9 0.9 61542
+ C T T T G C T A A C T T C C C C T T C T C A A C C C G T A T C T T G T T T G T T C P1 -2.2 0.5 213161
+ A G A T C T A G A A T T G G G T C A A T C A C G T T T A T T A G A A G T G G A C A P1 -14.1 0 209376
+ G T C T A C T T T C A G G A A A T G T T C G G A A C A G A G A A C T G A C A A T A P0 -9.3 0.6 221027
+ C C A A A C G A A A G T C A A A A G A C C T C T A G C T C A T A G T T C A A T T G P1 -7.6 1 192469
+ C T T C T T C G C T A T G A T C T T C C C A G T A G T T C A T A T A G G A G C T A P1 -10.0 1.6 165042
+ T C C A G G G G T A T G C T G G G A T T C G C G A A G A G C A G C A C C T T A C G P1 -14.6 1.6 5949
+ T G C G C C T A A A A T C T C T A T T T C T G C T A A T A T T T T A C G T G T T T P1 -7.8 0 192337
+ T G T T C T G G A A A C A C G T C T T C C T A T T C C A T C T T T T C T C G A A T P1 -7.4 0 213197
+ A C C T G G G A G C A T T A G C C G A T C T G G T A C A T C A A T A C A T G T T C P1 -9.9 -1.1 213095
+ C A A A G T C G T A C A A T T A G G A C C T C G A T A T G G T T C T A T T C T G T P1 -12.1 -1.5 96730
+ C A G C T T T A T C G G G G A A T T T C C C A T C T T A G T A G G A G C T T T C C P1 -13.8 -2.7 153097
+ X X X X X X X X X X X X X X C T G G T C C A T G T A C A T T G T T C T T T C C A G P1 -4.5 0.2 62595
+ C T A G G A A A G A T T A T G G T T C T C G G G T A T C C A A T C A A T T A A T C P0 -7.7 1.7 207761
+ T T C T A C A A T T G G T G G G T C A C C G G G T T A T T C A A A T A A G T C G T P0 -10.5 0.300000000000001 115300
+ X A T G T T A G A A G G T G C A A A A T C A A T A G G T G C C G G A G C T G C T A P1 -10.8 0 112454
+ T A C G G T C C G G A T T G C T A G C T C C C G T T C A T A G T T T T G C T A C A P0 -9.1 1.3 32115
+ G A A G C A A T C G T C C C T A C C G T C G T A A A A T A A G A G C A C C C G G C P0 -6.2 3 3776
+ A A C C A C C G A T T T A C A A A T A T C A T T A A C C A C A G A A T T T A G T G P1 -4.1 -0.7 149429
+ T A C T T T G G C C A A T A T G A G T T C A C C T G G T A C T A G C A G C T T T A P1 -7.9 -0.2 153064
+ T C A G G C A G A T A A A G C A G C T A C A A A A G C T A T G C T T G T C A A T C P1 -13.5 0 64394
+ T G T T A A G T C A T G G A C T G G T T C C T T C A G C C C T T T T T C T A T G T P0 -10.5 -0.199999999999999 152925
+ A G C C A A A A C G A A T C C T A T T T C G G C T A T T A C C T T C T C C A T T A P1 -7.9 4.3 192676
+ T T C C G T T T T G T T T C C C A T C C C A G T C T T T C G C G A C A C T T C A G P1 -5.3 0 164976
+ T G C A G A A T C A A A T C C T G T T C C A C A A G A T C C T A T A T C A G C T A P1 -8.0 1.5 107007
+ T A C A A A C T A C A C G A A A G T T G C C C C T T T T T C A T G G G G A T T T A P0 -11.9 1.6 220889
+ T G T T T C C C A T C C C A G T C T T T C G C G A C A C T T C A G G T T T A C T T P0 -7.2 0 164984
+ A G G T G A T T T T G G A T T A G C T C C T G G G A T T T C G G G T C G T T T T A P1 -9.6 -1.3 64439
+ G A C T T T T T C T T G A A C T A T A T C A T A A A C T G A T C T T C C C C T C C P0 -5.6 -3 115042
+ G A T T G T T C A G A G A G T C A G A T C G G T T C T A T T A A G G A C A G G T C P1 -12.5 -0.4 60249
+ T G T T C A C C C C A A A G T G T T C C C G G A C T G C A T G C A T A C A T C C G P1 -7.6 -0.3 155255
+ G T T C T A A A A T G G T T A T T C C T C A C A A T T T C T C C T T G T G A T G C P2 -9.8 -2.9 209825
+ C T T T T C T T G T T G G A C T C G T T C G G A T G G G T G T T C A C C C C A A A P0 -10.8 0.0999999999999996 155227
+ T A G T T G G G C T G T A C C T T C C T C A G G T G T C A A A T G T G A T G C T G P1 -15.3 0.0999999999999996 84363
+ T C A A A A G C T T C C T G T C G A A C C G G C T T C T A T T T C A A T T C G T G P1 -7.0 1 212993
+ A T T G G T T A T T C C T C T C T G T T C G T A T C T C T T T T T C C A A T T T C P2 -4.3 -1 115590
+ T G T T G C G T A T A A T G T A A A T C C C G T A G C G G A T C A A T T C C A A C P1 -11.7 1 25619
+ T C C T A A C G A A G T A G T T C C T C C G G A A T C C A A T G A A C A A C A A C P1 -9.0 2.2 41637
+ A C T T T C T G T T T T G T C G A G C C C T G C T T T G G T C T C T G G T T T G A P1 -9.1 1 164907
+ A A A A G A C T T T T C A T G T C A T T C C C A T T T A G G T C C G A T T C G G A P1 -10.7 0.100000000000001 115151
+ G G G C T T A T C A T G A A T T A G G T C G G G G T G G C T G G T G G T T T C G G P0 -12.9 -2.4 31932
+ G T T C C C G G A A G A G T T A A T A T C T C C A T T A G C G T C A C C C T T T C P1 -9.2 0 143377
+ A T G G T T T C A T G T T C T T T C A T C G A T T G G T T A T T C C T C T C T G T P1 -6.6 -0.199999999999999 115568
+ T G C T C T G T T T A C T A T T C T T T C G T A C T T T C C T C T T T T T A G C A P0 -2.6 0 94210
+ A T T A G G A C C T C G A T A T G G T T C T A T T C T G T T C A T C G T A T C G G P1 -10.4 0.299999999999999 96742
+ A T T C C C A T T T A G G T C C G A T T C G G A T C C C T C C G T T G T T T C C T P0 -11.1 -1.2 115168
+ A C C T A T T C T G T T T A G T A C T T C A G G T G C T T T T G T T G C G T A T A P1 -8.8 1.5 25649
+ T T C A A A T G G C A G A G A A G T T T C C A T A T T T A T A C C T T T T C T T G P1 -7.3 0 153265
+ T A C A A C C T A A G A T C T A T G A C C A T A T T A T G T T A A C T G T T C G T P0 -3.5 0.5 143721
+ T G C T T T T T T T T G G G C T T C T T C T C A T T C T T C T T T G G C A C C T G P1 -8.9 -1.8 96799
+ T C T G G T G C C A A A T C G T C G C C C G T T T C C T T A T T T C T T T G A T A P0 -6.6 0.300000000000001 143916
+ G A A A C T A T C C A T G G A A T C C T C A A T T C A C C A T T T C G A A C T T T P1 -6.1 0 3907
+ C C A T T C A C A A G G A C T C G A T T C T A T G T C C A A A C A T C A C A T G C P1 -8.5 0 3730
+ C A T T C C T A T G G C C A T T C C T T C A A T A C T T C T G G C T C T C G G G A P1 -13.9 0 65300
+ T G G T A T G G T A T T G T C A G A T C C G A A C A T A G G G C T A C T T T A T T P1 -10.0 -0.199999999999999 176988
+ T A T C C C T T T T C C A C T C A A T C C A G A A A C A A G A T T T G A C G T T A P1 -4.3 2.2 220807
+ T T T C A A T T T T A T T T T T A A T C C C T G A T C T G G A A G T C A C C T T T P0 -4.4 0 114249
+ G T A G T A T T T T A T T A T G G T G T C G G A T C C C A A A T T T T T A T G G A P0 -8.1 0 107539
+ T T T A T T G C C C C T A A C C G T T T C T C G T A C C T C T A T T G A A A C A G P1 -7.9 -2.4 115526
+ G T C G T T T T T T G A T G G T T T T T C C G C T T C T C A C A G C T G C T C T T P0 -8.6 0 143859
+ T C C G G A T C T A C G C C G T A T A T C A A C A G A T T A T G G T T T C G A G G P1 -11.8 -2 27539
+ T C T A T T T C T C A T T C A C A A A T C C A T C T T T G T T C A T G C T G C T A P0 -5.3 0 37309
+ T C C T G T G C T A G G A A G C A T T A C T C C T C T T T T C A T T C C A A A T T P1 -6.9 0.399999999999999 147427
+ C T T T C A T T A T T C G T T A T T T C C G G G T C T T T T C G T T G C A T T C A P1 -2.7 -1.2 107757
+ A A G T T C G A A T C C G T T C C G T T C G G A T A T T G A T C G G T C T T G G T P0 -12.8 0 143313
+ T C T T A A C A G C G A T G G C T A T T C A T T T A A G T C T T G G G G T A G C A P0 -12.2 -1.1 212650
+ C T T T G T T T T A T A G G C T T T A T C A T A T T C A G T C G T A A G A G T T T P2 -6.4 2.5 41750
+ T T T T T T T T T T T C T C G A A C T T C G T G A A G A A C T C A A T T T T A T C P2 -8.6 -2.8 107423
+ T T T T T T G T A T T C T C C T G T T C C T C G G A T A C A A T T C G A C T C T T P1 -9.1 0 147517
+ C T C T G T C C T A C T A C A G G T G C C G C G A C A A C C T T T A C C A A G T C P0 -8.3 0 61562
+ T T G G G A A A A A G G A G G A A A A T C A C T T T G A T C T C T T G T T T C G G P2 -14.1 0 11461
+ C A T T C T T A C T T T T T T T A T G C C A A T G T T G G T G A C T G G A G A T A P1 -8.7 -0.999999999999999 64274
+ T C C T G C T G C T C A T G G T G T T T C A C G A T T A G T A T T G G A A A T G A P1 -12.9 -2.1 9725
+ G T C T T T C G T T C T G T C A T A T T C C T A A T A A C T T A T C C A A T T A C P0 -1.3 0 107644
+ C C C A G A A G C G G A A G C T G A A T C A G T T G C A G G C T A T A A T G T A G P1 -11.8 -0.700000000000001 102319
+ T G T T G G A C C G C C G G C G C G A A C A C A G T G G T C T C T G A T C A G G A P2 -13.1 0 31817
+ T A T A G G A G C T A T A G C C G T T T C A T T C C T T T T C G T T G T T A T G A P1 -6.9 -0.300000000000001 165072
+ G T T G G A A C A G C T C G C A A A A T C C A A C C A C T T C A C C T A C T T T A P0 -9.0 -3.4 115489
+ T G G A T T A G C T C C T G G G A T T T C G G G T C G T T T T A C T C T C T T T C P1 -11.2 -0.799999999999999 64448
+ C T G G T A C A T C A A T A C A T G T T C C T A T G C C C A T T C C A A T C T T G P0 -6.6 -0.5 213115
+ G T G G T G T A A T G T T A A G A G G T C C A G G G G T A T G C T G G G A T T C G P0 -11.6 -2.8 7020
+ A G G T G T A G C C G C A A T A G C A C C A G T T T T T A T A T G T C T C T T G G P1 -9.6 -0.4 205805
+ G G A A C C A T G G C A A T T A G G A T C T C A A G A C G C A G C T A C A C C T A P1 -6.5 -0.4 84873
+ T C G T T C C C G T T C T T C A T T T C C G T C T T C T C G A A T C C A A G G G G P0 -7.8 0 94282
+ T A G T T G G G C T G T A C C T T C C T C A G G T G T C A A A T G T G A T G C T G P1 -15.3 0.0999999999999996 209271
+ C G T T A T G G A A G T T C C T G G A T C G T G T G A A A T A A G A G T A G T A C P1 -8.7 0.200000000000001 202622
+ T T C C C C T T C T C A A C C C G T A T C T T G T T T G T T C T G G A A A C A C G P2 -5.7 0 213171
+ G T T C A A G T T T T C G A C C G A T T C A C C A A G G A A T G T T T T G G T T G P0 -9.9 -0.200000000000001 205879
+ T A A C G A A A G A A A A A T G G A A C C A G A T G C T T T C T T A A A A G A A A P1 -7.9 -1.3 135699
+ T G C A A G G C T G A C A G A A G T A C C G A A A C A A C C A C A A T A T G C A C P1 -6.4 3.5 135891
+ A C G A C A T A A G A T T A A A A G A T C C A A A C C T T C C T C T T C G G A G C P0 -8.7 -2.1 220073
+ T T A T T T A C C T G G G T G C A C T G C G T T T T C A A A A G C T T C C T G T C P0 -8.3 0.699999999999999 212968
+ T T C T G T G T G G T A T T C A T T C T C G T T C G G C T C T T G G A A T C A C A P0 -9.9 0.199999999999999 115438
+ G T T T G C T G C T C C A A C C A T T A C C A A A C T A A T A C C T A T T C T G T P1 -4.8 0 25679
+ C A T C A T T T G C T C T C T T A T A C C C A A T G G A C G A G G T A G T A G T A P0 -8.8 -0.200000000000001 209536
+ T C G A T A T T T G C G G A G T T G A T C A T C C C T C C C G A A A A C G A A G A P0 -13.0 0 27747
+ C T A T C G T C G T A G A A G C T G T T C C T A G G A A A G A T T A T G G T T C T P0 -7.9 3.7 207782
+ T A T T A C T T C T G C A G G A G C T A C G A C G T C A T T C C T T G C G G C A A P1 -12.6 -0.0999999999999996 64775
+ T C T A C T A T T C T A T G T T T T T C C C G A A A G C G T G C C A A T C C C T A P1 -6.9 0 147790
+ G C A T G G A A T G T C T A A T T T T T C G G T C A G A A T C T C G A C A G T A A P1 -9.3 0 202847
+ C A T T T A G G T C C G A T T C G G A T C C C T C C G T T G T T T C C T T T T C C P2 -11.4 0 115173
+ C C T T C T T C A T T C T T G G A C C T C G T T T C T T A A T A T T G T G A C T T P1 -5.8 0 32044
+ G A A C T A C T A T C G A G A T T C T T C G G A C C A T C T T T C C T A G T C T C P0 -9.8 0.5 209599
+ A T C G G A A C A T G G G A A T A G A T C T G A T A C C A A T A C G G A C T A C C P1 -13.0 -3.6 27845
+ C T C T A T T T G T G A C C T T T T C T C G T A T G T G G G A C T C T C T A T C T P0 -6.7 -0.8 24324
+ T G T C G A A C C G G C T T C T A T T T C A A T T C G T G C T G G A C C G A T C G P1 -13.2 2.1 213005
+ G C A A A T C A A A A A T T T T A C T T C G A A T T T T G G A C C T C A A C A T C P1 -7.1 0.5 9764
+ T G G A A C T A A T C A T G C C T T T A C G C C T A T C G T C G T A G A A G C T G P1 -12.6 -2.5 209154
+ C C T C T G T A T T C A T C T C G T T T C T T A T T T A C C T G G G T G C A C T G P0 -7.3 0 212947
+ A T G T C A T T C C C A T T T A G G T C C G A T T C G G A T C C C T C C G T T G T P1 -10.1 2.3 115163
+ C T A A T G G G G C A A G T A T G T T T C T T A T T G T G G T T T A C C T T C A T P0 -11.0 -1.6 205183
+ C G A A C T A C C T A C T C A T T A T T C G G A G G T T A A T C A T A G A A C A C P1 -9.0 0.199999999999999 220159
+ T C C C G A A G C G A C A C T T T G T T C T A C T C C T T T C A T T T A T A C T T P1 -4.8 1.1 149657
+ G A A T T T G G A T C T T G A C A T G T C G G T T G T T T T T A A C C G T A G G C P0 -8.7 -0.199999999999999 322598
+ C T G G T A C A T C A A T A C A T G T T C C T A T G C C C A T T C C A A T C T T G P0 -6.6 -0.5 60565
+ C A A G A T T G A T C T G T T T G G A T C T T G G T C C A T G A T G G C C T T T T P1 -15.2 -2.2 175787
+ T A C A C A A T C A A C G G A G G C C C C C C C G A C A T A T G T T G C A A C G T P1 -7.8 0.899999999999999 78889
+ A T T T C G C A C C G G A A A C T T T T C T A G G A G A A G T T C G A A T C C G T P0 -13.4 -1.6 79052
+ T C C C A C T G G T G C C T C T T C T T C C A A T G G T A C T A T A A T T C C T A P1 -10.4 0 330718
+ X X X X X X X X X X X X X A C G G A T C C T A T A A A A T A T T T C A C T T T T T P1 -2.2 0.7 298836
+ T A T G C T A T T T G C T G C T A T T C C A T C T A T T T G T G C A T C A A G T C P1 -7.8 -0.7 18937
+ A G G T G T A G C C G C A A T A G C A C C A G T T T T T A T A T C T C T C T T G G P1 -9.6 -1.6 304134
+ X X X X X X X A T G T C A T A T A T C T C A G G A G C T A G A T C A C T T C C C G P1 -4.1 0 242828
+ T T G A T G A T T T A T A A A C C G T C C C C A A C G A G C G A A A G G T T C A T P2 -9.4 1 332500
+ A G G A T A A G T T G C A T T G G A A T C G A X X X X X X X X X X X X X X X X X X P0 -3.8 0.5 332906
+ G T G G T G T A A T G T T A A G A G G T C C T G G G G T A T G C T G G G A T T C G P2 -12.6 -2.9 88072
+ G C C A A A T C G T C G C C C C T T T C C T T A T A T A T T C G A T A A T C G A G P0 -6.9 0 78416
+ A T G T T C A T G A C C A A T C G G A T C T T G A C G T A C C A G T A G G T A C C P2 -16.3 -1.7 87016
+ G C T G T C G G T A T T G G A A A C G T C C T C A G T T C T T C G A T T C A T T C P2 -11.9 0.4 263221
+ C G A C G A A T T A G A A G A G A T G T C A A C C G G C A A C C G T A T C T G G A P0 -11.4 -2.4 88173
+ X X X X X X X X X X A T G A A A A A G A C C A A T C A A A T C A A A C T T T T C T P1 -4.3 1.4 185628
+ A A C A C T A A A A G C T G T G G T A T C T T A T G G A C C T A A C A T A G G T C P1 -13.1 0 248677
+ C A T T T A C A A T G G A A A A A C T C C T G T T C G T T G T A A G A T C A C T G P1 -12.9 0.0999999999999996 297848
+ T T T T C C T T T G T C T C G A A C T T C G T G A A G A A C T C C A T T C T A T C P2 -7.4 -2.2 323484
+ T G T T C C T G T T C C T A A C T C C T C C C C G G G T A G T T C C C A A T G T T P0 -8.1 0.200000000000001 78713
+ T G A T C C A G A A T T G G G T C A A T C A C G T T T A T T A G A A G T T G A C A P1 -14.9 0 214169
+ C C A A G A A C A C G C T C A T T C T T C A G C C G T A G A G A G A C T T T T G A P0 -7.3 1.5 88500
+ T T C T C A T T A T T T G T T A T T T C C G G G T C T T T T C G T T G C A T T C A P1 -3.5 -0.6 323818
+ A A G A A T T T C A C T T C G A A T T C C G G A C C T C A A C A T C C T G C T G C P2 -9.5 0.9 90829
+ G T G T T C A C C C C A A A G T G T T C C C G G A T T G C A T G C A T A C A T C C P0 -7.4 0 207441
+ G C A A C A T C A A C A A A T T C G C T C A T G A T C A A G T T A C A A C C T A A P2 -4.0 0 78648
+ A G T T C A G A T C C A A G T C G G T T C A G T G A T T A T T A T T A T G G T A A P2 -8.8 -1.4 170904
+ A G T G G C T A T A C A T A C A A A T C C A T T T A C G G A T C T A T A T G C T T P1 -10.3 -1.6 332730
+ A C C A G C G T T T G G T G C A G C A C C T G C A T T T T G G T G C A T T C T T C P1 -17.8 -1.5 323758
+ T C G T T C A G A C T A T G T T T C T A C G A T G G C C C A A G A A C A C G C T C P0 -10.9 -2.4 88527
+ T G C C T T T T C T T T T T A G T A T T C G G A T A G G A T T T C T G T T G G C T P0 -11.2 -0.6 332825
+ C A A G A A T T T C A C T T C G A A T T C C G G A C C T C A A C A T C C T G C T G P1 -9.5 0.300000000000001 90830
+ C G T T C A T T A G A A T G T C G A T T C C T C A C A A T C G C T C T T T G T G A P2 -11.9 0 212442
+ T C G T T C C C G T T C T T C A T T T C C T T A T T A T C G A A T C C A T G G G G P0 -8.9 0 330921
+ T T G G T T T G A C A T G G T T T A C G C G T T A C T G G T T C T C G G A A G A G P0 -11.6 4.2 78989
+ C T T T C C T T G G T C T T T C G T T C C G T C A T A T T C C A A A T A A C T T A P0 -5.1 -0.3 323714
+ C T T C T T C T T T T T C A T T A C T T C C A T G G T C G T G C C C C G T G G C A P1 -8.5 0 330634
+ G A A A C T A T C C A T G G A A T C C T C A A T T C A C C A T T T C G A A C T T T P0 -6.1 0 85145
+ G A C T C T T C C A T G C T G T G T C T C A G G A A C C T T T T C A A T A C G G T P1 -9.0 0 322390
+ A T G G A A A A C T G G A A G A T T T T C T G C A T C G G T G G A T G A A G A A T P0 -12.6 -3.6 332606
+ A G T T T C A A A T T C A A G A A C T T C G T A C A G A G C A T C T C G G A G G A P2 -10.3 -1.6 250519
+ A T T A C T T A C C A C C A G T A T C T C G G G A A A C G G A A A A C C G G A A A P1 -9.0 0.5 185436
+ A T T T A C G G A T C T A T A T G C T T C G A T T G G A A C T G G A A G T T C C A P1 -14.0 -1.4 332751
+ C T A A T G G G G C A A G T A T G T T T C T C A T T G T G G T T C A C C T T C A T P0 -10.0 -1.9 304756
+ T C T T C C T T T C C T T G G T C T T T C G T T C C G T C A T A T T C C A A A T A P1 -5.1 0.300000000000001 323719
+ G T C T A A C T T T G C T A A C T T C C C C T T C T C T A C C C G T A T C T T G T P1 -1.2 0 60525
+ A T C G T A G T T C A G A T C C A A G T C G G T T C A G T G A T T A T T A T T A T P0 -8.6 0.0999999999999996 170899
+ T C A T C A A A T T T G G T G C T T T T C G A T C C C C A G T T G C T A T G G G G P1 -14.2 0 78808
+ T C A T C T C T A T T T T A G G T A T T C G G G G A A T C C T C C T T A A T A G A P0 -12.9 0.299999999999999 298883
+ T T C C A C T C G G T G T T C C T T T T C C A T T T G C T T C C A A T A G T T C G P0 -4.8 0 175591
+ T C A T G A G G G T A G T A T T T T A T C A T G G T G T T G G A T C C C A A G T T P1 -11.5 -2.9 323608
+ G T A C T A A T A T G T G T A G G T C C C T G T A A T T C G A G T G A G A T T G T P1 -5.4 2.5 240058
+ A A C T C C A T T T G T G A C C T T T T C T C G T A T G T G G G A C T C T C T A T P1 -8.9 -0.300000000000001 231617
+ G C G C C C C T C C T T G A A T T A T T C G G T C A T G C A A T A C T T T T T T A P0 -6.0 0.4 173325
+ T A T C C T A G A T C T T C C C A T T T C C A A G A A G A T C C C T T G T T C G A P0 -10.6 0 315235
+ T A C G G T C C G G A T T G C T A G C T C C C G T T C A T A G T T C T G C T A C A P0 -9.1 1.3 322355
+ C A C A A T C A A C G G A G G C C C C C C C G A C A T A T G T T G C A A C G T C T P0 -7.9 1 78887
+ A T A C G A T T C C A G A A G A T G A T C C A G A A T T G G G T C A A T C A C G T P0 -13.1 -2.3 214153
+ T C T G A T C C C T A T T T G C A T T T C A G T G G G T T G G T C T G G T A T G A P1 -10.5 0.0999999999999996 198701
+ G G T T C G T C A G T A G A G A T G T T C C C A C T G G T G C C T C T T C T T C C P0 -11.7 1.5 330699
+ G G C G C A A A A G C A G A T A T G G T C C G G T A T T C C C T T G T T C C C C G P0 -8.2 0 240014
+ T C T T C T G G T T A T G C C T T T T C C T C T T T A G T T T T T A T A T T C T C P0 -3.6 0 53481
+ C A C G A G G A A G A T T T T T A T G G C G G T T C T T C C T T C T A A T T A C A P0 -14.0 0 322307
+ A T G A T G C T A T A A A T C T C C A T C A A A A T G A G T A A X X X X X X X X X P0 -5.6 -2 225273
+ C C T G A A T A T T T T G A C T C T T C C A T G C T G T G T C T C A G G A A C C T P1 -10.4 -0.200000000000001 322402
+ G T T T T T C T C T T C T T T C C T A T C A G C G A G T T C C G A T C C T T T T G P1 -3.8 0 323149
+ A T C A T T T G C T T C A T T A G T T C C A A C A G T G G C A G C T G C G G A A T P1 -12.1 -1.4 299025
+ T G C A G A A T C A A A T C C T G T T C C A C A A G A T C C T A T A T C A G C T A P1 -8.0 1.5 323077
+ T T A C T G G T T C T C G G A A G A G T C A A T T T C T C C A T T A G C T A A A C P1 -10.3 0 78967
+ T A T C T A T T T A G T G A T C A G T C C G C T A G T T T C T T T G A T T C C A C P1 -7.5 -0.2 175556
+ C G A A A A C A G G G A T T C T G G A A C G T A A A T C T G T G C A C G A A C C C P0 -9.9 -0.200000000000001 184837
+ G A C A T A T G T T G C A A C G T C T T C A A T A G C A T G C T C T T A C T T C G P1 -7.4 -1.2 78865
+ T G C T C T G T T T A C A A T T C T T T C G T A C T C T C T T C T C T T T A C C A P0 -2.7 2.3 330993
+ G T T T A G T A C T T C A G G T G C T T C T C T A G C G T A T A A T G T C A A T C P1 -9.4 0 232870
+ C A A T T T T T G G G C C A A T T C C C C C T T C G T A C T A C C A A A A A A T G P1 -8.8 0 232969
+ T C T T C T A T T T C G C C G G A A T T C G T T G A T T G C T C C G T A C T C A T P2 -9.2 0 297810
+ T T T G T T A G G T C T C G A C T T C T C C G C T A T G A T C T C C C C A G T A A P1 -6.8 2.6 59991
+ A T A T A C C T G C T A A T C C G A T G C C C A C C C C G C C T C A T A T T G T G P0 -5.2 -1.7 304234
+ X X X X X X X A T G A T T C T T C G T T C A T T A G A A T G T C G A T T C C T C A P1 -9.7 -2 212426
+ T G T A A C A C C C G C T G A T G T A C C T C A T A G T T G G G C T G T A C C T T P1 -12.0 0 214250
+ A C T C A A T C A A G A A A C A A G A T C G G A C G T G A T T C C G G T T C G T C P1 -11.1 0.300000000000001 249361
+ T A C A G A A A T T G G T G C T T T T T C T A C T T T G T T T A C G T T A G T G A P1 -8.2 -0.299999999999999 60834
+ T C T G G T G C C A A A T C G T C G C C C C T T T C C T T A T A T A T T C G A T A P0 -6.3 0.600000000000001 78422
+ A G A A A C T A A T C G A G C T C C G T C T G A T C T C C C A G A A G C G G A A G P0 -13.1 -0.6 239942
+ G G T T T A G T A T C A A G G T T C T T C T T T T T C T G T T T C T A T A T A T A P2 -5.9 -1.8 315191
+ T G A T T A T T A T T A T G G T A A A T C A T T G T A T C A G A T G T C A A T C T P1 -10.1 0 172774
+ T T T T T G G T T T C T A C T C T G A T C T C A T T A G T A G C T A T G A T T G G P2 -7.9 1.4 59663
+ C G C T C C T G A A T A T T T T G A C T C T T C C A T G C T G T G T C T C A G G A P0 -11.8 0 322406
+ G G C A T T T T G T A G A C G T G G T T C G G T T A T T C C C A T T T G T C T C T P0 -9.9 1.4 17270
+ C A C T G C G T T T T C A A A A G C T T C C T G T C G A A C C G G C T C C T A T T P0 -7.4 0 60697
+ G T C T A C T T C C A G G A A A T G T T C G G A A C A G A G A A C T T T C T C T A P0 -14.3 2.5 249590
+ T A T C T A C A T T C A A G G A A A T T C A T A C G C T C C A T G G A C A G A G C P2 -10.3 0 330788
+ A C C A G A A A A T C G A T T A T G C T C T T G C G G A A G T A T C C A C T C G T P2 -7.1 0.9 174194
+ T T C C C C T T C T C T A C C C G T A T C T T G T T C G T T C T G G A A A C A C G P2 -5.6 -1 60509
+ C C C T T A A T C T T C A A T G G G G T C T G C T C T T T T T T T T T T G G G A G P0 -10.4 0 251399
+ A T C A A T T A A T G G G A C T T G G C C G G A A A G T G T T C T T G C C T C T A P2 -14.3 0 315116
+ C A T C T A T T T G T G C A T C A A G T C C G A A G A A G A T C T C A A T C T A T P0 -8.1 0.5 18917
+ T G T C G A A C C G G C T C C T A T T T C A A T C C G T G C T G G A C C G A T C G P1 -13.2 1.2 60675
+ C T T C G T G C C G A C C T G T T G C C C A T A A A C T T T C C T G C C T C A T A P2 -5.8 0 332560
+ C T T G G G C T G T T G A A C A G A A T C C A A C C A C A C T A G A A T G G T T G P1 -12.9 -0.5 340061
+ T T T T C C T T G G G C A G T A C C T C C T A A C A A G A T T G A T C T G T T T G P1 -8.4 1.1 175763
+ T T C C A T C T T T T C C C G A A T C T C C C T T A A C G G A A G A A A T A G A A P0 -9.9 2.5 60460
+ T C T A T G C A C A T C G C T C T T T C C A G G A G G T T G G C C G C C T A T C C P0 -10.5 0 315271
+ G A T C T G C A G C T C A A A T G G T C C C T T A T G A A G T C T C T A T T G G T P2 -6.3 1 241531
+ C G G T A C A T T C C G T T T T G T T T C C C A T C C T A A T C T T T T G C G A C P0 -6.6 0.7 60049
+ T T T T T T G T A T C C C C T T G T T C C T C G G A T A C A A T T C G A T C C T T P1 -12.1 0 198548
+ T A T G T C A A T G C C A A T T G A A T C A A T G T T A T T A G C T G T C A A T T P1 -7.2 1.1 298938
+ C G T T C C G T T C G G A T A T T G A T C G G T C T T G G T T T G A C A T G G T T P2 -11.3 -0.5 79014
+ T T A A A C A A A A G T T T T T C C C T C G C A T C T C G G T C A C T T T T A C T P0 -6.8 0 225762
+ A T T T C T A A T G A T C G C C G T G T C C T G C A T G C T G G A T C C T C T A C P1 -9.5 0 198785
+ T C C C G T G C T A G G A A G C A T T A C T C T T C T T T T C A T T C C A A A T T P1 -8.7 0 198458
+ A G A A A T T C G A C C T A T T G C T C C G G A T C C C C G T T T A C T A G G A A P2 -11.3 -1.2 248772
+ T A C T T T C A G T T T T G T C T A G C C C T G C T T T G G T C T C T G G T T T G P0 -9.2 0 60112
+ T G G T A C T A T A A T T C C T A T T C C T A T C T C T T T A T T C C C T T T T T P1 -3.5 -0.2 330742
+ T T C T G A T T T C A T T C G T T T T C C G A X X X X X X X X X X X X X X X X X X P0 -4.8 -1.2 263363
+ T T T T G G G A A A G A G T A T A T T A C A G C A T T T C T A A T T C G T G A A T P1 -7.9 -0.600000000000001 198746
+ G C T C T T T C C A G G A G G T T G G C C G C C T A T C C T A G A T C T T C C C A P0 -11.5 -0.199999999999999 315259
+ C C C A C T G G T G C C T C T T C T T C C A A T G G T A C T A T A A T T C C T A T P2 -10.4 -0.300000000000001 330719
+ T T T A A C C G T A G G C A T C T C G C C A G G A A G T T G G T G G G C T C A T C P1 -13.4 -1.6 322570
+ T A C C G A A C C G C T T G C A G A A T C A A A T C C T G T T C C A C A A G A T C P1 -8.3 -0.800000000000001 323089
+ C C C A G A A G C G G A A G C T G A A T C A G T T G C T G G C T A T A A T G T G G P0 -11.8 -0.600000000000001 239915
+ A T C G T T T T T T T A G T C T C C A T C A T T T A C T C C C C C T T A T T T T A P0 -0.2 1.5 304474
+ X X X X X X X X X A T G T C A T A T A T C T C A G G A G C T A G A T C A C T T C C P2 -3.5 -0.4 242830
+ T A T G T C C A A A C A T C A C A T G C C A G C A G A T G T A G T C A C C A T C A P0 -8.4 0 84947
+ C T A A C T T C C C C T T C T C T A C C C G T A T C T T G T T C G T T C T G G A A P0 -3.7 -0.2 60514
+ T C C A C T C G G T G T T C C T T T T C C A T T T G C T T C C A A T A G T T C G A P1 -4.9 0.399999999999999 175592
+ C C A T T C A C A A G G A C T C G A T T C T A T G T C C A A A C A T C A C A T G C P0 -8.5 0 84968
+ A G C G G C G C A T A A A C C A T G T T C G T C A A C C A A G T T T G T T C A G T P1 -7.2 0.0999999999999996 174676
+ C T A T G A T C T C C C C A G T A A T T C A T A T A G G A G C T A T T G C C G T T P0 -8.8 -2.1 59968
+ G A T G G G T C A A T C A T T T G C T T C A T T A G T T C C A A C A G T G G C A G P1 -11.1 -1 299016
+ A A A A A T C A A A G G A G G T T A T T C A G T A G C C A T C G C A G G T T T C A P1 -11.4 0 321510
+ G A C T A T T G G T A T G T T T A G T C C G A A C A T A C A G G G A A T T G G G G P1 -14.4 0 204053
+ G A G T T G T T C G G A T G G G T G T T C A C C C C A A A G T G T T C C C G G A T P0 -12.5 -1.4 207426
+ C T C A T T A T T C G G A G G T G A A T C A T A G A A C A C T A A A A G C T G T G P0 -8.4 -0.5 248702
+ C T T T G G A C T C G T A T T T T G T T C G T A C A C A A T C A A C G G A G G C C P0 -9.3 0 78911
+ A T T C A C A A A T G A A T C C T T G T C T A T G G C G G T A A C T G T C G T T T P1 -10.4 0 225935
+ X A T G T T A G A A G G A G C T A A A T C A A T A G G T G C C G G A G C T G C T A P1 -10.0 -1.3 263160
+ G A A A G A A G A T A C T T T T T T T C C A T T C G A G A A A C G A G G A G C A C P2 -11.1 0.6 332683
+ T T A T T T A C C T G G G T G C A C T G C G T T T T C A A A A G C T T C C T G T C P0 -8.3 0.699999999999999 60712
+ C A A T C C T A A C G A A G T A A T T C C G G G G G A A T C C A A T G A A C A A C P1 -12.8 0 18745
+ T C A T T T A C A A T G G A A A A A C T C C T G T T C G T T G T A A G A T C A C T P0 -12.9 0 297847
+ T A T T C C A T C T A T T T G T G C A T C A A G T C C G A A G A A G A T C T C A A P1 -7.9 0 18922
+ T G A T T T T G G T T T T C G T A T C A C G G A T G T T G G T T C G C G C T T T A P0 -8.7 -0.0999999999999996 212581
+ T G G T T T T G G A A G A T A T G G C A C C A A A A G T T G T A G A G C T G G T C P1 -9.8 -1.3 174373
+ T C A T T T A C A T G G A C C C A C T T C T C A T T C C A T T T G T G G G A A T T P1 -11.4 0 332460
+ C T A T T G G A C A T C A A T G G T A T C G G A C T T A T G A G T A T T C G G A C P0 -11.4 -0.5 212797
+ C G G T G C T A C C T T T T T T T T T C C A A G G G A T G G G G T T G G G G T G T P0 -13.6 -0.9 173637
+ X X X X X X X X X X X X X X X X A T G T C A T A T A T C T C A G G A G C T A G A T P1 -2.7 -0.7 242837
+ T C T T C C T C A A G C A A G G C A G C C G A T A A G T C A T C G A A G G G T T T P1 -8.6 0.200000000000001 249304
+ T T G T G A T A A T A G C G G C A G A T C A A A C A A G A A C T T G A X X X X X X P0 -6.9 -0.2 321382
+ G T C C G C T A G T T T C T T T G A T T C C A C T C G G T G T T C C T T T T C C A P0 -5.2 0 175573
+ T A T G A T G G C C G G T C A T A G T T C A G T A A A G A T T T T A A G T G G G T P1 -11.4 -2.3 225464
+ T T G T T T T C G T G C A T T A A G C T C A G G A A T A C G T T T A T T T G C T A P1 -10.1 2.5 225506
+ C G A T C C T T C T A C G G C C A A A T C T C A A T T T G T G G A A A G C C T T C P1 -9.8 1.6 198581
+ T C A A A T T C A A G A A C T T C G T A C A G A G C A T C T C G G A G G A A T A T P0 -11.1 0 250515
+ C C G A A A C C T A A A T G T A A A G T C A G C A A C A C T T C T A A A T G C C A P1 -5.3 -0.5 18598
+ T C C T A T T T T A T T T A T T A T C C C T G A T C T G G A A G T C A C C T T T T P1 -4.4 0.0999999999999996 175721
+ A C T C A C T T T T G A C A G T T A T A C G A T T C C A G A A G A T G A T C C A G P1 -10.4 0 214136
+ T G A G A T A T T G G A A A A A A T G G C G A G C T G T A T C A A T G A T T C T C P1 -9.4 -0.4 185160
+ A T C C T C T A C T A T T C T A T G T T C T T T C C G A A A G C G T G C C A A T C P0 -4.0 2.9 198817
+ A A T G A T G G C C T T T C T G A T T T C A T T C G T T T T C C G A X X X X X X X P1 -5.4 -1.6 263352
+ T T T A C C T T A T T T T G A T C G T T C A G A C T A T G T T T C T A C G A T G G P0 -9.4 -0.200000000000001 89852
+ A C C T A T T C T G T T T A G T A C T T C A G G T G C T T C T C T A G C G T A T A P1 -9.9 1.9 232879
+ C A A G G A C T C G A T T C T A T G T C C A A A C A T C A C A T G C C A G C A G A P1 -8.5 -1.6 84961
+ C T T T G C A A T G T T A C T T G G T T C A A C T C C A T T T G T G A C C T T T T P1 -9.9 0 231638
+ T T T T G T A T C C C C T T G T T C C T C G G A T A C A A T T C G A T C C T T C T P0 -13.1 -0.199999999999999 198550
+ A G A A A T A C A A T A G A T T C C T C C A T T T A A G T G G T T C T C G C T T C P0 -7.9 2.9 78758
+ A A C C G G C T C C T A T T T C A A T C C G T G C T G G A C C G A T C G A T A T A P0 -10.6 0 60670
+ G T A T G T T T C T C A T T G T G G T T C A C C T T C A T A T T T T T C G T G G T P0 -5.3 2.1 304744
+ T C C T G T T C C T A A C T C C T C C C C G G G T A G T T C C C A A T G T T T G G P0 -10.5 -0.199999999999999 78710
+ C G T T C T G G A A A C A C G T C T T C C T A T T C C A T C T T T T C C C G A A T P1 -8.3 0 60483
+ T G C T C A T G G T G T T T C A C G A T C A G T A T T G G A A A T G A A C G G A G P1 -12.1 0 90791
+ G T T T G C T G C T C C A A C C A T T A C A A A A C T A A T A C C T A T T C T G T P1 -2.8 0 232909
+ A T G T A A A G G A T C T T G T A G G T C G G G T A G C T T C T G C T A T C T T T P0 -14.9 -1.9 304327
+ G G A A A T C G G T C T A T G C A C A T C G C T C T T T C C A G G A G G T T G G C P0 -13.4 0 315280
+ T C C T G C T G C T C A T G G T G T T T C A C G A T C A G T A T T G G A A A T G A P1 -14.2 -2.2 90797
+ C G A A T G T G G T T T C G A T C C C T C C G G T G A T G C C A G A A G T C G T T P1 -14.1 0.4 175658
+ A C G A C A G A C C A A A T C T C G A T C T A C T A A X X X X X X X X X X X X X X P2 -3.9 0 59525
+ C A T T C G T A A A A A A T G C C G T T C C T T C C T T T T A A A G A C C A A T C P1 -4.9 0 185214
+ G G A A C C A T G G C A A T T A G G A T C T C A A G A C G C T G C A A C A C C T A P1 -6.1 0 212489
+ C C G G A A T T C G T T G A T T G C T C C G T A C T C A T T T A C A A T G G A A A P2 -9.3 -0.9 297822
+ A G C T C A T G T T T C T A C G A T C T C A A T T T G T A T T T A C T T G A A T G P1 -8.4 0 225311
+ C T T C T C C G C T A T G A T C T C C C C A G T A A T T C A T A T A G G A G C T A P1 -13.6 -0.299999999999999 59976
+ T A C T C C T T G A G C T A A T C T C T C A T T G T T T T C G T G C A T T A A G C P0 -6.6 1.8 225528
+ T G A T G C T G T A C C T G G T C G T T C A A A T C T T A C C T C C A T C T C G G P1 -8.5 -0.8 214307
+ G T C A C G T A G A T C T T C T A T T T C G C C G G A A T T C G T T G A T T G C T P1 -10.0 0 297800
+ C A T T T T G G T G C A T T C T T C T T C C T T T C C T T G G T C T T T C G T T C P0 -1.7 0 323735
+ A T C A A T A C A T G T T C C T A T G C C C A T T C C A A T C T T G T C T A A C T P1 -2.1 0 60558
+ T T C G T A T G T A C A T G T T C C T G C G G C T C G G A T G A G T A T A G T T A P1 -10.5 -1.4 60954
+ A T C T G A A T C G T A G T T C A G A T C C A A G T C G G T T C A G T G A T T A T P0 -14.2 0.100000000000001 170893
+ T A T A T T A C A A G C T C A T G T T T C T A C G A T C T C A A T T T G T A T T T P1 -6.7 -1 225320
+ A A T T C G T C A T C A A G A T G G A T C G C C C T T A C G C G G T C A A C G A A P1 -14.4 -2.1 242555
+ A T G T C G A G A T A T T G A T T C C T C C A C A C A A C A A T T T G C T T C T C P0 -6.5 -0.3 88218
+ C C G G A T A T C T G G T G C C A A A T C G T C G C C C C T T T C C T T A T A T A P2 -10.2 0.5 78429
+ A A T G G T A T T T C C T A C C G A T C C A T G C C A T T C T T C G C A G T A T A P0 -10.8 0.899999999999999 304189
+ C C T T A G C T A T T C G T T G G A T C C T T G G A G C A G C T T T C A A A C G A P0 -9.5 0 46735
+ A T A T A C C A A T A A T A A A G T C T C C A G T C A A C T G G T G G A A T A C A P0 -9.2 -2.6 60634
+ C C G C T A G A A A T G C T T T A T T T C G T T T C G T T C C C G T T C T T C A T P0 -5.9 -0.300000000000001 330897
+ T T C T T G G G T A G A T T C T A G A T C G T C T T T C A T T T T G T T A G T G A P1 -9.5 -1.9 231575
+ A T C T A C G T A T G A T T G T A A C A C C C G C T G A T G T A C C T C A T A G T P0 -8.8 3.8 214237
+ A G A A A T G C T T T A T T T C G T T T C G T T C C C G T T C T T C A T T T C C T P2 -5.9 0 330902
+ A T G T A C A T G T T C C T G C G G C T C G G A T G A G T A T A G T T A T T T A T P0 -10.3 -1.5 60949
+ T A C G A T T C C A G A A G A T G A T C C A G A A T T G G G T C A A T C A C G T T P1 -13.1 -1.2 214154
+ A T G T A T T C C G A C G A A A T G C C C T G G A C T C T A G G A G G A C T A T A P0 -11.4 -2.2 59575
+ C A T T A C T T C C A T G G T C G T G C C C C G T G G C A C G G C A G C A C C C G P1 -17.5 0.100000000000001 330646
+ C A A T A T A T A C G A G T G T T A T T C T G T G A A A T A A C T C G A A T T T C P1 -10.2 0 88436
+ A G T C A A C T G G T G G A A T A C A T C G C A T C A A C C T G G G A G T A T T A P1 -9.2 -0.899999999999999 60612
+ G G G T G C A A C A T C A A C A A A T T C G C T C A T G A T C A A G T T A C A A C P1 -6.2 0.899999999999999 78652
+ G G C T C C T A T T T C A A T C C G T G C T G G A C C G A T C G A T A T A C C A A P1 -8.9 0.9 60666
+ A A T G T T A C T T G G T T C A A C T C C A T T T G T G A C C T T T T C T C G T A P1 -9.9 -1.9 231632
+ G G C A G A A A T A C A A T A G A T T C C T C C A T T T A A G T G G T T C T C G C P0 -10.6 0 78761
+ T C C G G T A T T C C C T T G T T C C C C G T A T T G G T T A T G T T C T T T A T P1 -5.9 -0.2 239995
+ G T T T A A T G A T T T T G T G G G A T C C C T G G A T G T A G C G G C T G G C G P1 -10.4 -1.7 321651
+ A A G T T C G A A T C C G T T C C G T T C G G A T A T T G A T C G G T C T T G G T P0 -12.8 0 79025
+ T T A A A T C G T T T T T T T A G T C T C C A T C A T T T A C T C C C C C T T A T P2 -1.5 0 304478
+ A T C A A G T C C G A A G A A G A T C T C A A T C T A T A A T G A A G A A A T G A P1 -7.0 -0.2 18904
+ G A T A A G C T T A G A G A A A T G T T C A T T T G C T G A G A T A C T G G A T G P1 -8.4 -0.300000000000001 46680
+ G G A A T T C T A T G A A A G A G T C C C G G G A G C C A G G A T G C A T G C C A P0 -14.3 1.4 88305
+ C T T G T T C C T G T T C C T A A C T C C T C C C C G G G T A G T T C C C A A T G P1 -8.1 -0.699999999999999 78715
+ T G A A T G G A A A A G G G G T G C T T C G G A T C G G G A G T A A X X X X X X X P1 -11.6 -1.2 175856
+ G C T A G C T C C C G T T C A T A G T T C T G C T A C A G A C G A T A C A C G A G P1 -7.6 0.100000000000001 322342
+ A G T C C C C G T T T C A G G T G T T T C A G T C A C C T T T C G A T G G C T C C P0 -11.9 1.2 315061
+ A T C C A C T C G T A A C G G A A T T T C A G G T G T C A A A G T G C G G A T C T P0 -8.1 0 174225
+ T C T A C T A T T C T A T G T T C T T T C C G A A A G C G T G C C A A T C C C T A P1 -4.0 0 198821
+ A G G T G G A A A T T C T C G T A T T T C G T A T G T A C A T G T T C C T G C G G P1 -9.8 0 60972
+ T C T T G C C T C T A T C A T T A G C T C G G G T A G T C C C C G T T T C A G G T P2 -9.6 0 315086
+ C A T T G C T T T G T T T T T C T C T T C T T T C C T A T C A G C G A G T T C C G P1 -4.6 0 323158
+ A A C T C G A A T T T C A A A T C A T T C A C T T G C T T C A A C T A C T C A T G P0 -3.9 0 88407
+ G G G C T C A T C A T G A A T T A G G T C G G G G T G G C T G G T G G T T T C G G P0 -13.8 -2.4 322538
+ G T C G G G G T G G C T G G T G G T T T C G G G A T C C C G T A G A A A A T G C G P0 -13.2 -1.6 322520
+ C T C G G G T A T T A G C C A C A G C T C G T A T T C A T T C A G T A A T T C T A P0 -10.2 0 322469
+ T G T T C A C C C C A A A G T G T T C C C G G A T T G C A T G C A T A C A T C C G P1 -8.0 -0.3 207442
+ T G G A A C T A A T C A T G C C T T T A C G C C T A T C G T C G T A G A A G C G G P1 -13.3 -2.5 214391
+ T G T G T C C A C G G G A C A A A T C C C A T T T G A A A T G G A T G G T G T G A P1 -16.1 -2.1 174604
+ T G T T C C C A C T G G T G C C T C T T C T T C C A A T G G T A C T A T A A T T C P1 -10.4 0.0999999999999996 330715
+ G T G A A A G G A T C T A C T T A T T T C C A G A A A A A G A A G A A A G T G A T P2 -9.2 0.300000000000001 250243
+ A T A T A T C T C A G G A G C T A G A T C A C T T C C C G A T G A A C A A G T C A P1 -8.5 0.9 242816
+ T C A T T A G A A T G T C G A T T C C T C A C A A T C G C T C T T T G T G A T G C P2 -12.3 0 212445
+ T C T G A T T T T G G T T T T C G T A T C A C G G A T G T T G G T T C G C G C T T P1 -10.0 0 212579
+ T G G A A A C G T C C T C A G T T C T T C G A T T C A T T C C G T G G C G C G A A P1 -12.6 -2.5 263232
+ T G A A G C A G C G C G T C G G G C T A C A A T C G G G C A A T T C C A T C G T G P1 -10.9 0 174433
+ C G A T G G C C C A A G A A C A C G C T C A T T C T T C A G C C G T A G A G A G A P2 -12.7 0 88507
+ A T G A A G A A A T G A T A G T A G C T C G T T G T T T T A T A G G C T T T C T C P0 -8.2 1.9 18875
+ X X X X X X X X X X X X X X X X X X X X C G T A C A T A G C T G T T C C A G C G G P0 -6.8 0.4 11025
+ G A A T G G A A C G C T G C T T C G C T C T G C T G G A T G C G T C G G A T C C C P1 -15.2 -0.5 322909
+ T C C T C C A T T T A A G T G G T T C T C G C T T C T C C T T G T T C C T G T T C P0 -4.9 -0.300000000000001 78743
+ T T C A A A T C A T T C A C T T G C T T C A A C T A C T C A T G C T A T G G A T G P0 -7.7 0 88398
+ A T C T T T C T A T A T C G A C A T A T C A G T T G G A A A A A T C A T A G G C A P1 -7.0 -0.3 249157
+ G T A T T T T G T T C G T A C A C A A T C A A C G G A G G C C C C C C C G A C A T P1 -10.9 0 78901
+ A G C A C C T G G C T T T G C C C A T T C A C A A G G A C T C G A T T C T A T G T P0 -10.6 -0.199999999999999 84983
+ A A G G T T T T T C C G T A C C A G C T C C T T C T A C C T A T A C C G C A G T T P2 -6.5 0 85098
+ C G T G T C C T G C A T G C T G G A T C C T C T A C T A T T C T A T G T T C T T T P1 -6.9 0 198800
+ A A G A T A A G A A T C A A A A G G A T C G A A C T A C C T A C T C A T T A T T C P2 -6.0 0.5 248733
+ A C G A A A T A T T C T T A T T A T G T C A A T G C C A A T T G A A T C A A T G T P1 -9.2 -3 298923
+ G G A T G A T A T G A T G G G T C A A T C A T T T G C T T C A T T A G T T C C A A P1 -13.2 0 299007
+ A G C T T T T A T A G G A T A C G T A C C A C C T T G G G G T C A G A T G A G C T P1 -12.9 -1.7 304623
+ A G G A T T T C T G T T G G C T T C A T C G G G G G G C T C G C G T A G T T T G T P1 -16.3 0 332850
+ T A A G A A T T T G G A A G A T A T C T C G A G A A A A G G T T T T A G C A C C G P1 -9.4 2.8 53623
+ A T A T A T C C G T A G T T G G G A T T C G T C G T T T C T T C G T A G T T G T C P1 -5.0 1.1 339974
+ T C C C A A T G T T T G G C A C T T T C C A T A C T T C G T G G G T G C A A C A T P1 -14.4 -2.2 78682
+ C T G T G A A A T A A C T C G A A T T T C A A A T C A T T C A C T T G C T T C A A P0 -7.9 0 88416
+ C G A T C A G T A T T G G A A A T G A A C G G A G A A G T G G T G G A A C G T G C P2 -7.3 -0.2 90775
+ T T T G G T T T C T A C T C T G A T C T C A T T A G T A G C T A T G A T T G G A G P1 -12.5 0 59661
+ C A C T T T T T C T A T G A T C A T C T C T A T T T T A G G T A T T C G G G G A A P1 -9.6 -0.0999999999999996 298869
+ C T C T T A T T A C T T T T T T G T A T C C C C T T G T T C C T C G G A T A C A A P0 -11.4 -3.5 198538
+ T C G A T C A C A A A T A C C T A T T G C A T T C T T A G T T G A T T C C A C G A P1 -3.8 4 184965
+ T T G T T A C T A T T G G A C A A A T T C C T T C T T T C T T T T T C T T C T T G P0 -6.0 0 303961
+ A T T C C T T C T T T C T T T T T C T T C T T G T T C T T T G C C A T A A C G C C P2 -1.8 0 303944
+ T A T A G G A G C T A T T G C C G T T T C A T T C C T A T T C G T G G T T A T G A P1 -10.6 -1.7 59946
+ C G A C A T A A G A T T G A A A G A T C C A A A C C T T C C T C T T C G G A G C G P1 -11.5 2 248626
+ G C G T T T T T T T A G C T A T G C A T C A C A C A C C T C A T G T G G A T C T A P0 -11.4 -1.5 304864
+ X X X X X X X X A T G A A T T T C G A T C A C A A T C A T G T G G T A A T A A T G P0 -8.9 -0.6 226263
+ C C T T T G T T G A T T C T G A A C T T C G T T C G C A A A G T A A G C G T C C T P0 -9.3 3.1 323387
+ A G G A G G A C G A C A G A C C A A A T C T C G A T C T A C T A A X X X X X X X X P2 -9.4 -0.9 59531
+ C T T C T G T A T T C A T C T T G T T T C T T A T T T A C C T G G G T G C A C T G P0 -7.3 0 60733
+ T T T C G A T A T A C G A T T T T A T C C G G T T C C T A T T T T A T T T A T T A P1 -4.1 0 175697
+ G A A C T A C T A T C G A A A T T A T T C G G A C C A T A T T T C C T A G T G T C P0 -7.2 1.3 212671
+ T G T A A T T G T G A T C T G T T T G C C A G A A C C A A G G G G T C T T T C T G P1 -9.0 0.199999999999999 78541
+ C G A C T T C T C C G C T A T G A T C T C C C C A G T A A T T C A T A T A G G A G P1 -13.0 -0.199999999999999 59979
+ T G T G A T C T G T T T G C C A G A A C C A A G G G G T C T T T C T G T G G A A A P1 -13.0 -2.2 78535
+ T T C C T A T T T T A T T T A T T A T C C C T G A T C T G G A A G T C A C C T T T P0 -5.7 0 175720
+ G T T C T C G G A A G A G T C A A T T T C T C C A T T A G C T A A A C C C T T T C P1 -7.3 1.5 78961
+ T C T A A A C A G T A A C A T C A A A T C A C A A A C T A C A C G A A A G T T G T P1 -4.8 2.8 249475
+ C T G T T C G T A T T T T G T T C A T T C C A T C G G T A T G C T C T C A G G T A P0 -6.8 0 78584
+ T G G C T A T T C A T T T A A G T C T T C G G G T A G C A C C A C C A G A T C T T P0 -10.4 1 61018
+ G A A A A A G G G C G G G G G A A A G T C A G T G C C A A A T G C A T G G C A A T P1 -13.9 -1.5 225866
+ G T G T A G C T A T A T T A C A A G C T C A T G T T T C T A C G A T C T C A A T T P0 -8.6 -1.7 225327
+ T A G A T T A G C G G C G C A T A A A C C A T G T T C G T C A A C C A A G T T T G P1 -7.5 1.3 174670
+ G G T A C A T T C C G T T T T G T T T C C C A T C C T A A T C T T T T G C G A C A P1 -6.3 -1.3 60048
+ T T C C G A C G A A A T G C C C T G G A C T C T A G G A G G A C T A T A A T G A G P2 -8.7 0 59570
+ C G C C A G G A A G T T G G T G G G C T C A T C A T G A A T T A G G T C G G G G T P0 -14.3 -0.200000000000001 322553
+ G C T A T T T G C T G C T A T T C C A T C T A T T T G T G C A T C A A G T C C G A P1 -7.8 0 18934
+ C G C G A C A G C T A T A A A C A G T T C C T T G T T C C C A T T A A C A A A A C P1 -8.1 0 60906
+ T T C A A A T C T T A C C T C C A T C T C G G T A C A A C G A G A A G G A G T T T P1 -16.7 -2.8 214325
+ G T A A G A T A T G G G T A A G A G T T C T C G C A G A T C T T C C T A T T A C G P0 -13.7 -1.6 174501
+ C T C C A T T T G T G A C C T T T T C T C G T A T G T G G G A C T C T C T A T C T P0 -8.9 -0.700000000000001 231615
+ T T A C G A T G T T C A T G A C C A A T C G G A T C T T G A C G T A C C A G T A G P0 -13.7 -0.0999999999999996 87021
+ G G A A A A G G G G T G C T T C G G A T C G G G A G T A A X X X X X X X X X X X X P0 -11.8 0 175861
+ C T T T T A C T T T T T C G T T A T T T C G T A A T C C C C A G G G T A T G A T A P0 -6.5 -0.0999999999999996 225729
+ T C T A A A T G G C A G A G A A G T T T C C A T A T T T C T A C C T T T T C T T G P1 -8.5 0 204449
+ C G A A C T A C C T A C T C A T T A T T C G G A G G T G A A T C A T A G A A C A C P1 -10.5 0.300000000000001 248713
+ C T T G G T T T T G G A A G A T A T G G C A C C A A A A G T T G T A G A G C T G G P2 -10.8 0.899999999999999 174371
+ A G G A G A A G T T C G A A T C C G T T C C G T T C G G A T A T T G A T C G G T C P1 -12.5 -1.1 79030
+ C T T T G C T A A C T T C C C C T T C T C T A C C C G T A T C T T G T T C G T T C P1 -2.2 0 60519
+ A G C T T T C C C C G C T C C C C C C T C G T C G A G T G G T G C T T G T T T G G P1 -12.6 0 331177
+ A A A T A A T T A A G G A G C C A G C C C C A C A A T G T C T T G T G C G G C T A P1 -14.4 0 297382
+ A A A G A A G A A T T T T T C T A A A T C A C T T C G G G T G A G C G G G G C C T P0 -12.3 0.6 173184
+ T C T T G T A G G T C G G G T A G C T T C T G C T A T C T T T T T T T C C A T T T P1 -12.6 0 304317
+ A A G A T C C A A A C C T T C C T C T T C G G A G C G G A A A C G G A C G T G G C P0 -12.4 -0.0999999999999996 248612
+ X X X X X X X X X X X X X X X X X X X A C G G A T C C T A T A A A A T A T T T C A P1 -2.2 0 298830
+ C A G T A G G T A C C A G A G G A G A T C G C T A T G A T C G T T A C T G T A T C P2 -13.1 -2.2 86986
+ G A A T T T C A G G T G T C A A A G T G C G G A T C T C A T A T A G T C A A A A T P2 -6.0 1.3 174239
+ G G T T G G A T T G C T C G T G T G T C C A C G G G A C A A A T C C C A T T T G A P2 -18.2 -1.4 174590
+ A G C T A T T G C A T T G T T T G C C C C A A T G A T G G C C T T T C T G A T T T P1 -10.2 -0.799999999999999 263331
+ A A C G A T T A A T T T C T A T T T C T C G T T A T C G T G G A A T T C G T C A T P0 -10.6 0 242586
+ A T A T T A C A G C A T T T C T A A T T C G T G A A T T T C T A A T G A T C G C C P0 -5.4 0.5 198760
+ T C T T C A T T T T A T A G G A T C T C C C A T T C G T A A A A A A T G C C G T T P1 -7.5 0 185235
+ C T G T A C T A A T A T G T G T A G G T C C C T G T A A T T C G A G T G A G A T T P2 -6.5 0.6 240060
+ C G T A G T T G T C G C A A T C A C T T C A A G C A G T G G A A A G A A C A A A A P2 -10.0 0 340005
+ T G T T C C A C A A G A T C C T A T A T C A G C T A T A C A T C C T C C T T G C A P1 -6.8 -1.7 323062
+ T A A A G A A G A A C A G A G A A A G T C T G A T G A G C A G G A A A A T T T G G P0 -9.4 -2.4 297760
+ A A A A G A A T G G A A C G C T G C T T C G C T C T G C T G G A T G C G T C G G A P0 -12.9 1 322913
+ T G C G G A A C C A C A T A T T G G A T C A C T C C A A C T A G A G G G A C T G A P1 -12.8 0 90737
+ T A T T T C A A T C C G T G C T G G A C C G A T C G A T A T A C C A A T A A T A A P1 -7.8 2.7 60660
+ T C T T A A C A G C G A T G G C T A T T C A T T T A A G T C T T C G G G T A G C A P0 -12.1 -1.7 61030
+ T T G C C C C A A T G A T G G C C T T T C T G A T T T C A T T C G T T T T C C G A P0 -9.0 0.199999999999999 263345
+ A A T A A T G C T C A C A C A T G T T C C A C A C G G G C A A G G A A G C A T A A P1 -11.8 0.6 53866
+ C C T T C T T C A T T C T T G G A C C T C G C T C C T G A A T A T T T T G A C T C P1 -10.0 0 322426
+ C T T T T C T T G T T G G A G T T G T T C G G A T G G G T G T T C A C C C C A A A P0 -10.2 0.800000000000001 207414
+ C G A T A T A C C A A T A A T A A A G T C T C C A G T C A A C T G G T G G A A T A P1 -9.2 -1.2 60636
+ T C T T C C T A T T C C A T C T T T T C C C G A A T C T C C C T T A A C G G A A G P1 -5.8 0 60468
+ X X X X X X X X X X X X X X X A T G C C C C A G G A A A A A A C A A C G G C C G A P2 -4.2 0.5 250591
+ T G A G A T G G A T A A A A T A G C T T C T T A C C C T T A T T T T T A T G T A A P1 -5.6 2.8 304362
+ A A A G T T T T T C C C T C G C A T C T C G G T C A C T T T T A C T T T T T C G T P1 -4.6 -0.0999999999999996 225755
+ T T T A C T T T A T A C C T A C T A T T C C G T C T G G T T T T T G G T T T C T A P1 -8.3 0 59691
+ T T C T T A T T T A C C T G G G T G C A C T G C G T T T T C A A A A G C T T C C T P0 -6.8 1 60715
+ T G A A C A A G T C A G A A T T G C C T C A A C A A A A A T G G A T G G A A T T G P1 -10.0 -0.199999999999999 242786
+ T C C T G G G G T A T G C T G G G A T T C G C G A A G A G C A G C A C C T T A C G P0 -14.5 1.6 87057
+ C C G A G C G A A T A A G T C A A C T T C A A A G T G G A T C T G T T T A T C A T P0 -11.3 0 232610
+ T G T T C T T T C C G A A A G C G T G C C A A T C C C T A T G T T C A T C A T T A P1 -5.8 0 198833
+ A T T G A A A G A T C C A A A C C T T C C T C T T C G G A G C G G A A A C G G A C P1 -12.7 -1.4 248617
+ C A A T G T T A C T T G G T T C A A C T C C A T T T G T G A C C T T T T C T C G T P0 -9.9 -1.8 231633
+ C T T T G C C A T A A C G C C C A T T C C G G G A C G A G T T G G A A G A G G A A P1 -17.8 0.199999999999999 303918
+ T A T T G G T T A T G T T C T T T A T T C C T T G T C T A G C A G A A A C T A A T P2 -9.4 0 239973
+ T C G T C T T T C C C T T A A T A A G T C A T C A A A T T T G G T G C T T T T C G P0 -7.7 -2.7 78827
+ C T A T T C C T A T C T C T T T A T T C C C T T T T T T G G T C T A T C T A C A T P0 -1.4 -0.4 330756
+ G G C C T A T G T G G G G T A C C T T T C G G G T G T G G G A T G C T C G T T T A P0 -16.0 -1.1 60775
+ G T C T C C A T C A T T T A C T C C C C C T T A T T T T A G T A G G C G C C A G T P0 -6.2 -2 304462
+ G A A G T A A A G G C C A A A C A C T T C G G C C T A A G G G G A A T G A G C A A P0 -11.5 3.3 331068
+ C A C G A T A T C T T T T T C T T C C T C A T T C T G A T T T T G G T T T T C G T P2 -8.3 0 212556
+ A G C T T C C T G T C G A A C C G G C T C C T A T T T C A A T C C G T G C T G G A P0 -10.1 0.0999999999999996 60682
+ A G C A A C A C T T C T A A A T G C C A C T T C T T C C C G T C G C A T C C G T C P1 -6.5 -1.7 18577
+ T A A A A C G T G T C G T C T A C T T C C A G G A A A T G T T C G G A A C A G A G P1 -9.8 -1.6 249601
+ A T A T T C T T A T T A T G T C A A T G C C A A T T G A A T C A A T G T T A T T A P0 -8.1 0 298928
+ G G T A A C T G T C G T T T T G G T G C C A T C T T T A T T T G G A G T T G T T A P1 -11.4 -1.5 225908
+ T A T A A A C A G T T C C T T G T T C C C A T T A A C A A A A C A T C C C C T T T P1 -6.6 0 60897
+ A T G T G T A G G T C C C T G T A A T T C G A G T G A G A T T G T C A T G G C G C P0 -7.9 1.2 240050
+ T A G T T G G G C T G T A C C T T C C T C A G G T G T C A A A T G T G A T G C T G P1 -15.3 0.0999999999999996 214274
+ A A C A A G A T C G G A C G T G A T T C C G G T T C G T C T C C A T T T T T G T G P1 -15.7 -2.1 249349
+ T T G T T C G A A A T T T C T T C G T T C G T A C C G A A C C G C T T G C A G A A P0 -7.7 0.7 323111
+ C G A A A A A A G C C A T T C A G C T T C G T T A T C G A T T A G G T A T C A G T P0 -8.3 2.2 242742
+ G T C G T T T T T T G A T G G T T T T T C C G C T T A T C A C A G C T G C T C T T P0 -8.9 0 78479
+ G G T T T T G G A A G A T A T G G C A C C A A A A G T T G T A G A G C T G G T C G P2 -9.2 2 174374
+ T A T C A T T A G C T C G G G T A G T C C C C G T T T C A G G T G T T T C A G T C P2 -8.9 -1.8 315077
+ T G C T A T G G A T G T G G G A G C A T C A A C T C C G T T C C T T T G G G C T T P0 -17.2 0 88368
+ A C C T G G G A G T A T T A G C C G A T C T G G T A C A T C A A T A C A T G T T C P1 -11.0 -1.2 60585
+ C T T G G A A T T A G C A G A A T T C T C A A A C T A C G G A A C C A A C T G C T P2 -10.5 -0.300000000000001 53546
+ C T C G G A A G A G T C A A T T T C T C C A T T A G C T A A A C C C T T T C T T A P1 -7.3 -1.2 78958
+ G T T C A A G T T T T C G A C C G A T T C A C C A A G G A A T A T T T T G G T T G P0 -10.5 -1.7 304060
+ A T T C C T C C A T T T A A G T G G T T C T C G C T T C T C C T T G T T C C T G T P1 -4.9 0 78745
+ C T A T T T C G A T C T A A G T G G T C C T A T T C T C T G T C C C G T G C T A G P1 -5.2 0.6 198428
+ G C A A A T C A A G A A T T T C A C T T C G A A T T C C G G A C C T C A A C A T C P1 -7.2 -0.2 90836
+ C G C A A A T T C T C A T T G G A T C T C G G T T G T T C T T A A C A G C G A T G P0 -10.3 1.1 61057
+ T T T T T C G T T A T T T C G T A A T C C C C A G G G T A T G A T A C C C T T T A P1 -11.2 0 225722
+ G A G C A G C A C C T T A C G A T G T T C A T G A C C A A T C G G A T C T T G A C P2 -11.5 -2.2 87031
+ T T G T T C T T T G C C A T A A C G C C C A T T C C G G G A C G A G T T G G A A G P2 -14.1 -1.6 303923
+ A A A A T G C G T C T T T T A T G C C T C G G G T A T T A G C C A C A G C T C G T P0 -10.2 -0.299999999999999 322487
+ G A C T T C T C C G C T A T G A T C T C C C C A G T A A T T C A T A T A G G A G C P2 -13.6 0 59978
+ T T A C T T C C A T G G T C G T G C C C C G T G G C A C G G C A G C A C C C G T A P0 -19.4 0 330648
+ T C C G C T A G T T T C T T T G A T T C C A C T C G G T G T T C C T T T T C C A T P1 -5.2 1.7 175574
+ A T A T T T T T C G T G G T C T A T A T C A T G C G A G T T A T A G C A G T C C T P0 -9.4 0 304717
+ T C A A A A G C T T C C T G T C G A A C C G G C T C C T A T T T C A A T C C G T G P1 -5.8 1 60687
+ T A T C C G T A G T T G G G A T T C G T C G T T T C T T C G T A G T T G T C G C A P1 -7.2 -0.5 339977
+ G G A A A C A C G T C T T C C T A T T C C A T C T T T T C C C G A A T C T C C C T P1 -7.2 0.5 60477
+ T C G G A T C A T T G T G C A A T G T C C T A A T C A A A T G C C T A G T G G C A P0 -15.2 -1.8 86919
+ A T A T A C G A T T T T A T C C G G T T C C T A T T T T A T T T A T T A T C C C T P0 -2.2 0.2 175702
+ A T C C C A T C C C A G C G A A T G A T C C T A T A C A G T T C G T A T A T C T A P0 -8.9 0 184894
+ C G T T A G T G A C T G G G G G A T T T C G G G G A A G G C C T A T G T G G G G T P0 -11.6 -1.8 60802
+ A C T T T C A G T T T T G T C T A G C C C T G C T T T G G T C T C T G G T T T G A P1 -9.2 0 60111
+ C T G T C G G T A T T G G A A A C G T C C T C A G T T C T T C G A T T C A T T C C P0 -10.8 1.3 263222
+ T T T T G A A A A T G A G C T T T G C T C T T C T G G G C G C T G G G C G C T C C P0 -18.9 -1.7 323306
+ C G T A T A T C T A T T T C G T C A T T C G G T C A C G A A A A C A G G G A T T C P1 -11.4 0 184863
+ C A T T G A A T G G A A T T T C G C A C C G G A A A C T T T T C T A G G A G A A G P1 -10.3 3.2 79063
+ T A C A G T T C G T A T A T C T A T T T C G T C A T T C G G T C A C G A A A A C A P0 -11.0 -1.4 184870
+ T T T T T T T T C C T T G G G C A G T A C C T C C T A A C A A G A T T G A T C T G P0 -8.4 0 175759
+ C C G A C G A A A T G C C C T G G A C T C T A G G A G G A C T A T A A T G A G G A P1 -8.5 -1.4 59568
+ C C C C A T A T A G A A A G A A G G G T C G A A G G T T T T G G G C C T G T A G C P2 -10.5 0.0999999999999996 331139
+ A A T A T C T C C G G T A G T C A G T C C A T T T C C A T C A G C C G G C C G G T P1 -9.9 0 20690
+ A A A A G A T T T T T C A T G T C A T T C C C A T T T A G G T T C G A T T C G G A P1 -6.5 0.5 50478
+ T A T T G C C C C C A A C C G T T T C C C G T A C C T C T A T A G A A A C A G A A P0 -7.4 1.4 50855
+ G T C C A T T T C C A T C A G C C G G C C G G T G G G A G C G A G A A G T A T G G P0 -13.0 2.3 20707
+ T C G A T A T T T G C G G A G T G G A T C A T C C C T C T C G A A A A C G A A G A P0 -15.0 0 20569
+ T T T C A T T A C T T C A T C C T T T C C A T A T C C C T C T C C C T T G T T C G P2 1.2 -0.5 27079
+ C T C G C A A A A T C C A A C C A C T T C A C C T A C T T T A T T G C C C C C A A P1 -3.8 0 50826
+ A A T T T C A T A A G C A G A T C T T C C C C T C C A C A C C A A T C A C G A G T P0 -2.8 0.3 50384
+ T T C T C G A A A T G A T A A A G A A T C T G G T A C A C T C G A A T T G T A T T P1 -7.2 1.1 50553
+ T C T T T C A T C G A T T G G G T A T T C C T C T C C T T T T G T A T C T C T T T P1 -5.4 0 50907
+ T T C C T C T T T C A T T A C T T C A T C C T T T C C A T A T C C C T C T C C C T P2 1.6 -0.2 27073
+ T T C G G A T C C C T C T G T T G T T T C C C T T T C C T C C C G A A C C T T T T P0 -6.1 0 50513
+ G G A T A T G T C T G G T G T T T C T T C C A T C A A T C A T C C G G A T T T A C P1 -10.7 -0.0999999999999996 20747
+ A G A A G G G T T T C A T G T T C T T T C A T C G A T T G G G T A T T C C T C T C P1 -11.7 0 50892
+ G T G T G G T A T T C A T T C T G G T T C G G C T C T T G G A A T C A C A T C C A P1 -12.7 0 50769
+ T T T T C C C A T G T T A C A A C T T C C G T A C C A A T T C G A T C G A T C C G P1 -6.0 1.8 50679
+ T T A T A C C A A T A C T G A C T A C C C A T T T C C A T T G T T G T G C T T T C P1 -4.5 0 20492
+ A T C G A T T G G G T A T T C C T C T C C T T T T G T A T C T C T T T A T C C A A P1 -6.5 0 50913
+ T T T A T T G C C C C C A A C C G T T T C C C G T A C C T C T A T A G A A A C A G P1 -7.4 -2.1 50853
+ A T C T G T T G C T C A A A C T G A A T C A C G C C A A T G T T A T G G A A G T T P0 -10.9 -0.0999999999999996 1989
+ T C C G G A T T T A C G C C G T A T A T C A A C A G A T T A T G G T T T C G A G G P1 -11.8 -2 20777
+ A A T G A C T T C C T C T T T C A T T A C T T C A T C C T T T C C A T A T C C C T P2 -4.4 0 27067
+ C T T T C C T C C C G A A C C T T T T T C T C G A A A T G A T A A A G A A T C T G P1 -7.6 0.2 50535
+ G A C T C T T T C T T G A A C A A T T T C A T A A G C A G A T C T T C C C C T C C P0 -9.2 -3 50369
+ A A G T C A A A A G A C C T C T A G C T C A T A G T T C G A T T G G A C A T G T A P1 -10.4 0 25196
+ T T C T A C A A T T G G T A G G T C A C C G G G T T A T T C A A A T A A G T C G T P0 -10.6 0.300000000000001 50627
+ G C A G T A T G C T C T T A A T G A T C C C G G C T C A T G A T T T A A T T G C C P1 -9.0 0 62531
+ A A A C A T T C T A T T A G G G A G C C C G G T C T T G A C T C T T C T G T G T G P1 -9.2 0 50733
+ T G T A T C T C T T T A T C C A A T T T C G G T C T C G A T T A G T T C A C A A G P1 -6.2 2.6 50937
+ T G C T C T T A A T G A T C C C G G C T C A T G A T T T A A T T G C C A T G T A T P1 -8.2 0.9 62525
+ A C C G G G T T A T T C A A A T A A G T C G T G T T T T C T G T G C T T T T C C C P0 -7.1 0.600000000000001 50645
+ A T T C C C A T T T A G G T T C G A T T C G G A T C C C T C T G T T G T T T C C C P0 -8.3 -0.800000000000001 50495
+ T A A C G A A A G A A A G A T T G A A C C T G A T G C T T C T T T A A A A C A A A P1 -7.7 0 12455
+ T T G A A A A A G A T T T T T C A T G T C A T T C C C A T T T A G G T T C G A T T P0 -10.8 -2.2 50474
+ T G C A A A T A T G T C A C G T G T T T C T A T T G T T G C T T C C T A T G G G G P2 -9.1 0 25077
+ C T A T A C A A G G G T T C A A G T T T C G A T C G A T A T T T G C G G A G T G G P1 -7.4 -0.600000000000001 20546
+ T C A T C A A A T G G C A C T C A G T T C A T A T C T G T A A A T G T T C A A T C P2 -4.8 1.9 27127
+ G G C T A T G A C C T T C T C C A T T A C A A T G T T C T C A T A C G C A G G A A P2 -7.5 0 25416
+ T T C A C C T A C T T T A T T G C C C C C A A C C G T T T C C C G T A C C T C T A P1 -1.1 0 50844
+ A A C G A A G A T T T G A A G T T G T C C A T A A T T T A C T G A G T A C T C G G P0 -9.4 0 20602
+ C A T T T C G A T G T G T T T C G A T T C T T T C G A A A A A G A G A G G T T T G P2 -12.7 -0.5 62611
+ T G A A T T C A T T G T A T T A A T T C C A C T T C C T A C T C G C A G T A T G C P2 -6.8 0.600000000000001 62563
+ T G C G C C T A A A A T C T C T A T T T C T G C A A A T A T G T C A C G T G T T T P2 -6.2 1.9 25056
+ G A C T T C C T C T T T C A T T A C T T C A T C C T T T C C A T A T C C C T C T C P2 -1.1 0 27070
+ T T T T T A T T C C T C T C G T A T A T C G T C G T C A C G C C C T T A A T G A T P2 -4.0 -0.6 50428
+ A G A T G C A T T C G C C A T A G T T C C A G C A T T A C G G C A A A C C C G T G P2 -11.2 0 25326
+ A A A A G A G A G G T T T G A T G C T T C T G A A T T C A T T G T A T T A A T T C P2 -10.8 -2.6 62584
+ G A A A C A A G T C T G C G G T A G T T C A A A A C T G G A A T T G G C A C A A T P1 -9.9 -1.2 12143
+ G C G A G A A G T A T G G G A T A T G T C T G G T G T T T C T T C C A T C A A T C P1 -10.5 -2.2 20735
+ T C A C C C A G A G C T G C G G A A C T C A C G A C T C T A T T A G A A A G T A G P2 -8.1 1.4 10995
+ C C A A A C G A A A G T C A A A A G A C C T C T A G C T C A T A G T T C G A T T G P2 -9.3 1.4 25188
+ T C A T T G T A T T A A T T C C A C T T C C T A C T C G C A G T A T G C T C T T A P1 -5.3 0.600000000000001 62558
+ C A T T T A G G T T C G A T T C G G A T C C C T C T G T T G T T T C C C T T T C C P2 -8.3 0 50500
+ A C T T C A T C C T T T C C A T A T C C C T C T C C C T T G T T C G A T C T T A C P0 -0.4 0.2 27086
+ C T T T C A T T A C T T C A T C C T T T C C A T A T C C C T C T C C C T T G T T C P1 1.2 0.0999999999999999 27078
+ A C G A A G T A A C A C G A A T A T C T C C G G T A G T C A G T C C A T T T C C A P0 -8.1 0.200000000000001 20677
+ T C G A T C G A T C C G G A A T G G A T C G G T T A A A C A T T C T A T T A G G G P0 -17.6 -2.4 50708
+ T T G G A A C A G C T C G C A A A A T C C A A C C A C T T C A C C T A C T T T A T P1 -6.0 -1.8 50817
+ G A G T T T T T T T T T A T T C C T C T C G T A T A T C G T C G T C A C G C C C T P1 -4.3 -0.3 50421
+ C A G C A G T G G T T G G A A C A G C T C G C A A A A T C C A A C C A C T T C A C P1 -18.7 0.300000000000001 50808
+ A A A G A T T G A A C C T G A T G C T T C T T T A A A A C A A A C T G C G A A G G P1 -8.1 0 12464
+ A G G T T T T G A A A A A G A T T T T T C A T G T C A T T C C C A T T T A G G T T P1 -9.2 -1 50469
+ A T T T T C C A C G G A A G C C G G C T C A A A A T A T T T G A T C T T A G G T G P2 -11.0 -0.199999999999999 62422
+ T T G G A C A T G T A G G T T A T A T T C G T A C T G G T T T C T C A T G T G G A P1 -10.5 0.4 25226
+ T T C A T C G A T T G G G T A T T C C T C T C C T T T T G T A T C T C T T T A T C P1 -5.4 0.0999999999999996 50910
+ G T G C A A G G C T T A C A G A A G T G C C C A A A C A A C C A C A A T A T G A A P0 -7.5 -0.8 12256
+ A C A T G T A G G T T A T A T T C G T A C T G G T T T C T C A T G T G G A A C C A P2 -11.4 0.199999999999999 25230
+ T A T T A A T T C C A C T T C C T A C T C G C A G T A T G C T C T T A A T G A T C P1 -4.3 0.100000000000001 62552
+ C C C T C T G T T G T T T C C C T T T C C T C C C G A A C C T T T T T C T C G A A P1 -3.5 0.2 50520
+ C A A T C T T T T T T T A G C G G T T T C C C C A G A G A T C T T T A T C A T T A P2 -6.5 -1.5 64103
+ G T T G G A A C A G C T C G C A A A A T C C A A C C A C T T C A C C T A C T T T A P0 -9.0 -3.4 50816
+ T G G G G C T T A C T T C C T A G C C C C A G T G G G A G T A G T G A C T A G C G P2 -20.8 -1.7 25515
+ C T C T A T T T C T G C A A A T A T G T C A C G T G T T T C T A T T G T T G C T T P2 -6.8 0 25068
+ A T T T T G A C C G G A T A C G A A A T C A C T G G T G C T C A A T C T A G T G G P0 -11.0 -1.8 22492
+ A T T T G A T C T T A G G T G C A T T T C C C T C T G G A A T A T T A T T G T T C P1 -6.9 -0.100000000000001 62396
+ A G G G T T T C A T G T T C T T T C A T C G A T T G G G T A T T C C T C T C C T T P1 -10.5 -0.199999999999999 50895
+ A T G T C A T T C C C A T T T A G G T T C G A T T C G G A T C C C T C T G T T G T P1 -8.1 3.2 50490
+ T G G T A T A T T T A T T T A T G C A T C A A T G A C G A T A G A T G C A T T C G P2 -11.9 -1.7 25296
+ A A T T T C G G T C T C G A T T A G T T C A C A A G A T T G A X X X X X X X X X X P1 -9.1 -1.9 50952
+ C T C T G T T G T T T C C C T T T C C T C C C G A A C C T T T T T C T C G A A A T P0 -3.8 0.4 50522
+ G T G G G G C T T A C T T C C T A G C C C C A G T G G G A G T A G T G A C T A G C P1 -19.0 -2.8 25514
+ A T C G G A A C A T G G G A A T A G A T C T T A T A C C A A T A C T G A C T A C C P1 -9.0 0 20471
- T A G T G A C C G C G C C C A T A G T C C A A C C A C C G G A T T G G A A T T T A P0 -12.0 -2.1 98034
- G C C T G G C T T G G T G T T T G A T T C C C T C G C C A T G G G C T T C G A C C P1 -15.4 0.9 161482
- A T T G T G C C G G A A T G G T A T T T C C T A C C G A T C C A T G C C A T T C T P2 -16.1 0 205740
- A T G G G T C C G T G C A G C A T T T C C A C G A T A T C G T T A T G A T C A A T P1 -9.7 -2.3 62733
- C T G G T C T T T T A G T C A C C T T T C A A T G G C T C C C T T A A X X X X X X P0 -5.1 1.5 62834
- A G A T A C C C G T G C C T A C T T C A C C G C A G C T A C C A T G A T C A T A G P1 -6.1 0 184941
- T G T G T T T G T T G C A G G T C A A C C T T T G G G T T A T T A C G G C T C C T P1 -9.4 0.5 161062
- T C T G G C C T T G C A C C T C C C A T C T A A T G G A C C A T G G A C T A A A C P0 -9.4 0 65725
- T G T C T C A G A C G C T A C T C T C C C G G C A A G A A C A A C T T A T T C T A P1 -10.3 0.399999999999999 100856
- C G C A G G T T C C C T A C G G C T A C C T T G T T A C G A C T T C A C C C C A G P1 -8.9 -2 13043
- C A T T T T G G G C T T T G C T C T A A C C G A A G C T A T T G C A T T G T T T G P1 -9.9 0 112601
- T A A T A T C T C C A T T A G C G T C A C C C T T T C T T A C C C T G C C T T T T P0 -2.2 0 143391
- T T A C A T T A G T G G A C G G A C A C C G C C C A A T C C T A G A A C A G G A A P1 -14.3 -1.1 21653
- A C A C A G T G T A C T A C T A T C G G C C C T A C C A G G C A A C A T C T A C C P1 -9.3 -1.8 60156
- G G A T A T C A A G G G T A C C A A G A C T T T G G T G T T G A A G G G T A T G A P2 -12.1 -0.199999999999999 98480
- A A G C C T T T C C T C G T T T G A A C C T C G C C C T T C A C T T C A A C T C A P1 -3.9 0 89883
- C G A C C T A T T G C T T C G C A T C C C C C C A T A A G T T G A C T A T G A A G P0 -6.3 0 220217
- T C G G A C G T T C A A C A G G T A G T C T C A C G A T C G G G C A C T C A T G C P2 -11.1 0 61276
- C A G A G A A A G G G G G C G A G A A G C C T G C G T G C G A T T C C T G G G T T P1 -13.1 -3.2 197342
- A T A T A T A A A A G C T G G T T T A T C A A G A A T A C G C A A G A A A A G C A P2 -8.0 0.6 18798
- G G G T A C T A T T T A T G A T G T C C C T G G G A T T G T A G C C A G G G A T C P1 -17.0 -2.3 50145
- T T T A C A A A T A T C A T T A A C C A C A G A A T T T A G T G A G C G G C G C C P1 -7.0 0 149438
- T G G T C G G A C A T A C C C T G A A A C T T T A G G T C A A A T C C A T T T T T P1 -9.8 0 184635
- T T T C A T T T T C G G T G C C A T T G C T G G A G T G A T G G G C A C A T G C T P1 -15.7 -2.4 185784
- A A A G G G A G G A C C G G G G G G G T C C A G A G C A A G T A G G G T T G G G G P1 -14.6 -3.4 101021
- C C C A C G G G T G C C C C T T T T T C C A A T G G T A C T A T A A T T C C T A T P2 -9.6 0 94493
- A G C T G C T A C A A T T G C T T C A G C G G G A G C T G C T A T C G G T A T T G P1 -14.6 -1 112487
- A G A C G C C A T A A C G G A A C A C C C T T T A T A C T G T T C A G G T A C A G P1 -10.4 0 49279
- G G C T G T T A G C A A G T C A A T T C C T T T A C C T A G G G A G A A G G G C C P1 -15.9 -1 128216
- T T A C G T A T A C T T C C G A C A T G C T G G A A G A T T C G G C C A G T T C C P0 -11.7 0.600000000000001 13571
- A T T C T C C T G T T C C T C G G A T A C A A T T C G A C T C T T C T A C G G C C P0 -8.2 0 147525
- A G G G A A G G G G C C A T C T A C T A C A A A A T C A T A C C T T T C G G A C G P0 -9.8 0 132416
- A G G T T C T A T C A A T T T T A T A A C A A C T A T C T T C A A C A T G C G T G P1 -5.2 -0.100000000000001 185358
- T A A T A C C C C T A T T C T C C C T T C A T C C G G A G C T G C C G T A A C T T P1 -6.8 0 96910
- A G A G G A A T T A G T G G A T A A T C C C A T T A T T A T G G G G A G T T T A A P1 -12.8 -2.7 49228
- T A C T T T T G G A G A A C T T C C A G C T A T C A A G G A G A C G A A A A G C T P1 -11.3 -1.5 184311
- G C G A A T C A T T C A T T C A G A A C C G G A T G G T A T T T T C A G T C C A G P1 -11.4 2.5 161617
- G A T A G G A T T T A T G T T G G C T T C G T T G G G A G G C T T G C C T A G T T P1 -15.4 -1.7 92392
- G G G A C G C C C T A G A C G T T T C C C A C C C C G G G C A C A G C C C G G C G P0 -23.4 -1.4 82391
- T C T T T G T T G G A C C G C C G G C G C G A A C A C A G T G G T C T C T G A T C P1 -11.9 1.7 31813
- G C T T T G T G C G A G A T T C T C T A C C A A A G T A T A A G T A T C G G C T T P2 -14.0 0.699999999999999 98668
- C A G A T T A T G G T T T C G A G G G T C A T C C A T T A C G A A A A G A C C T T P0 -11.5 -1.9 27516
- T A T T T C A A T T G T T G T G C T T T C T C A A A T T G C A T A C C T A T A C A P0 -6.4 0.399999999999999 27804
- A G A A T A T G A C C C T A A T C G T T C T T C T C A G A T C G C T C C A G T A C P1 -7.2 0.899999999999999 140513
- C T T T A T T T A T T T T C G G G A A T C C C T C A A T T T A T G G A C T A G A G P1 -9.1 0 49057
- G T T A C T A C T A G C A A T G A C T T C C T T T T T C A T T A C T T C A T C C T P1 -5.4 0 194657
- T A C C A T G A T C A T A G C T G T C C C C A C T G G A A T C A A A A T C T T T A P1 -7.5 0.0999999999999996 184914
- G T T C C T T A T T T C T C G T C T A G C A G A A A C T A A T C G A G C T C C G T P1 -10.1 -0.299999999999999 102271
- G C G T T T C G G A T A T G A A G T C T C A T T C G A A G C T T T A G A C A A A G P1 -13.2 -0.199999999999999 25475
- T C T C A A T C A T T T C G T G G C A C C G G G C G C G G C T G A A C C A T C T A P1 -10.5 0 201117
- C T C A A A A C T A A G A G G G G A T G C C G C C T A C T A C T A A A A T C C C G P2 -11.4 0 220491
- C C C T C G A T T T T C C A T C C A A T C T T C C T A T C T T C T T T T C C C T G P1 -2.9 -1.1 197417
- T C C G G G G T T T G G G T A A C C A T C A G G T A A A T G C C C G G C A T T A T P0 -14.8 0.399999999999999 13115
- A A G C T T T G T T A T G C C G A A A C C T A A A T G T T A A G T C A G C A A C A P0 -7.6 2.3 41506
- T A C T A T C G A G A T T C T T C G G A C C A T C T T T C C T A G T C T C A T C T P1 -11.4 0.0999999999999996 84687
- A G T T G T A T C T A T T T C C G A G G C G G T C A G T C C C A T C C C G C T G A P2 -10.2 0.300000000000001 105653
- A A C C A G T G C A G A C G A A G T A A C A C G A A T A T C T C C G G T A G T A A P1 -7.4 -1.3 27650
- G A A G A G G A G G A A C C T A G C T T C T T C A G C G A A G C T G G A G G A A C P1 -17.0 -2.3 135190
- G G G T C G C C C T C G T T C T G T A T C T G A G T T C T T T C G A A T T T A T C P1 -10.5 0.300000000000001 203307
- G G A G T C T A C A G G A C G G G G T T C A A C T A G C G G A G A C T C T T G G A P0 -17.1 0 61118
- C T T A C A A C A A G A A A C A A C C A C C A G C G T T T G G T G C A G C A C C T P0 -9.9 -1 107716
- G G A G A T A T A A A G C G A G T G C A C C G G A A A A G A A C G G G A A C T G G P0 -9.3 -1.9 8289
- C A C G A T C G A G G A G T T A G C T C C G C C G C G C A A G A T C C T C G A A C P1 -18.1 0.199999999999999 140588
- C T T A T A T A A A T A T A A C C A A G C C G A T C T A C G A G T G G A T A T T G P0 -8.5 1.5 57857
- A G A G A A G G A A G G A G A A A A A C C T A A A T C T T C C T A C T C G A A C A P0 -15.9 0.6 220304
- T A T A C G A T T T T A T C T T G T T T C A A T T T T A T T T T T A A T C C C T G P1 -3.0 0.1 114232
- T C T A T G G T A C G C T C G G T A C G C C T T G T T T C T A T T G T T C T C C G P0 -9.1 0 117628
- A G G T G C A G G T A G C T T G A C C G C C T T A C C C G T C A T T G A A A C A C P1 -11.4 0 136206
- C T T T T T T C A G A T T T G G C G A G C A T C T G G A A T A A C G A A T T A C A P1 -9.1 -0.0999999999999996 23704
- G G G G T C T T G A T T T C G A A A A T C G A G A T C T A C T A A T A C G G G A A P0 -18.9 -2.4 82547
- T T T C A T A T A T G T C C G A G G A T C C G C A T A G C C C T C G A T T T A T G P0 -11.7 0 64222
- A A A A A A G A G G G A A G A A A G A A C A A C C G T T T G A X X X X X X X X X X P1 -5.7 -1.1 14301
- C T T G G C G C T C C C G T G G T T C G C G A G A A G G A A A A A G G A C T C A T P0 -9.6 -0.0999999999999996 107206
- C G T A G T G T G G C T A A G G A G T A C C G T T C T C T A C T T G A T G C T T T P2 -9.3 3.2 160899
- X X X X A T G T G C A T T T T T C T T A C T G A C T C T T A T C T A G T G C G C C P1 -8.7 0 128489
- C A T T G C C G A T C G T A G T G T G G C T A A G G A G T A C C G T T C T C T A C P1 -12.5 -1.7 160909
- C T G C A A T A T T C A C C C T A G C C C A C A A G C A C A A A T C C T C G G C G P0 -5.5 0.5 61634
- A T C C A G A A G C A A G T G T A G T T C A C C G G T T C C A C C G A A T G C T C P1 -11.7 -1.4 8184
- T A G T T T T G C T A C A G A T G A T A C A C G A G G A A T C T T T T T A T G G T P1 -7.3 0.100000000000001 32143
- A A G G A C C A C T G A G G G A G A T T C T C A A T C T C T T C T T G G T C T T T P0 -23.0 0 113156
- A G C A T T C C T A C T T T T A T T A T C A C T C C C G G T A C T G G C A G G G G P1 -8.9 -0.300000000000001 185262
- A A A T C G A C G T A G T C T C G A G G C A C C C C A A A C G G A A G A G G G T G P1 -13.5 -1.3 113448
- T T C T G T T T T G T C G A G C C C T G C T T T A G T C T T T G G T T T A T T G G P1 -8.3 -3.1 184032
- X X X X X X X X X X X X X A T G C G A G C T C C T A G T C A T T T C A A G G T A C P1 -4.0 -0.4 132619
- T C A C C A T T T C G A A C T T T A T A C A G A A G G T T T T T C C G T A C C A G P1 -8.1 0 3883
- A A C T G G A A T T G G C A C A A T A T C G C G A A G T G G C C G C C T T T G C T P0 -10.5 0.6 135982
- T A T C C A T G G A A T C C T C A A T T C A C C A T T T C G A A C T T T A T A C A P0 -4.8 0.3 3902
- A A A A A C A T T C T A G G A A A G G G C T C G T A A T G A T C T T C T C A A A G P0 -7.8 0.3 58811
- G A T A C A A T T C G A C T C T T C T A C G G C C A A A T C T C A A T T T G T G G P1 -5.1 0 147541
- A C G A G A T G C A A G C G A A T C T T C T G C A A C A G G T T A C T A C G G A G P0 -8.4 1.5 58121
- G C T A C C T T G T T A C G A C T T C A C C C C A G T C G A A G A T C C C A C C G P1 -8.4 0 13058
- A A A C T G A A T G G T T C C A C C T A C T C A A A A C T A A G A G G G G A T G C P0 -11.8 0.399999999999999 220511
- A A A C T C C C A T T C T C C T C A G T C T C C C A G T A T T G G A G A C C T A C P0 -11.4 -3 12931
- G T T G C T C A A A C C G A A T C A C G C C A A C G T T A T G G A A G T T C C T G P1 -9.1 -0.0999999999999996 202598
- G G C A A T T A C C A T G T T A T T A A C C G A T C G A A A C T T T A A T A C A A P1 -6.8 1 185223
- C T A T A A A G A A A A T G C A A T C C C G C A A A G G A T T G T T C A T G G A A P1 -12.0 4.6 84729
- A G G A G C A T G C C C G C G T G T T T C A A C G A G A A C A C C G A A A A A A C P1 -11.4 1.6 114558
- T A C C A C G G T G G G G T C T T C G A C T G G G G T G A A G T C G T A A C A A G PX -14.2 -2.8 69831
- C G T C T C C C C G G A C T T T T A A C C A A A C A C A G C C T T T T G A T C G A P0 -8.4 -1 52873
- C G A T C G A A A C T T T A A T A C A A C C T T T T T T G A T C C C G C T G G A G P1 -8.4 0 185202
- A C A T T T C C A T T A T G T A C T T T C T A T G G G A G C C G T T T T T G C T T P1 -7.2 0 184713
- T A T G C C C A T T C C A A T C T T G T C T A A C T T T G C T A A C T T C C C C T P1 -1.8 0 213137
- T G A C C G T A A G A G G C A T T T C A C G G T G C T C A G A C G C A A C T T C G P1 -12.8 -1.8 13198
- A G G G T G A G C A T G A T A T C G C G C G G C G T C A A G C C C T C G T C G A T P0 -13.5 0.6 44416
- A A T C C G C C C A G A A T G A C C A T C C T A A G C C C T T A T T C A C T G T G P0 -5.5 2 143050
- T T A T T C C T C T C T G T T C G T A T C T C T T T T T C C A A T T T C G G T C T P1 -2.4 0 115595
- T G G T T C A A C T C T A T T T G T G A C C T T T T C T C G T A T G T G G G A C T P1 -12.1 -1.7 24332
- C C C G G A C T G C A T G C A T A C A T C C G T A A G T A A C T T A G T G C A A C P1 -9.6 0 155273
- C A C T T G G A G A C T T G G G A T C T C A G C A G G C G T T C C T C G G A A G G P1 -12.2 0 65975
- T G G G T G G T C A G G C T T T G C C C C T G T T G G A G C C C A T T A T A T G G P0 -15.4 0 113246
- C G G A T G T C A A C C T G T G G A A G C A C C A T T T G T T A C T A T T G G A C P1 -10.8 -0.200000000000001 205952
- T T C C T T T T C A T A T G T G G G C A C C A G A T A T C T A T G A G G G T T C A P0 -11.4 -1.6 192267
- A C A G A G A A C T G A C A A T A A T A C A A C G T C G C A T T C T C C G A A G A P0 -11.8 0 221003
- T G T T G A C T T C C T A C G C T A T T C G A T T C G C T G G C A T G T C C G G T P1 -9.3 0 126497
- T C C T G C C C G G G A A G G T G G A T C A A A G A A A G G T A G C T T G C T T C P0 -12.7 -0.199999999999999 140668
- T A C T A G G T T G G A T C G G A T G T C A A C C T G T G G A A G C A C C A T T T P0 -15.1 -2.3 205939
- A A G A A T T A A T G C T G C T T A T G C C C G C C C C C G A G G A T C A C C A A P1 -6.9 0.199999999999999 105696
- C C G G C A A C C G T A T C T G G A A A C A A C G A T T A G T G G A T A T T G G T P0 -10.9 0.699999999999999 7098
- G C A T C A C G T T G G C T T T G A A G C A G C T G C A T G G T A C T G G C A T T P1 -11.7 -0.6 97204
- G A A T C T A G G T G A T A G T A T C C C G A T C A A A C A G C T G A C G A A G G P1 -8.7 -0.299999999999999 61062
- C T C G G G C C C T C G A C A A T C C C C G T A C C G C C A C G G G A G A G C A C P0 -16.4 -1.5 113789
- C G C C T A T G C C C C C T A C A A A C C C A T T C G A C G G T T T T C T T A G C P0 -7.6 -1.1 183718
- T A A A T G T T A A G T C A G C A A C A C T T A C A A A T G C C A C T T C T T C C P0 -5.9 2 41485
- A T G C T A T G G A G G G T C C C A C T C C A G T A T C C G C T T C G A T T C A T P0 -11.3 -3 64651
- T T C C C T T C T G G T C T G G C C T T C T C A T T G T T C C C A A T T C G G T T P1 -6.5 0 96024
- A G A A C C A A A T G A A T T T C G A C C C C G T C G T A G T T C T C A A T C A T P0 -11.5 0 201086
- A G A G A T C T T T A T C A T T A A T G C A A C C T C C A T T T T G C T C A T T C P1 -7.4 -2.8 219153
- T A C T G G T A T A G G G G T T T T T T C G A T A G C T T C G G C G C C G G G A G P1 -14.5 0 130911
- T T T C C T A A T A C G T C A T T A G A C G C C A T A A C G G A A C A C C C T T T P2 -10.3 -2.5 49296
- T T G T G C A A C G T A G A A A G G G T C C T G A T G T A G T G G G A T C G T T C P0 -13.9 -3.4 177178
- C T T C C T A T T A A T G A T T G T G A C A G C T T T T A T A G G A T A T G T A C P1 -11.3 0 205295
- A T G G A A A A C T T G A G C A T T T T C T G C A T T G G T G G A T G A A G A A T P0 -9.8 -1.9 92624
- C C T G C T C G G T A G T T C C G T A G C A G G T T T T T T C G G A C G T T T T C P1 -16.9 -2.8 63108
- C A G G T C A G A G A G A G G C C T G G C C C G T A A G C A G G C C C C C T T A A P1 -15.6 -0.299999999999999 60693
- G T T C C T A T T A A C A A A A C A T C C C C T T T A T C T T C G C T C T T C C G P1 -2.0 0 212798
- A C A A G A T A A A G A A A C C G A T G C A A G C A T T A G T T C C A C A A C G A P1 -4.7 1.1 21710
- G G A A C T C T T T C A T T G A A G A G C T C C G G G G T T T G G G T A A C C A T P0 -20.0 4.5 13136
- A G T C A A A A G G G G A T A G C G C C C C C C G C C A T G C T C C C A C G G C C P0 -15.5 -2.3 100963
- T C C C A G T C G T C A T G G A G A G C C A A C T G G A G A G C A C G C T T G A C P0 -12.6 -1.3 13251
- T G T T A T A T A A A G C A C A G C T G C C A T T T C A T T T C C T T T G C T A C P0 -6.1 0.600000000000001 211709
- C T C G T G G T A C C T T C T G C C C A C C C T T C C T C C T C T G C T T T G A G P0 -8.1 -1.4 8124
- A G T A G T A G A T C C A G C C A T T A C T A T C A A A G C T A T T G G A C A T C P1 -7.9 -1.5 84594
- T C C A G G A G A T C A G A T T T T G A C C C A A G A A C A C A G C A A A A C C G P1 -5.9 2.2 89943
- G G T G G C A T A T C G A C A A A T G T C A T T A T T G T T A C G C C G A C C A C P1 -14.3 0 136329
- T A G C G C A T A T T A G C C G A G T G C A A G A G A T A A C C C G T G A C C T A P0 -7.4 -2.2 44458
- A T T T C C T T T G C T A C C G G C T T C T T T C T T T C T T T T T G T T C A A A P0 -4.2 0 211736
- A A G T G A T A T C C A A G A A G A A G C C A T T C G T T A C T T C T C C A A C C P1 -8.3 0.399999999999999 58002
- T T A A C T G T T C G T A T T T C G T T C A T T C C A T C G G T A T G C T C C C A P2 -5.6 0 143750
- C G C A G C A G A A A A A G C T C A A A C T A A A T G C T A T A A G C A T A G A A P1 -10.5 -0.300000000000001 201834
- C C G G A T A T G T A T A G A A G T T T C C T T A T G G T G T T C C T C T C C G G P2 -10.0 0.800000000000001 117542
- A T T T A T G G G G G G G G G A A A T A C G C C T A T G C C C C C T A C A A A C C P1 -19.7 0 183738
- C T C A A G T G T G G T T A A T T C T G C A T T T G C A T G C A A T A T C T T T G P1 -10.7 -3.6 53024
- T G C T A G T G C C C C C A G A A A T T C T T G G A T T T C T T G C A A T A T G A P1 -12.8 -1.5 64520
- T T T C T C A T T C A C A A A T C C A T C T T T G T T C A T G C T G C T A A C T C P1 -5.3 0 37305
- A C C A G G C C G T G A G G C T T T C C C A G G T G A T G T T T T C T A T T T A C P1 -13.2 0.4 136290
- T A C G T C A C T C G G C T C G C G C G C A A C C C C G C C C C G T T A T G T T A P0 -9.7 1.6 32304
- T T T A C T G G C T C T A G T A T T T A C T G G C T T T C A A G G A A T G G A A T P1 -12.2 -2.7 97015
- C T G C A T C C T C G A G A G T T A T G C C A A G T T G A T G C A A G A G G T T G P1 -9.3 2.1 13297
- G T G G G A T G C T C G T T T G A C C T C T G T A T T C A T C T C G T T T C T T A P1 -9.2 0 212930
- G T T T T T C T C T C C T T T C C T A T C A G C G A G T T C C G A T C C T T T T G P1 -4.9 -0.100000000000001 107079
- T G C A A T C C G C A G A A T T A C A T C A G A T C A A G G T G T G G A T C T A T P1 -14.5 0.199999999999999 57954
- C G C A T G T C T T T G A T C A A C C C C G G T T C C G T C A C T C G T A T C T G P2 -5.3 0 21780
- T G A A G C T T T A T C T G G A G T A T C A A A G A T G G A A T T G T A T G C T A P0 -10.3 -1.7 10762
- A C A T G G A C C C A C T T C T C A T T C C A T T T G T G G G A A T T T G A T G A P1 -10.5 0 92764
- T A T A T G T C T C T T G G C T T T A C C T T T T T T T A A A A G T A T G T A T G P1 -6.8 2.8 205832
- A A C A C G T C T T C C T A T T C C A T C T T T T C T C G A A T C T C C T A T A A P1 -1.6 0 213206
- G G A G A C C T A C T T A C T A C A T A C C G G G G G C C T C T C C A G T C T T T P1 -13.2 0.100000000000001 12962
- C T C G T A T A T C G T C G T A A C G C C C T T A A T G C T A G G T T T T G A A A P1 -6.2 0 115112
- C G C G A G A A G G A A A A A G G A C T C A T C C T T T G T T G C A T C T G G C A P0 -16.5 0 107188
- A A G T C A T C C A C C T A G T G A G T C C G G C T T T G C C C C T G T T G G G G P0 -13.5 0 13688
- C A C C C T A A A C C C A C A A A C T C C C A T T C T C C T C A G T C T C C C A G P1 -0.5 0 12917
- T T T T C C G T G G T C G A A C G T G T C T T T C T A T G G T A C G C T C G G T A P1 -11.3 -2.1 117651
- C A G G A G G T T G G C C G C C T A T C C T A G A T C T T C C C A T T T T C A A G P0 -10.4 -2.3 62633
- A A C C G C T T G C A G A A T C A A A T C C T G T T C C A C A A G A T C C T A T A P0 -8.3 0.899999999999999 107014
- C A G A A A A G G C C T T T C G T T T T C C C C C C T T C G T C G G C C C T T G C P2 -9.8 0 60463
- G A C A G G A A A G T C C T T T C G A T C T A A T C C A T T C T T G G G G T C A A P1 -14.1 -0.5 202754
- T T G A C G T T A T T C C G C T T C G T C T C C A T T T T C T T G A A A C T A T T P0 -6.2 0.899999999999999 220775
- T G T C A A A T G T G A T G C T G T A C C T G G T C G T T T A A A T C A A A T C T P1 -7.7 0.899999999999999 84339
- T T G C C G T C T T C C T T A A C A A G C C C T C G A G C C T T C T T T G C G C C P0 -4.8 1.1 60500
- G A G T T T T A G G C G G C A A G A T A C T T T A G G G C T T G T T G G A G C T G P1 -12.9 -0.800000000000001 141074
- A A G T C G T A C A A T T A G G A C C T C G A T A T G G T T C T A T T C T G T T C P0 -12.3 0 96732
- C C T A G A C C G T C T G C G A G A T T C G A A G A G A G C C A A G G T G A A C G P1 -10.5 -2.7 44322
- T T C C A C A A G A C G G T A C C T T C C A T C A A G A A G G T C C T A T C C A T P0 -14.0 1.8 161297
- G A A C A G T G G T G A T T C T G A C A C A A G T G A G G T A T G T A C C A G A T P0 -12.6 0 85982
- C C A C C A A T C G A A G T T T C G C G C A T T T C A G A T G G T G G T A A X X X P0 -15.5 -0.0999999999999996 49942
- T C C T T T T C A T A T G T G G G C A C C A G A T A T C T A T G A G G G T T C A C P1 -11.3 -1.5 192268
- C G G T G A A G A A A T A A G G A G A T C T T T C T A T A A A G A A A T T T C A G P1 -8.4 1.7 220609
- T C T C A T T A C T T T G G C T C T C T C A T T T T C T A T T T T T A T T G G C A P1 -4.0 0 37014
- A T A G C G T G G A G G C G A T A G A A C G C C G C C T T C T G G C T C A A T T T P0 -17.7 0.100000000000001 113621
- A G T G G T T G T A C C A G C C A A A A C T C A T C T A C G T A T T A T T G T A A P1 -11.3 0 209331
- C G G A C T T T T G A C G G A C C A G C C C T T T T T T A T G C G C C G C T T G A P2 -7.9 0.5 107282
- T G A G G T T T T A T G A G G C T T G G C C T G G C T T G G T G T T T G A T T C C P0 -11.4 0 161501
- A T C T A C T T A T C G T A T T T T T A C C C C T G C T C G G T A G T T C C G T A P0 -7.8 -1.9 63086
- C G C C G T A G A G A A T A T A A A G C C C A T A T G C G A A G T A G C A A A A G P1 -8.9 1.3 50196
- T A T G A T C T T A G G A G C A C T G G C C G C C A T G G C C C A A A C G A A A G P1 -12.4 -2 192439
- C C G T G G T A A T A T C T T T G A T A C G G A T C A A A G T C A T C C A C C T A P0 -16.6 0 113204
- C A A T A T G A G T T C A C C T G G T A C T A G C A G C T T T A T C G G G G A A T P1 -12.6 0.9 153073
- G T C T C G T T A C G C T T T C T A A T C T C A A T C G A A G C C A A C T C T G A P2 -8.4 0 12801
- T G G A A G A G G A A T T C C T A A T T C T T A C A C G G A T G A G A C T G A T C P1 -12.4 -3.5 206051
- C C A G C T G C G A A T C A T T C A T T C A G A A C C G G A T G G T A T T T T C A P1 -11.3 -1.7 161623
- T C G C C A T A G T T T C A G C A T T A C G G C A A A C C C G T G T C A A A T A T P0 -9.2 4 192615
- T C T T G C C G A A T C C G A G T T T G C T G C T C C A A C C A T T A C C A A A C P1 -7.1 0 25694
- C C G A T C G A T C T A G C C A T G A G C A G G T T G A A G A G A G C T C T A A C PX -12.7 -1.7 120697
- C A A T G T C A T G A A A T T G C T A C C A G T A A C T A A G A C T C A A G T G G P1 -8.8 0.0999999999999996 10575
- G A G C A C C A T G C C G A A T C T C T C T A C C A T T T T C T T T T C T T T T A P1 -5.2 -0.2 153025
- C A A G A C T T C T A A G T T T G G G C C T C A T A T T T C T C C T A T A T A C C P0 -5.6 0 96633
- T A A A A G G A A C A G A G G T C A A G C G T G T G G A T G T C C T A T A T G C A P0 -14.4 -2.2 85748
- C C T T T G C T A C C G G C T T C T T T C T T T C T T T T T G T T C A A A T C A A P1 -4.2 0 211740
- G A G A A G T T T C C A T A T T T A T A C C T T T T C T T G T T G G A C T C G T T P0 -7.2 0.8 153276
- G C G A A T G C T T T G G A A T A T T C C A T T C T T G T A G C A G C C A C C G C P2 -15.8 0.699999999999999 136487
- A A G C A T T C C A T T A C T A C C A A C C C A A A G A A A T A C G A C C T C T C P1 -1.6 0 165225
- C G G C C G G A C A G A G G C T A G G G C G A A G G A A C C C C T T C C C A C C G P1 -21.4 0 8348
- G A A A A A T C A G T T G T A C A C T C C C T T C G T T C T A C G A A C C C T T G P1 -7.7 0 107352
- G A T T G G T C C A A A C C T T C G A C C A G C T C C T T C T C G C A A T C C G C P2 -12.2 -1.8 143016
- G T A T C C G A C C A A A G A C C T T C C T G A T G T T C T T A A T A G G C A T T P1 -6.0 2.2 126260
- A A A C C T A A A T G T T A A G T C A G C A A C A C T T A C A A A T G C C A C T T P1 -6.4 1.1 41490
- C G C C C C C C A A C C C A C C G C T G C C C C A G C A G C T C A A C A G C A G A P1 -11.1 0 13465
- C T T C C C C T C C A C A C C A A T C A C G A G T T T T T C T C C A T T C C T C T P1 -3.0 -0.3 115073
- A A G G G G T C T T T C T T T G G A A A C C T T C A C G A A C A A T C G T C G T T P1 -14.7 -2 143824
- A C C C A G A C T C C T A C G G G A G G C A G C A G T G G G G A A T T T T C C G C P1 -17.6 0 117699
- G G A T A A A A T A G C T T T T T A C C C T T A T T T T T A T G T C A A G G A T C P1 -8.0 -0.3 205583
- G A A A A A A A A G A A G A G T A G C C C C C C C T A G X X X X X X X X X X X X X P1 -1.7 1.8 144043
- T G T G G G C G C A A A A T G C T A T C C T G C T C T A T T G T T A C G T A G C A P1 -13.4 -1.6 106761
- T C A T C T A C G T A T T A T T G T A A C A T C T G C T G A T G T A C C T C A T A P1 -8.6 -0.899999999999999 84402
- T T T T C A A T A C C C A T G T T T C C C G A A G C G A C A C T T T G T T C T A C P2 -5.2 1.6 149640
- A C G A G C A T A T C C T C A T C A G A C G A G A C C A T T T C T C G A C T A C G P1 -12.7 -1.1 160972
- A A T A G T G C A C A C G G A C C A C G C G G C T T T G A G A T A C T T A T T G G P1 -10.1 2 98278
- T G G C T A A G G A G T A C C G T T C T C T A C T T G A T G C T T T G C A A G T A P0 -10.7 1.5 160892
- G A T T C T T C G G A C C A T C T T T C C T A G T C T C A T C T C G A T G T T C A P1 -8.6 -0.5 209586
- A T T C A A T C C A G C C G C A G G T T C C C T A C G G C T A C C T T G T T A C G P1 -14.0 0 13031
- T G C T T C A C C C T C C C T T C A T G C A C T G G G A A A G C C C T C C T T T A P2 -10.0 0 106411
- G T C G T G G C A C A C C C C C C C C A C A A G C A C C C T C C G G C T C A G G G P1 -11.9 -1.2 60417
- A A A C C A C T T A C T T C T G T T A C C A G A T A T G G C T T T A C G A G T T C P0 -7.9 -1.4 168887
- C G C C T T T C C G C A G G A C T G G G C A C A T G T T A G C T G T A G G A A G T P0 -14.8 -2.2 150660
- T C T T T C T T C C C C G T C G A C C A C G A C G A C T G A A A C G A C G T G A A P0 -12.4 -1.2 200573
- T C C T A T T A T A A G G A A A T T G T C A A T G A A A T G G C A A T T C C T T T P1 -14.9 -2.3 183900
- X X A T G A G G T T G G T C T A C G A T C A G A G C T C A G A A G A T G A T C G C P0 -14.2 -2.3 21571
- X X X X X X X X X X X X X A T G T G T T C A A T T T T C T G G C C T T G C A C C T P1 -5.7 -1.8 65699
- T C T C C C T T C A T C C G G A G C T G C C G T A A C T T G G G C T C A T C A T G P1 -11.5 -0.9 96922
- T G G A G T G G C A C A A G A T C T G C C T C T T G G C T T A T G T C G A G A T A P1 -14.9 -0.700000000000001 7196
- A G G A G A T C T T G T C A A G C G C A C T G G A T C T A T T G T G G A T G T T C P1 -11.6 0 136905
- G C T G C T G C A C C T A C G C T T C T C T G G C T G C A G G A G A T G G G G T C P1 -15.8 -2.7 139043
- T A T T C T C T A T G T A C A T G T T C C T G C G G C T C G G A T G A G T A T T A P1 -10.8 0 212723
- C A T T G T T T T T C C T T G T A G T C C G A T C A T A A T C C G A G C C A T T A P1 -3.8 0 98619
- T G G T C G C T C G G G C C G T T G T A C C T T T T G A T T A T G G T A T G G T A P0 -14.3 -1 177019
- A C T T G C T T T A A C T A C T C A T G C T A T G G A T G T G G G A G C A T T A A P1 -13.3 0 7334
- G A G C A G C C T T T C A G G A G G A A C C T G T G A C A C C T G C A C G G A T G P1 -13.5 2.3 139235
- A G A A G C A A A A T A G T A G A G A T C A C A A A C G T A G A T T G C T C G C G P0 -8.6 1.1 203117
- A C C C G A T G C T A T G G A G G G T C C C A C T C C A G T A T C C G C T T C G A P1 -15.8 0 64646
- A C A A A G G A T A T G T A A G T G A C C T A G C A C G A C A A A G C A C T C T C P0 -10.9 -1.4 202801
- A A A G C A T T A T T T T C T C G G T C C A T T T T C C A C C T C T T T C T T T T P1 -3.7 0 106539
- G G C A A T C C T T G G T A G A G C T T C T T T A T G A T T T C G T G C T G A A C P0 -10.6 -1 37195
- G T G G T T T G G C C A A T A G T G G G C C A A G A A A T C C T G A A T G G A G A P2 -19.1 -3.2 23624
- C G G A A T G C C T C C T T T G T C T T C G T A T A A G A G C G C C T T T G C T A P1 -11.4 0 140753
- A G T A A G T C T A T T T C C A T C A G C C G G C C G G T G G G A G C G A G A A G P1 -15.9 -1.1 27614
- T T G A T T C T G A A C T T C G T T T G C G A A G G A A C C G G A C T T T T G A C P0 -11.8 -0.9 107311
- C G C T T G G C G C T C C C G T G G T T C G C G A G A A G G A A A A A G G A C T C P1 -10.3 0.5 107208
- G G T T C G G G G G G G G G G T T T C T C T T A A X X X X X X X X X X X X X X X X P1 -11.3 -2.9 41313
- A G G G C T C G T G G T A C C T T C T G C C C A C C C T T C C T C C T C T G C T T P2 -11.4 0.5 8128
- T C C T A T T T A T A T T T A G T G G T C C A T T T A T T G A T T G A X X X X X X P0 -4.8 1.2 117472
- T G G C C G C C T C C T C A T T C T C G C A G G C C G C C A T A A T C C T T T C G P1 -14.7 -0.299999999999999 13354
- T T A T T T T G A C G A T T G G A T T T C T C T A T G A A T G G A A A A G G G G T P0 -6.7 1.7 114360
- C A T C G C A A A A G A A G A T T C T A C T A C C T T T A C T C C T G C T T A G G P2 -5.6 0 183383
- T T C T C A T A G A A A T A C A A A A A C G T A T C G C C C A T T T C C T A C A A P0 -5.9 0.699999999999999 60812
- C T C T T C G T T C T G G A C A G G A G C G A G A A G C C A C T C G A C T A A A A P1 -14.4 -2.8 106677
- C T T G T C T A A T A G A A C A A A C A C T A A G A C C T T A A T T G A G T C A G P1 -8.9 0 201627
- T C A T T C T T C T T T G G C A C C T G C G G T A G A G A T C G G A G G T A T T T P1 -11.4 -1.1 96820
- T G C A T C A A C T T G G C A T A A C T C T C G A G G A T G C A G A G G A T G T C P0 -14.8 2.2 13289
- C G T T T A A T C A A T T G A T T C G T C A T G G T A G A G A A G A A A A A C G G P0 -9.8 -0.700000000000001 114473
- A G C C A G A A A A T C T G C T A A T G C A A T C C G C A G A A T T A C A T C A G P1 -13.0 -0.300000000000001 57936
- T G G T A G C T T C T G A T T C A C G G C C A A T G A G A C T C C G C T T G C G A P0 -8.9 2.1 58388
- A A C T T C T C A C C T G G T A T G T C C T A G T T C T T T G T T C A T G C T G C P1 -7.9 1 211818
- G T G C A C C T G A C A T G G C A T T T C C A C G A T T A A A T A A T A T T T C A P0 -8.5 0 185572
- C A A A A A G G G T G G A G G G A A T C C G T A T A T G T T T T T C C G G T C G A P0 -10.7 0 201785
- C T C G A G C C T T C T T T G C G C C G C C T T C C T C A T A G A A G C C G C C G P1 -9.7 0 60522
- T A A A A G G A A A G G G A T G A G T T C A T T C T C T G G A A T G G T C T C G G P1 -13.0 -2.3 139088
- T A G C T A T G C A T T A C A C A C C T C A T G T G G A T T T A G C T T T C A A C P0 -11.7 0 205084
- G T A A T C T T C A G G G T A T G A T A C C T T A T A G C T T C A C A G T G A C A P0 -10.2 -2.8 37063
- T C G T C G C T T A C T A C G C T C T T C C T C G T C T C T G G G T G C C T T G G P1 -8.0 -0.7 89832
- T G T G T C A G A A T T G A G A A A T T C T A T G G C T C G A A T C T T T A G T A P1 -11.9 -1.8 187295
- C C A T A A A A A G T A A G C T C T T T C G G A A G A G A A G G A G T T G C A T A P0 -16.2 -1.9 128268
- T A T G A T G G C C C A A G A A C A C G C T C A T T C T T C A G C T G T A G A G A P1 -11.1 0 7457
- T A C C A C C A T A A T G A A A C T G C C T T T T A T T T T T T T T A T T C G G A P1 -6.7 0 92431
- C C T T T T G G G T G T G G G A T G C T C G T T T G A C C T C T G T A T T C A T C P0 -9.8 0.199999999999999 212920
- T C T T T C C A G G A G G T T G G C C G C C T A T C C T A G A T C T T C C C A T T P0 -11.5 -0.9 62627
- T T G T G T G G T T G G C A G C A T T A C G A G C A T A T C C T C A T C A G A C G P0 -9.9 0 160991
- T T A G A T G G A T T C T A C T T C T C C A A G A G T T T C A T T T G G T T A T A P0 -10.8 -0.300000000000001 98346
- A T T C A C T T G C T T T A A C T A C T C A T G C T A T G G A T G T G G G A G C A P0 -12.6 -1.9 7338
- C T T A G C A C T C A A C T C A T G C T C T T T G A A G T C C G T T A C T G G A C P1 -11.3 0.0999999999999996 161116
- A T C T A A T G G A T T T T T C C G T T C T A A T A C T C T A T C C G A G A G T T P1 -14.1 0.0999999999999996 18706
- T C A A A T C C A T T T T T G G A T C A C T T T T T T C G G G G T T A A T T T G A P1 -10.2 -0.899999999999999 184608
- A A A C G A T T C T A G G A G A A G T T C G A A T C C G T T C C G T T C G G A T A P0 -13.6 -0.699999999999999 143298
- T T T T C A A A G C A T T A C T A T T C C T G A G T G C T G G T T C G G T G A T T P0 -10.7 0 64948
- T C C C G C T G G A G G G G G A G A C C C A A T T T T A T A C C A G C A T C T C T P1 -17.7 -1.4 185172
- A A A G A G T C G A G T C G A T C A G G C T C G A C G A C C G A A A G A A G C A A P0 -17.5 -3.8 200738
- A G C C A G G G A T C G T C A A C A A A C C T T A G C T A T T C G T T G G A T C C P1 -10.6 0.6 50115
- A G G A G A G A A C A T A T C A T G C C C C A T T C C C T T T G T T T T T C T A G P1 -8.6 0 130950
- T C G A A A A A G T A T T T A G C G C C C A T T T T G G C C A A C T C T C T A T C P0 -6.2 0.5 23484
- A C C A G A A A T C G G G C T T G A A G C T C T C G C C T T A C C A A G G A G C C P1 -12.7 -1.6 93966
- T A T A A C G G A A G A A A T T G A A G C T C G A G A A G G A A T A C C A A A A C P1 -5.3 1.3 213242
- G T G T T G C T G A A T A C A C G T C A C C G G T T C G A C T C C T A T T T A T A P0 -9.8 0 117502
- G C G A A G T G G C C G C C T T T G C T C A A T T T G G C T C A G A C C T T G A T P0 -10.6 0 135961
- T T A C G G T C A T C G A T A T C G T G C T C C C A G T C G T C A T G G A G A G C P0 -14.7 -2.8 13230
- T T T C T T T C G T C A A A C C T C T C C C A C G C C C A A T C T T T A C A T T A P1 -1.2 0 21620
- A T G C T T T G T G G C A G G G C A G C C A T T G G G G A T A T C A C G G T T C T P1 -14.4 0 53105
- T C A G A G G G A A C A G G C T G G G C C A T C C A A T G C C T T T C C C G C C C P1 -21.4 0 13501
- C G T T T G A A C C T C G C C C T T C A C T T C A A C T C A T A C A T A C T A C T P0 -4.8 0 89894
- G A G T T A T C T A C G G A C C C T C C C T G C A G T G C G C C C C T C C T T G A P1 -8.8 0.0999999999999996 201012
- C G A T T T G A C T C G T G C C A T T T C T C A A T T C T A C C C G C C G A T A T P1 -5.8 0 183783
- C C G C T G T G G G A C T T C A C A A G C T C A T G C C A T A A A A A G T A A G C P1 -10.8 -0.200000000000001 128294
- T T A A G A G G T C C A G G G G T A T G C T G G G A T T C G C G A A G A G C A G C P2 -13.8 -1.7 5957
- A C C A T C A T T T G C T G T C G C A G C A A T G G A C G C C C C C C T C C T G G P1 -12.6 -0.699999999999999 82825
- T A T T G T C A C T T C G G C C A A C A C A C A A G A T G A G A C T T T A C C A C P1 -6.5 0.4 203024
- A A A C C A C C T G A G C A C T A G G T C C A A T G T G A G T A G G A T C G C T C P1 -14.2 -0.6 23590
- A A G C T G T G G T A T C T T A T G G A C C T A A C A T A G G T C A T A T C C C T P0 -12.4 -2.7 220115
- A T C C C T G A T C T G G A A G T C A C C T T T T T C T T T C C T T G G G C A G T P2 -12.3 0 114266
- G T G A T G C A G C G G A A C C A T G G C A A T T A G G A T C T C A A G A C G C A P0 -8.0 0.699999999999999 209791
- T A C T A C G C T C T T C C T C G T C T C T G G G T G C C T T G G T A T C C A C C P0 -12.1 0.200000000000001 89840
- T A C C C A C T T C G A T C A A T T A G C C A A G A T T T T G A C C G G A T A C G P1 -7.2 2.6 189882
- A A G G A A T A A T A G A C T T A C A T C A C G A T A T C T T T T T C T T C C T C P0 -9.6 0 209734
- T A G A G A A G A A A A A C G G C G C A C G G A C C G T A C T C G A G C T T T G G P1 -11.5 0 114498
- A T G A T A T A T T T G C T C A C A T T C C G G G C G A A G G T C A T A A T T C G P0 -17.6 0 114647
- C A C C G C T T C G G A T C C T G C T C C T C T G C A A T T T T T G G C C C C A T P1 -9.8 0 136452
- C T A G T C G G C G G A G A A A G A C T C G G C A T T C A G G T G A G C C G A A C PX -16.4 0.100000000000001 70314
- C T A G T A A G C T T T T A G T C G G T C C T G A T C G G T T A C C A C T C G A G P0 -9.0 1 160580
- G G T C C C A A A A A T G C G G C T A G C T A T A T A T C T A A T A T A T G G T T P1 -15.6 -4.5 44676
- A G A A C G G G A A C T G G G T C G A T C T A T T G C G A A G C A T C C G A A G C P0 -10.5 0.5 8262
- T T C A G C G A A G C T G G A G G A A C C C C T C T T A T A C A A G T C G A A T C P1 -13.2 0 135169
- T T A T C G C G G A A T T A G A C C T G C T A T T A A C G T C G G C T T A T C T G P1 -9.4 0 136083
- G A C C A T C C A G A G C A A G G A C C C C A A C A G T T T G G A A G A T C T C T P1 -8.9 -0.800000000000001 11585
- G A C C A C A T T C T C C A T A G G G C C C T C T T A T C T C T T C C T T C T C C P1 -4.6 0 187844
- A A C T A A T C A T G C C T T T A C G C C T A T C G T C G T A G A A G C T G T T C P1 -11.1 0.5 207802
- C C A C C C C G G G C A C A G C C C G G C G G A A G T A G A C C G T C T G G A G A P1 -21.1 0 82372
- A T T A T G G A T C T T G G T T C G C G C T T T A T G G C A T T T C C A C T A T A P1 -9.8 -2 209673
- A C G T C C A C C T A C G A G A C T C A C C T T T G G C T T T C G T C T C G G T A P1 -13.7 0.200000000000001 200490
- T C C C T G C C T T C C A A A G G T G C C T A G A G G A C G G G C C A G A C G C A P0 -13.4 0 43629
- G T T G C C A T G T C T G T A T C C G A C C A A A G A C C T T C C T G A T G T T C P1 -6.4 -0.5 126272
- A T T T G A G G T C A T G T G C G A T G C A A G T G A C T A C G C G G T T G G A G P1 -14.6 -2.2 98077
- G T C A C T C A T G A A T T C C T T C T C T A A T C A C T A C T G G A A T A T A G P1 -7.3 0 126428
- A T C A C T T C G G A T C A G C G G G G C C T T C A A G C A T C C G A A A T A C G P1 -14.2 0 200862
- T C G A G G G A C T C G A C C T C T T T C T T C T T T T A T T G G G A A T T C T T P0 -12.7 0.200000000000001 131135
- C T C A G A C C T T G A T G C T G C G A C T C A G G C A T T A C T C A A T A G A G P1 -12.5 0 135933
- T T C C C A G A G G A G A G C G G A A G C T C C A G G A T G A G T A T G C C C T G P0 -16.4 -2.8 58718
- A C C A A A A C T A T A G G A A C C A C C C G A G G A A C G C C T T T A T A A C C P0 -7.7 0 98380
- C T T G C T A T C T A A G A A T T G C T C C A T G G A T C T C A T C G G A A A T G P0 -9.4 -0.200000000000001 63248
- G T T A T G C C T T T T C T T C T T T A C T T T C T A T A T T T T C A T A T G C A P1 -1.8 0.5 11699
- A A G T G T G G A T T T C A T A T A G T C A A A A A A A A G G G G G A C G T G C T P0 -9.8 -1.8 201956
- C G G G G G G G A C G A A G C T G G G C C A T C T G T C C C C T A T C C C T A C A P1 -20.4 1.8 113556
- T G G G T T G G A T T G G T A T T A G T C T G G A T A C A G C A A A A T A A T T C P2 -9.8 0 187381
- X X X X X X X X X X X X X X A T G T G G C T G C T T A A A A A A C T G A T T C A A P0 -1.8 3.2 221108
- T T T T C T T T C T A T A A A A T G T T C C T C A A T A G C A C T G A T T C T T C P2 -2.9 0 106468
- T T C G T T A T T C C A G A T G C T C G C C A A A T C T G A A A A A A G C C A G A P0 -8.3 0 23699
- G A A A T T T A G T A C C T G G G C A G C T A A T G A A G G G T T G A G G T T T T P1 -13.5 0 161533
- A G T A G A A T C A T T A C C A A T G G C A C G C T G T G C G C C T A A G T G C G P1 -11.6 1.2 41559
- A T C A A G G T G T G G A T C T A T T T C G A A C A A G T G A T A T C C A A G A A P0 -10.2 -0.6 57977
- G T G T T A T T T A T C C A T T C T T A C T T T T T T T A T G C C A A T G T T G G P1 -4.1 -0.6 64262
- T G G C A T T G C T T T G T T T T T C T C T C C T T T C C T A T C A G C G A G T T P1 -7.0 -1.2 107091
- A C A C C C C C C C C A C A A G C A C C C T C C G G C T C A G G G G G G A C C A G P0 -20.2 0 60425
- A T A A G A G C A C C C G G C T T T G C C C A T T C A C A A G G A C T C G A T T C P2 -9.5 2.1 3750
- A T C G T A T T T T T A C C C C T G C T C G G T A G T T C C G T A G C A G G T T T P2 -17.8 -2.4 63094
- C C T C G T C G T G C C C C T T C C C A C C T A G X X X X X X X X X X X X X X X X P1 -2.2 -1.3 160330
- A A T T C C T T T A A A A T T T G G A A C C C A C G G G T T T T T A A G A T T T T P1 -9.4 -0.4 149603
- T G C T T A C G C T G G A T G G A A T G C C C T T T C C A G T T T T G G C T C T T P1 -19.8 1.5 184503
- G A T C T T A T T T C G G T T C G A T A C G T C C A C C T A C G A G A C T C A C C P0 -10.4 -2.1 200471
- T C C A T T T T C T T G A A A C T A T T C C T C A A G C A A G G C A G C C G A T A P0 -7.4 0 220754
- A T A C T G T T C A G G T A C A G T C G C T C T A A A A G A G G A A T T A G T G G P1 -12.4 -1 49255
- G G G T G T T C T T C T G T C G A A C A C A A A G A A G A T A C A G T T C A C T C P1 -14.2 0 92875
- C G C G A C T T C A T A T A C G T T G C C A T G T C T G T A T C C G A C C A A A G P1 -10.7 0.5 126287
- C C G T A G C A G G T T T T T T C G G A C G T T T T C T A G G A T C A G A A G G A P0 -9.2 0 113030
- A G T G G T T G T A C C A G C C A A A A C T C A T C T A C G T A T T A T T G T A A P1 -11.3 0 84423
- G G A A C T T T T A C G C G A A T T T T C A A G T G G A T G A G A T C G G T C G A P0 -10.9 -1.1 137107
- T T C G A T A C A A T A C A A A A C A C C C A T G T T A T T T G C T G T A G G A T P1 -9.9 0 184848
- G C T A T A A A T T T T G T A C A T T C C G T T T T G T T T C C C A T C C C A G T P2 -2.7 1.5 183983
- G G G T C G T T C C C A A T G T T T G G C A C T T T C C A T A C T T C G T G G G T P0 -14.4 -1.1 143649
- T T T C G T C G T G G C A C A C C C C C C C C A C A A G C A C C C T C C G G C T C P0 -10.2 -0.0999999999999996 60413
- T C T G A T T T T G G T T T T C G T A T C A T G G A T C T T G G T T C G C G C T T P1 -9.8 -2.2 211881
- T G G G T T G G A T A T C C C T G G C T C T C T T C T C T C T G A G T C C C C G C P0 -12.1 -2.2 197307
- T G A C A A A T T T C A G G T T T A C A C T G C T A G A T C A C A T A T T G A A G P1 -7.5 0 12839
- T T C T A G G A G A A G T T C G A A T C C G T T C C G T T C G G A T A T T G A T C P0 -13.1 -1.3 143304
- A C A T C C T C C T T G C A T T T A T G C C G G G G A C G T C G C C A G T G C G G P1 -19.5 -2 106965
- A G T C A C C T T T C A A T G G C T C C C T T A A X X X X X X X X X X X X X X X X P1 -4.5 0 62844
- T C T A G G A T C A G A A G G A A G C G C T A T T C T G A C C A C T A C G T G C G P1 -13.5 0.199999999999999 13864
- G C C T T G T G G C A C G G C A G C A C C C G T A C T A T T G A A A T G G T T C G P1 -13.4 -0.9 94548
- G T C T C T G G G T G C C T T G G T A T C C A C C G T A A G C C T T T C C T C G T P1 -12.3 0 89856
- C T A G C A A T G A C T T C C T T T T T C A T T A C T T C A T C C T T G C T A T A P2 -8.8 0 194664
- T A C T T T G T A C C C G T T T G A T A C G A A A T T T A G T A C C T G G G C A G P1 -8.8 0 161554
- G A T C G A G G A G T T A G C T C C G C C G C G C A A G A T C C T C G A A C C T A P1 -18.1 -0.200000000000003 140591
- T G C T C T T G C G C C C T A G C C T C C C T T T C C C C A G C T G G T T G A T C P0 -9.4 0 13416
- A A G C A A A G G G T A C C A T A T T C C A G A A A A A G A A G A T A T A C G C C P1 -5.6 2.3 183471
- T C T T A G A T A T A C G G T T T A T G C C G G A A A G G T A C G A A G T T G G A P1 -9.5 -0.6 165264
- A C T G G G T G G T C A G G C T T T G C C C C T G T T G G A G C C C A T T A T A T P1 -15.4 -0.300000000000001 113244
- A T T T G A C C G C T A C T T T G C C T C A A G T G T G G T T A A T T C T G C A T P1 -14.6 -0.0999999999999996 53006
- C T T T C C A T T C T T C G G T G C T A C C T T T T T C T T T C T A A G A G A T G P1 -8.9 -0.9 201345
- C C G G T G A A C T A C A C T T G C T T C T G G A T A G A T G T G T G G G A C A G P0 -14.8 -1.6 8169
- A G C T G G G C G G G G A G G C G A T A C T A G T T A T C A G G T C A G A G A G A P0 -11.2 -1.8 60665
- A G T T A T G G A A A T T C C C A C A C C G C T G G A A G A A T G G A A T T T T A P1 -10.5 0.6 48925
- T C C T G A C G T A C C A G T A G G T A C C A G A G G A G A T C G C T A T G A T C P1 -18.4 -1.9 5889
- A A T C G C A G C A A T T C C C C A A T C C T A A C G A A G T A G T T C C T C C G P0 -2.8 2.8 41656
- A A C G A C T A T T G C T A T C G A T A C C A T A T T A A A C C A A A A G C A A A P1 -6.1 0 136632
- A T A T G A T T A T C C G C C G T T A G C C A G T A A T G T G G G T T G G C T T G P1 -11.4 -0.300000000000001 219084
- C A T T C A T A A A G T C T T T T C C G C C G G A C G A C T C G T A G G A G T T G P1 -12.1 0 60093
- G C T A G G G G T G A A A G G C C A A C C A A G A T C G G A T A T A G C T G G T T PX -12.4 0.9 120791
- A C T G G T T G G C A G T A G G C A C T C T T T C T C C T T T G A C T T A A A G T P1 -8.6 1.8 52913
- G T A T C T A C T C G T T A C G G A A T C T C A G G T G T C A A A G T G T G G A T P2 -10.1 0 201925
- A G C T G A A C T C T T T T T G G C A T C A T T C G C A G T G A G A G A A G A G A P1 -14.1 0.200000000000001 58428
- A G C G G C A C T G G G T G G A C G G T C T A T C C G C C C T T A A G T G G T A T P2 -18.2 0 185471
- A T T T T C C C C C T C T C C G T C A T C C A C A T G A T G C T A A A T C T T T C P0 -5.6 -0.199999999999999 211928
- T G C T A T T A A C G T C G G C T T A T C T G T C A G T C G C G T C G G G T C T G P1 -12.9 0 136065
- X X X X X X X X X X X X X X A T G A G A C G A C T T T T T C T T G A A C T A T A T P0 -4.2 0.2 115021
- T G C C T C A A G T G T G G T T A A T T C T G C A T T T G C A T G C A A T A T C T P1 -15.0 -1.9 53021
- T G T T A A G T C A G C A A C A C T T A C A A A T G C C A C T T C T T C C C G T C P1 -5.9 0 41481
- G G A C C G T C A A G C A C A T C C G G C A A G G C G T T C C T C G G G G G A T C P0 -13.5 -1.5 61199
- A A T C A A A C T T A T G G T T G A C G C C G T A G A G A A T A T A A A G C C C A P1 -9.2 -2 50214
- T G A C T G G A G A T A A C T C T C T T C A A T T A T T C C T G G G A T G G G A G P0 -17.6 -2.3 64303
- A T G T C C C C A G A A G C T A G G A G C A T G C C C G C G T G T T T C A A C G A P1 -11.1 -1.1 114543
- T T T C T C T C C T T T C C T A T C A G C G A G T T C C G A T C C T T T T G T T C P1 -4.9 0 107076
- A T C T C T T C C T T C T C C G A G C T C G G G T T A T G G A C G A A G G A G A A P0 -19.4 0 187818
- X X X X X X X X X X X X X X X X A T G A C T C A T G G G T A T G G G T C A G G A C P1 -15.1 -3.2 138968
- G A A C C A A A T G A A T T T C G A C C C C G T C G T A G T T C T C A A T C A T T P1 -11.2 0 201087
- T A G T C T T C A T C A T T T A C T C C C C T T T A T T T T A G T A G G C G C C A P1 -3.5 0 205475
- T T T C C A T A T T T A T A C C T T T T C T T G T T G G A C T C G T T C G G A T G P0 -6.3 0 153282
- T A A A C A A C C T A T A T C C T C C A C A C T T A A T C A G C A T T T A G T A G P1 -3.5 1.7 204950
- A A C T C A T T T G G T T T T A T G T T C T T T C A G T T A T T C T C T G T A A A P0 -5.7 0.5 241722
- A A T A A C T G T C C T A G C T C T A C C G T A T C T T T T G T T T C A T T T C T P1 -1.8 -0.1 105258
- T G T T C C G A T T C T G A T A G G T G C A C C T G A C A T G G C A T T T C C A C P1 -8.5 -1.3 351139
- G C G A G A C C A G G G A A G G C A A C C C G A T T G G G A G T C A G A G G A T C P0 -11.8 0.299999999999999 190298
- G C A A C C G T A T C T G G A A A C A A C G A T T A G T G G A T A T T G G T A C T P0 -11.9 -0.800000000000001 134700
- G C C C C T G C T C G G A G C T T T G G C A G G T A G T T T T T G C G C C C G T T P1 -15.4 -2 262032
- C C T G G A G A A C G A G A G G T C T C C C T A C C G T G G G C G G G A A C T A G P1 -13.9 -0.6 304074
- A C C A A A A G A G G G G A A G T G C A C G T A G G A A A A G G G A G A A T C T T P0 -6.0 0 315002
- G T C C C A A A T G C T T G G C A A T C C T T G G T A G A G C T T C T T T A T G A P2 -9.5 0 297402
- A C T T C T G G G C C C T A A C G G G G C T G A G A G C T C C G C C A C G T G G G P1 -22.4 -3.4 191530
- A G C C A C A G C T C G T A T T C A T T C T G T A A T T T T A C C C C T T C T T C P1 -6.5 0 257190
- T C G C T G G T C T G C A A T A T T C A C C C T A G C C C A C A A G C A C A A A T P1 -9.1 0 144478
- A A A C A A G A A A A G C A A G G C A G C T A C G G A C C A A T A C T T C A T A C P1 -5.9 -2.1 264297
- T T T A T G G T T T C G G G G A A T T G C T G C C C A T C G G A T C A G A T T C C P0 -11.5 0 304411
- G A A A G G G A A C A G A C A T G A T T C A C T T T A C A T T C T T C A A G G C T P1 -7.9 -2 89918
- T C T A C T A T T C T A T G T T T T T C C C G A A A G C G T G C C A A T C C C T A P1 -6.9 0 162129
- G C A C G C T A A C A G G A T A T A T G C T G A C C T T T A T A C T T T A T T C G P0 -5.3 0.600000000000001 176895
- T T T T T A A C A A C G A G A G C A T T C C A T G G T T T T T T C A T C T A T T T P0 -5.1 0.100000000000001 304877
- C A C T T T C T T G T T C C T A T T A A C A A A A C A T C C C C T T T A T C T T C P1 -4.4 -1.7 240517
- T C T G G G C A C C A T A G G C T G C T C A T C G C C T C T A C C T C T A A G G T P1 -15.8 -1.3 313044
- G G A A C C T A G G T G A T A G T A T C C C G A T C A A A C A G C T G A C G A A G P0 -10.1 -0.699999999999999 145040
- A A T T C C T T T A A A A T T T G G A A C C C A C G G G T T T T T A A G A T T T T P1 -9.4 -0.4 163945
- C T C T C C G G A C C C G G T T T C T C C C C C T C C C C C C A T A G C C T C G T P1 -6.0 0 304206
- C T T T T T C T G C A G C A T T G C T T C T A T G A T C T T A G G A G C A C T G G P1 -14.4 -2.4 330144
- A A G A G T A G T A C C A A A G G C A C C C T A T A A T T T C A T A A T A A A A A P1 -5.0 4.4 57895
- G G C T T T G C C C C T G T T A G A T C C C A T T C T T A T G T A T G C A G T C G P1 -10.2 0 191581
- T C T C C C T T C A T C C G G A G C T G C C G T A A C T T G G G C T C A T C A T G P1 -11.5 -0.9 218716
- T C C C T C T G A A G C T G G T C A T T C C T T G T T T C C A G T T A A T A G T G P0 -11.8 0 294191
- A T T T T A G G T A T T C G G G G A A T C C T C C T T A A T A G A C G A A A T A T P2 -10.8 0 189169
- G C T G A T G A T T T A A C C C A A A A C G G A G T A T C C G G G G A A G C C T T P2 -10.7 -0.0999999999999996 112091
- C A G C T T C A G G T A T A A G A T C C C C T T C A C T A T T C C C T T A A T A T P1 -5.5 0.7 251431
- A A C T C A T G C T C T T T G A A G T C C G T T A C T G G A C G G C A T G A C G A P2 -17.4 -1.4 283559
- T C T C A A A T T G C A T A C C T A T A C A A G G G T T C A A G T T T C G A T C G P1 -10.4 0 24084
- T C A T G G G G A T T T A C C C A T C A C A G A G A T G C A C A G A G G A A C A A P1 -11.2 -1.1 82863
- G T C G T A A G C T T C C T A T T T T G C T T T C A T T T T C A T T C C T T T C G P2 -4.1 -2.9 261929
- G T G T C A A A T G T G A T G C T G T A C C T G G T C G T T T A A A T C A A A T C P0 -10.4 0 42025
- G G T C A A A A A A A T G G A A A G A T C G G A A C A T G G G A A T A G A T C T G P1 -8.9 -1.9 24162
- C A C A A G A G A A G A G G A C C G G G C G C T T G T A T C T T C G G G A T A G G P1 -11.5 0 305240
- T C C A G C C A T T A C T A T C A A A G C T A T T G G A C A T C A A T G G T A T C P1 -11.0 0 42270
- T A G T C T T A T T T T A T T A G T A G C C A T G A T T G G G G C T A T A G T A C P1 -11.6 -1 76775
- T A T C G T C G T A G A A G C T G T T C C T A G G A A A G A T T A T G G T T C T C P1 -7.5 2.4 40563
- G G C T G C G C C T T C T G C T C G A G C T C G C C G T A G G A A A C T T T C C C P0 -15.1 -0.9 127696
- G G A A G T A A C C T T T T T C T T T C C T T G G G C A G T A C C T C C C A A C A P1 -14.3 -1.4 260768
- G A T T C T A A A A G A A C C T A T T T C A C C A A G T A G T G C T A A T T T T T P1 -6.6 -0.199999999999999 318197
- T C T T T T G G T C T A T C T A C A T T C A A G G A A A A T C A T A C G C T C C A P1 -5.9 0.199999999999999 53430
- T A G G G C T T T C A G G T A T G C C A C G T C G T A T T C C A G A T T A T C C G P0 -11.9 0 350096
- G A T C A A C A A C A A T A G C T G C A C G G A G T A C G G T A G A A T T C C T T P0 -7.6 -1 145217
- T G C T T G C T A T C T A A G A A T T G C T C C A T G G A T C T C A T C G G A A A P1 -9.9 1.1 142814
- G T C G G A C T T T G T G G T G A A G G C A G A A G A T G T T G A G G C T T C C A P1 -11.3 0 251608
- C G A G C C C C G T C A G T C C C G A C C T A G T C A T A A T T G C G T T T T A A P1 -7.6 0 275179
- X X X X X X X X X X X X A T G G G G G G C T T G G A T G G T G A G C A A A A A C T P2 -8.1 -1.2 314635
- A G G A T T C A T C T T T T T G T T C A C C A T A G G A G G A C T C A C T G G A A P1 -11.1 0 350362
- C G A C A G T G A A T G T G A T T C A C C C C A T C T C A T T A T G T T T G A G C P0 -11.6 1 313090
- C G G G A G C T A G T G C T T G C T A T C T A A G A A T T G C T C C A T G G A T C P0 -15.2 0 142824
- T T G T C A T G A G G T A T G C A G C A C A C T C A A C C A A A A T A T A T A G A PX -7.9 1.3 99425
- A C C T C A T A G T T G G G C T G T A C C T T C C T C A G G T G T C A A A T G T G P1 -10.9 -2.3 42054
- A G A A A C G C T C G A C T G T G G G A C A A T T A A T T C A A A C T C T T G A A P0 -8.9 -0.0999999999999996 303038
- A A T A A A T A A C T A T C G A A G A G C G A T C C A T C T G A A G A A T G G C G P1 -8.2 -1.1 111180
- T C C T A A T G T T T T G G G A C A T C C C G A C A A T T A T A T A C C T G C T A P1 -9.0 -1.2 61013
- A A A A G C G T C T A C G G G T A A A G C A C C G T A T C C A T A T A A C T G C T P0 -10.1 0 145115
- T C A A G C A C C C T T C A C T A T T T C G G A T A G T A T T T A T G G T T C T A P1 -9.5 0 218854
- C A T G A T A G C A A G G T G C T C C C C T T T A T T T G A A T A C C C A C C T A P1 -9.3 1 141349
- A T T T G C T T C C A A T A G T T C T A C C T A C C C A G A A A A A T T G T C G G P1 -6.9 0 260903
- G G G T T C A C C C A C C C C G G T T A C A G C A T T C C T T T C T A T T G C G C P1 -11.0 0.0999999999999996 330261
- T T C T A A A A T C A A G A T T A T C C C G A C G T G A G C A G T C A C G C T G G P0 -13.0 -1.1 258245
- C A G G T C A G A G A G A G G C C T G G C C C G T A A G C A G G C C C C C T T A A P1 -15.6 -0.299999999999999 145408
- T A C A G G C C C T G A T T C C T A T C C T C T T C A G T G C A C T C T T C T T C P0 -8.5 0 176703
- A A G A A A A A C G G C G C A C G G A C C G T A C T G A A G T T T T G G T C T T T P0 -12.7 -1.7 241896
- C A A G G G G G A T C T C G T T C T T G C A T A G C T C A G G T C G G A G C A A C P0 -14.3 0.0999999999999996 144875
- T C C T A G A G C T G C G G A A C T A A C G A A T C T A T T C G A A A G T C G A A P1 -11.7 -1.7 303658
- T T C T T T C G G G C C A C C A A A C C C T G C A A C T G A T G A G A A A G A A G P0 -12.4 -0.800000000000001 190508
- A A T T A G C A C G A C C C G G C G A T C A A A T T C T T G G T G G G A A T C A T P0 -9.6 0 351272
- G A A A T C C G A T T T T G G T A A G A C T T G G A A A A A A T C G T A G T T C A P0 -12.1 0 204142
- T A T G G A G G C A G G G G C T T G A T C A G G A A T T A G T A A G G C A A C A G P0 -9.2 0.700000000000001 303943
- T A C C A A C T A A T T C G T T C G G G C G A G A C A T C T C A C G A T G T C A T P0 -16.7 0.5 140819
- G A A C A T T G G A G G C T C T T G A T C A C A A G C C A A G T A A T T A A A A A P2 -7.8 1 220711
- T T C G A T A A C G C G G A G G A T C C C G C C C G T C G T C T G G A A G T A G C P2 -13.1 -0.9 191160
- T C A T G G A G T T G T A T T T A G T A C C T C T A A G A A A T A T G A T T A T C P1 -9.9 -0.700000000000001 81176
- T A C A T C T G T G A C C A G G A T T C C A C T T G T C A C C A C A A C G A A A A P2 -10.4 0 234643
- A A G A A A A G G A T G C C T C C G G G C T A G G C A G A T A G C C G A A T G G A P0 -15.7 -2.1 191066
- G T T A A A C C T G C C A T C G A C C G C A A A G A C A A C C A G A G T A A T T C P1 -5.8 -0.399999999999999 234794
- C C T T T C A T T T A T A C T T T A A G C G C G A T T G C T A T A A T A T A T A C P2 -7.5 -1 164024
- C G C G C A A A T T C T C A T T G G G T C T T G G T T G T T C T T A A C A G C G A P1 -11.1 1.5 240685
- A T G T T T T C T A T T T A C A T T C C C G T C T C T T A G A A A G A G C G G C T P0 -12.8 -2 302771
- C T G C A T T T T G G T G C A T T C T T C T T T C T T T C C T T G G T C T T T C G P0 -6.9 0 232919
- G C C A C G T G G G A G G A G G A T T C C T T T G A A C T G G A C G T T C T C G G P2 -14.7 -1.4 191499
- C G T A T C G G C C T A T A T T C C C A C C A A T G T G A T C T C C A T T A C T G P1 -6.9 0 302662
- A C A G C C C C G A C C C C T T C C A A C A C C T C C T C G T C G G A G G A T T C P2 -12.2 0 319098
- T T T T A T A G G G G C T C T T G G T C C T T T A T T T A T A G T T C T T G C A T P1 -11.2 -2.8 296935
- A G A A A A G G C C T T T C G T T T T C C C C C C T T C G T C G G C C C T T G C C P0 -9.8 0 145637
- A A A T G G C A C T C A G T T C A T A T C T T T A A X X X X X X X X X X X X X X X P0 -2.8 0 327895
- A G C T T T T G C T A T C T T T T T T T C T A T T T G G A T T T T T T A T G C T C P1 -9.5 -2.4 60974
- C A T A G A A G C C G C C G G G T T G A C C C C G A A G G C T G A A T T C T A T G P1 -21.6 0 145552
- A A G C G C T A T A A T G A C C A C T A C G C G C G T T T C A T T C T C T T C G A P1 -9.8 1.3 261975
- A A A A A C G T A T C G C C C A T T T C C T A C A A T C T G G C C T G A A C C T T P0 -5.2 0 145274
- A C T T G A A C T A C A G A A A C C T T C A C C C C A G T A A A G T G A A A A C T P1 -7.8 -0.0999999999999996 249282
- A G T T T C A G C A T T A C G G C A A A C C C G T G T C A A A T A T A T A G C G G P1 -9.9 0.0999999999999996 329940
- A A G C C C A G C G A A T A A T G C A A C G T T C G T G C C A C C G C C T T C T T P0 -9.8 0.6 312670
- T T C A G T T C A A T C G C A G C T C A C A G A A T C T A A A G A G A T A G C T C P1 -8.2 0 239922
- G T C C A T G T G A G T G C G A G G A G C C T C T C A A T C G A A T T A T T A G A P0 -11.3 -0.300000000000001 249352
- C G G A C C A G C C C T T T T T T A T G C G C C G C T T T A T C C T G A A A G G A P1 -11.2 -1.5 232513
- C T T T C C A T T C T T C G G T G C T A C C T T T T T C T T T C T A A G A G A T G P1 -8.9 -0.9 26137
- A A G G G C T G A G T C C T T A C A C G C C G G A A A T A T A G A A T T G G C G G P1 -17.6 -3.3 304149
- A C C C G C A G G A G T C C C A C T G C C G T T A G C A C C T T T T T T A G T A C P1 -8.8 0.0999999999999996 297115
- G G A A C A A A T A G G T G G T C T T T C C G G G A A T G T G A A A C A A A T G T P1 -9.6 -1 112387
- G C T G C C A T T G T G A A C C G C T A C C A T A C C A G A C C A G A T T T G A C P0 -5.4 1.4 273072
- A G T T A T T C A A G T T A T T T T T C C A A A A T A A G T C C C G C T C C G A C P0 -5.8 0 26519
- G A A C A T T C A T T C A T T T C T T T C T T C C C C G T C G A C C A C G A C G A P0 -10.9 0 26930
- T A G C T C A G G T C G G A G C A A C G C G T C A T C G G A C G T T C A A C A G G P1 -18.6 -3.7 144853
- C T C C C T G T T G A A G A C A G G A T C G T T T G G T C T C T C A G C C C G G A P1 -15.9 0 32399
- C T T T A T A C C T A C T A T T C T G T C T G G T T T T T G G T T C C T A G T C T P2 -8.2 0 76810
- A A C A A T C T T T C C G G A T T A T A C A C C A A C C A C A T A C G C T A C T A P0 -5.5 0 91113
- C G A G A A G T G T G A G G C A T T A A C G C A A G A T C C C G A A A T G G G C T P1 -11.3 -0.700000000000001 111991
- C G C G G G G A A A G A A A A A C G A G C A G T T T A T G C T T T A G T A G C T A P1 -12.2 0 218764
- C T T C A T A C A T C C T T C C C G G A C G A G A C A A G A A A G G G A T C T T A P1 -8.9 4.4 264264
- A C C T A A C G A T A C A T C C A A T A C C A A T G A T C T G T G C C T A G A A T P1 -5.6 1.9 190147
- T T A C T A T C A A A G C T A T T G G A C A T C A A T G G T A T C G G A C T T A T P0 -10.7 0 42262
- A A C T A C A A C G A C G G G T A A C T C G C T G G A A A A A A G A A G T C A C A P0 -6.8 1.5 264193
- G G A A T A T T C C A T T C T T G T A G C A G C C A C C G C T T C G G A T C C T G P1 -12.9 -2 302983
- T T T T T A T G C G C C G C T T T A T C C T G A A A G G A A A A T T A A A A A T C P1 -9.2 -0.6 232501
- G T A C A A G T T A A G T C C T A A G A C T T G T T T A A G G T T A A A T A A A G P1 -8.8 -1.2 283146
- G A G C A T G C A A C G C A A A G C G G C C T T T C A T T C C C T T G T T T C G T P1 -8.1 0.0999999999999996 145723
- C A G T C G T A A G A G T T T A G G T A C G A C T T T C A A A G T G A C T C T C G P1 -12.9 -2.3 188499
- A C C A G A C A T C A A A A A T C T T C C T T T G C A G C C T A T C A G A T A T G P1 -2.4 1.4 293229
- T C A A A G C C C A A A T C A T C C A A C G G A T G G C T C T A T A T G A C C C A P0 -9.8 0 261320
- A A T G A A G A A G T T G G G C C T T T C A C C C T C T T T C T A G T T A C T C T P2 -12.0 0 270469
- A A T A G G G G G T T A C A A A T T C C C C A T C T C A T T G G G G G C G G A A A P1 -14.5 -2.2 329368
- G G A G A T C G C T A T G A T C G T T A C T G T A T C C G T A T C G A A G A G A T P2 -10.8 0 135932
- T A G G A G T C A A T C G T G C T G C T C T C G A T C T C A A C G A G C T T C C T P0 -11.6 -0.5 203875
- A C A G G T G T C T T T G C C C C G C T C A C A C A G A T T T T A T C C T G G C G P0 -12.3 0 275001
- A A G A C A C A T A G A G T G A A T T T C T C T A C G G G C C A G C A C A C T A C P2 -7.7 -0.5 89704
- T T C C C C A A G G T T T C A A G A T C C A T C T T T C A G G T T C C T T T C A A P0 -8.4 0 127660
- A T A A T A T A T C G A A G T C C T C T C C T T C A A A T A C T G G A A G G T G G P0 -11.9 -0.0999999999999996 130293
- T A T G G T T G A C G G A G T A G C T G C A T T A A C G C C C T G C G C T C A C A PX -13.0 -1.5 202155
- G G A A C T T T T A C G C G A A T T T T C A A G T G G A T G A G A T C G G T C G A P0 -10.9 -1.1 303614
- G T T C A A A A C A T C C A C T C G T T C A A C A G G A A A G A A A A G G T C C A P1 -9.8 1.1 239841
- G C A A G T T G T T G T G A G A A A G G C T A A A C A G A T C G T C A A C T T T C P1 -10.8 0.5 221953
- T G C T G A A C C T G G T A A A G G A A C A A A T A G G T G G T C T T T C C G G G P0 -17.1 -1.5 297356
- G A A T T T G G G C G T T C C T G G C C C T G T C A A T T T T A T T G A A A A A T P1 -14.7 -1.6 297646
- A A C T C C T C C C C G G G T C G T T C C C A A T G T T T G G C A C T T T C C A T P1 -10.2 -1.7 157912
- C C A G A A G T C G T T T C G A T A T A C G A T T T T A T C T T G T T T C A A T T P0 -9.7 -2.1 260829
- A G A T G T G A T C T T A G A G C T C G C T T A C A C T A A G T A T A C C A T C A P1 -11.6 0 140947
- G G A G C G T T A A G A G C A T G C A A C G C A A A G C G G C C T T T C A T T C C P0 -12.7 0 145733
- G C T T T G G T G T G G A A G A A C A C C A T T A T C A C A G G G C A A T T G C G P0 -15.5 -2.2 151648
- C T A A A A T A G T G A A G G A G A T T C C A A A A G G G G T G G A G G G A A T C P0 -9.5 0 25718
- T C G G T A T G T C C T C C T C G A C C C G A A G T C T A G A C A A G T G A T T C P1 -10.3 -0.800000000000001 220553
- A G C T G G G C G G G G A G G C G A T A C T A G T T A T C A G G T C A G A G A G A P0 -11.2 -1.8 145436
- A A A A G A C G C A G C A G A A A A A G C T C A A A C T A A A T G C T A T A A G C P1 -6.6 0.4 25654
- T A G A T C A A G A C C T A A G G A G A C T T C G A G C A C A C A T C T T C C C T P1 -5.8 1.1 264150
- A G T C T T A C T T A C T T G A A T T C C T A T T A C T G T T A G C T A T T A G C P0 -4.4 0.5 294149
- G G C C C C T A T C A G G A C C A G G G C C T A G C T A C T G A T A G G A A T G G P2 -18.0 -1.5 191337
- G G C C A G A C G C A G C G G A G C G A C A A C C C G G G A G C A G A G T C C C C P1 -13.6 0 190399
- T C A T T T T C T C A T T A C T T T G G C T C T C T C A T T T T C G A T T T T T A P1 -2.5 0.1 112513
- A G G T G C T C T C C A A T A C T T A A C T C T C A C T C G A C C A G A C A T A A P1 -5.6 -0.199999999999999 228100
- T T C T T T G A T T C A T T C T G T G G C G C G A A A T C C A T C A T T G G C T A P1 -8.4 0.9 279034
- T A T C A T A A G T C A T A T C G T T T C G A C T T T T T C G G G A A A A C C G G P1 -12.2 1 350629
- C G G T A C T C A G G A T A C T C A T G C T G G T A T T T T T G A G G A T T G T C P1 -13.1 0 111898
- G G T T C G T G G G A T C T T T G A T C C G G A T C G A A G T C A T C C A C C T A P0 -15.6 0 261835
- C A A A A T A T G G T G C A G A A A A A C C C A A A T C G A T A T G A X X X X X X P0 -5.9 -1.1 260238
- C A T T T T G G G C T T T G C T C T A A C C G A A G C T A T T G C A T T G T T T G P1 -9.9 0 279094
- A T T G G G C A A T T T A C T T T A T A C C T A C T A T T C T G T C T G G T T T T P1 -6.8 0 76823
- A G G G C A A T T G C G T T T C T A A C C T C C A T A T C T T T G G T G G A T G A P2 -12.2 0.800000000000001 151619
- C A C C T T A C G A T G T T C A T G A C C A A T C G G A T C T T G A C G T A C C A P0 -10.5 -1.6 135879
- G A C C C A C T T C A T T C G C T T G G C G A A T G A T C T T C G C T T C G C G G P1 -18.4 -2.6 26203
- G A T A T A T T A G G A A C C T C C A G C G A G A A T T G G A T C A T A C T C C C P0 -9.0 4.2 297773
- A A A A A A A C A T C T G C T C C A C C C G A G C G A G A A T C C G C C T G A T C P0 -11.4 -0.0999999999999996 237025
- C T T G A T G C T C C G A T C G A A A A C A A A T C A G T G G G G C C A T G C C G PX -12.5 0 287369
- C C A A A T C T T T C T A T G G A T T G C T T C T T T C G C C T C T T T C G C C G P1 -7.3 0 163819
- C C G T A G C G G A T C A A T T C C A A C G A G C C T T T C A A A C T A G T A C T P0 -7.8 1.3 21925
- T G C G G A A A G C G A C A A T G T C C C T T T T T T G C A G T C C A T T G C T G P1 -13.1 0.300000000000001 112054
- G C C C G C T C A T G C T G C T T C G G C G G C G C T T T T T C G C C T T C T C T P0 -14.2 0.4 231959
- C T T T C A C T G G A T T G A A A A G C C T T G T A T G T T G A T A G G A C T A T P1 -10.5 -2.2 293172
- C T A T C A A A G C T A T T G G A C A T C A A T G G T A T C G G A C T T A T G A G P0 -12.4 -1.9 42259
- G A T G G A G T G T A G T G T T G G G A C A A G A C C T T C A T A T G C T T G G A P1 -12.9 -0.0999999999999996 91031
- G T T C T G G G G A T C G G G C G G G C C C G G T G A A G A A G C A T T G G A T C P2 -13.2 -2.7 234544
- T C G A T C T C A A C G A G C T T C C T C C A G T A C A T T T A T T G T A C G C A P0 -11.8 0 203854
- T C C T A C T C G A A C A A T C A G T C C T A T A G T T T A C A A C T C T T C T T P1 -4.6 0 82278
- A G C C A C C G C T T C G G A T C C T G C T C C T C T G C A A T T T T T G G C C C P1 -13.2 0 302962
- G A C T G C G T C T T G A C C C C T A T C C A A T T T T T G G G C C A A T T C C C P1 -8.5 0 22086
- G A G A C T C G C T T C T C G A G T C A C A G A G A C A A A A A G A G A G G C G G PX -20.9 0 290277
- C G C T T G C C A A G A A A C C T T T T C G G A C C G C G A G A T C G T C T T G C P0 -11.9 3.6 237211
- A T T A T C C C G A C G T G A G C A G T C A C G C T G G A A T A T A A T A G A T G P1 -14.4 -3 258232
- T G A G T C T G C T G C A A A T G A T C C G G C A A G G G A A G T T T C C C T C G P1 -14.8 -0.4 304299
- A T A G C T G T C C C C A C T G G A A T C A A A A T C T T T A G T T G G A T C G C P2 -12.4 0 350454
- A G C T G G C G T T T T C A T G A T A G C A A G G T G C T C C C C T T T A T T T G P1 -9.2 -1.9 141361
- A C T T T A A G C A G T G G A A A T A A C A A A A G A T G T G C T C C G A G T C C P2 -10.1 -1.3 349965
- A C C T T C A T A T T T T T C G T G G T C T A T A T C A T G C G A G T T A T A G C P0 -9.4 0 60553
- C A C T G C G T T T T C A A A A G C T T C C T G T C G A A C C G G C T T C T A T T P0 -7.4 1 240323
- A A G T G T T C C C G G A C T G C A T G C A T A C A T C C G T A A G T A A C T T A P0 -9.4 0 169630
- T A C T A T C G A G A T T C T T C G G A C C A T C T T T C C T A G T A T C A T C T P1 -11.8 0 42372
- A C T A G T T G A G T G G G C T T T C C C T T T G T T C C A G T T A T T T C T G G P1 -11.4 -1.4 104988
- G A G C A C T G G C C G C C A T G G C C C A A A C G A A A G T C A A A A G A C C T P0 -13.9 0.6 330112
- C C T C C C T G C A G T G C G C C C C T C C T T G A A T T T T T T G G T C A T G C P1 -7.4 -1 26455
- G G G T A G A C C T C A T A C A A T A A C T G T C C T A G C T C T A C C G T A T C P1 -14.6 0.200000000000001 105273
- A C A T G G T A G C T T C T G A T T C A C G G C C A A T G A G A C T C C G C T T G P0 -9.1 0 258380
- G C C T T C T T T G C G C C G C C T T C C T C A T A G A A G C C G C C G G G T T G P0 -12.4 1.2 145574
- T G C T T T G G C C C T T G A C G A C G C G G C G G A G G C T C T C T T C C C C A P1 -14.2 -0.5 319141
- A A A T C C A A C C A C T T C A C C T A C T T T A T T G C C C C T A A C C G T T T P1 0.1 0 30953
- G C T A A A A A T C C G G T A C A T T C C G T T T T G T T T C C C A T C C C A G T P2 -5.2 1 77182
- A C T T G A A T G A T G C T A T A A A T C T C C A T T A A X X X X X X X X X X X X P0 -3.9 -1.3 112899
- G G G A G C A G A G T C C C C A C C G G C A G G G G G A C A G G A G A C G G C C A P0 -19.0 0 190373
- G T G T A T T A T T C T A C A T T T T C C T A A A A G A A C A T T C A T T C A T T P1 -7.7 0 26956
- A T T T A A A A C C T G A T T T C C T C C A T A A A T T C T C C G A T T C A A A T P0 -4.0 0 167583
- C A T A C G A C C A G G T G G A G T G G C A C A A G A T C T G C C T C T T G G C T P1 -14.8 -1 134587
- A G A A T G G G A A A G G C C C C G G C C C G T T G A A G C A A G T T G T A G T G P1 -11.4 0.699999999999999 89999
- A C A T A G G A T C A T C A T C A T G G C C C T T T T C T T C T T T C T T T T G C P1 -6.2 4.8 147607
- A G G C A C C T A T A A A A A A G A T A C T C C G A A G G C T T C G G G A T C G A P0 -11.8 0 144686
- C G G T C A G A A A T T C A T A C A G A C A C A A A G G G G T T C G A C A G G A A P1 -8.6 0 57964
- T T A T C C G G C G A A G T C T C A A A C T C T G T T G T G C C A G G G A T A T C P0 -13.9 0 301040
- T C G G A A T C T A C A A A A A C A T T C T A G G A A A G G G C T C G T A A T G A P1 -7.3 -2.2 147328
- G G G C T T G A T T T T G G G C G A A G C T T T A C A T G C G G A A A G C G A C A P1 -16.8 -2.6 112027
- G C C C G G A A C A G C A A C A A C T A C A A C G A C G G G T A A C T C G C T G G P0 -10.1 0 264208
- C G C C A A A C G A G G C T T T T G C G C C A A C G A A C G A A C G A A A T G C T P1 -10.1 1.8 56026
- T T T A A G T C T T G G G G T A G C A C C A C T A G A T C T T C A A C A A G G T G P1 -9.9 0 240634
- T T T T G G T G G G A A A T G T T T T T C A T T T T A G A T A A T G A A A G C A T P2 -9.8 -1.6 76951
- G C G T A G T T C A A G T T T T C G A C C G A T T C A C C A A G G A A T G T T T T P1 -6.7 1.2 61211
- T G A A C C A T C C T T T G C T T T G G C C C T T G A C G A C G C G G C G G A G G P1 -13.1 2.1 319153
- A T G T C A T G A T G C G C C C A T T C C T A T G G C C A T T C C T T T A A T A C P1 -8.6 0 140785
- A T G A T T C A C T T T A C A T T C T T C A A G G C T C T G T T G A A A C A G G A P0 -7.4 0.9 89904
- A A G T C A C A A C T A G A T C A A G A C C T A A G G A G A C T T C G A G C A C A P0 -6.7 2.7 264160
- A A C T G G T C C A T G G C G T G G A T C T C C T T G G A A C A G C T T C A G G T P1 -16.5 -1.7 251461
- T C T C C T G G T C C G C A A A A C G C C A G C C T A C A G T G T C T C G T T C T P0 -8.3 0.199999999999999 227831
- T A T C G G A A A C T T C T A T T T C T C A T T C A C A A A T C C A T C T T T G T P1 -8.7 0.4 297514
- A C G C G G C G G A G G C T C T C T T C C C C A A C A C A G C C C C G A C C C C T P0 -15.3 0 319124
- T A T G G G G A G C A C C T T C A G T C C C A T T A T C T T T T T G A A A G T G T P0 -10.6 -0.0999999999999996 89631
- A T A A T T T A C C A A A T G T A T T G C A A T A T A C A C G A G A T G T G T A T P0 -10.4 0.699999999999999 249427
- G T G T C T A A T G C A A G A G A T T G C C C T G T A T G A A C T C T T T T T T T P1 -9.1 -0.6 32441
- A G A A A A C A G G A G T A T G C C C G C G T G T T T C A A C G A G A A C A C C G P0 -10.7 0 260496
- C G G C G G C G C T T T T T C G C C T T C T C T T C G T T C T G G G C A G G A G C P2 -16.1 0 231942
- T A A A A A A G A G A T G G T T G T G G C G C G A A G T A C T C T T G T G C A T C P1 -10.6 0 256938
- T G G G C T C G T T A G T A A A G A A T C A G C G A T T G T T T G T C A C G T C T P1 -8.5 2.5 273284
- G G T T T C G G G G A A T T G C T G C C C A T C G G A T C A G A T T C C G A T G T P2 -18.1 -0.5 304406
- G A T A G T A A G C A T T C T T T A C A C C A T A G G G A T A G G A A A G A C T A P1 -10.0 0.0999999999999996 207614
- A T G C T C T T T G A A G T C C G T T A C T G G A C G G C A T G A C G A A G T T G P1 -14.4 0 283554
- A C T T C G A G C A C A C A T C T T C C C T A T C A C G G C T C A T A C T A A G A P2 -8.1 0 264131
- A G T G A T T A G T C T G C T A G T T T C T T T G A T C C T A C T C G G T G T T C P1 -8.0 -0.5 260951
- A T C A C T T C G G A T C A G C G G G G C C T T C A A G C A T C C G A A A T A C G P1 -14.2 0 26620
- A C G G A A T C G G T C T G T C A A A G C C C A G C G A A T A A T G C A A C G T T P1 -11.5 0.5 312687
- T C A T G C G A G T T A T A G C A G T C C T A G G G A A T T T G T T T G G T G T C P1 -11.6 -1.3 60578
- G C T T T T T C C C C A A T T T C C C A C T C C T T C T G T G A G G C A A A A C C P1 -7.8 -2 305300
- T A C C C A C T T C G A T C A A T T A G C C A A G A T T T T G A C C G G A T A C G P1 -7.2 2.6 333055
- C T C A C C A C A C T A C A C T T C G A C A C A A G A G A A G A G G A C C G G G C P2 -7.9 0 305260
- T T T C A A A G A T A C G G A T T G G T C T T T C T T T C C C T C T C C C T T T G P0 -8.6 0 55925
- A C T T G G A A A A A A T C G T A G T T C A G A T T C A A G T C G G T T C A G T G P1 -8.2 0 28681
- A T T G G G G G C G G A A A A C G A A T C G A C A T C T C G A T G T G A T A C A G P1 -11.0 -1.9 329341
- T G G A T T T C T G A C C A C A T T C T C C A T A G G G C C C T C T T A T C T C T P1 -7.1 0 105447
- G G A T A G A A G T A G G G C T G C G C C T T C G G C T G C G C C T T C T G C T C P0 -18.5 -0.899999999999999 127720
- G T T G G T T T A A C C A A G C T C T T C T T G C A A A A C A A T C T T T C C G G P0 -8.8 0 91140
- C G A C T T A A G T C G T G C C A T T T C T C A G T T C T A C C C G G T G G T A T P1 -13.1 0 241649
- G G T G T A T T A T T C T A C A T T T T C C T A A A A G A A C A T T C A T T C A T P0 -8.3 0 26957
- A G A A G C A A G C T T C A A C G C T C C C C A A G A C A A C A G A G C C A T C A P1 -10.8 1.8 145780
- T T C A A A A G C T T C C T G T C G A A C C G G C T T C T A T T T C A A T T C G T P0 -6.8 0 240314
- C C A C T T G C A C C A C C C A C A T C C T C C A T T T C T T A T C T T C C T T T P1 0.3 0 312750
- C T C C A T A A A T T C T C G C A C T G C A G T C T T C T T T T G T A T A C T G T P1 -4.8 -0.8 249537
- T G T G T T T G T T G C A G G T C A A C C T T T G G G T T A T T A C G G C T C C T P1 -9.4 0.5 283515
- A T A G A C T T A C A T C A C G A T A T C T T T T T C T T C C T C A T T C T G A T P2 -4.4 0 42503
- T G G G C C C A A A G C A G T G C A G T C T T T C C T G G C C A A A T C A A G G A P1 -13.2 0 329137
- C T T A G G A A T A C G T T T A T T T G C T A A T A T G A T G G C C G G T C A T A P1 -10.6 -0.799999999999999 297037
- T T G T T C A C C A T A G G A G G A C T C A C T G G A A T A G T C C T G G C A A A P2 -11.7 0 350349
- G G A G C T A C A G T A A T T A C A A G C T T A G C T A G C G C C A T A C C T G T P2 -10.1 -1.1 60699
- G G T A C C A T T T C G A T G T G T T T C G A T T C T T C C G A C C A A G A G A G P2 -11.1 -1.6 79982
- T A A G A G C A T G C A A C G C A A A G C G G C C T T T C A T T C C C T T G T T T P1 -8.3 -0.200000000000001 145726
- T A G A A G T A G G G C T G C G C C T T C G G C T G C G C C T T C T G C T C G A G P0 -18.9 0 127717
- C T T G C T T G G C A T G C T C T C A T C A G C A A G G T A T G G C T T A A G G C P1 -13.7 -0.299999999999999 221911
- T T T T A T T A T G G T G T C G G A T C C C A A A T T T T T A T G G A T T T T T T P0 -8.2 -1.5 232775
- A C A A A T A C T T C A A G A G A T A T C G G C T A A A C G A A A A G G G G A T T P2 -6.1 -1.2 309344
- C A G T C A A A A G G G G A C T T T G T C T C C C G C C A T G C T C C C A C G G C P1 -15.4 -3.6 289270
- G C G G G A A C A A C T A A A A C C A C C A T C T C G C T C T T T C C A T T C T T P2 -10.4 0 26166
- G C C C A A T G G G G A A G C G C A T G C G G A G C A G G C A C G G A G A A A A A P1 -14.3 -1.5 329221
- T G C C G A A G C T G T T T A T A A A G C A C A G G C T G A A A C A G G T G G A A P1 -17.9 -1.6 77973
- T G C T T T G T G A G T G T G G A C T T C C C A A G A C T T T C A G G G C A G A T P0 -20.4 1.4 207861
- T C T A A C A T T T C T A G T A C C A A C T A A T T C G T T C G G G C G A G A C A P1 -9.6 -2.4 140833
- T T A A G A C T A A C A G G A C C A T T C C T T A T G A A A G A C C C A G C A A G PX -5.7 0.7 159379
- T G A A G C A G C A G G C A T C G G T C C G T A G A A C G T A T A A A A A A G A G P0 -9.6 0.9 256969
- A T G C G A T G T C G T G C T T C C G G C T T T C A A A G C T G C T A T G C A A G P0 -13.7 -0.5 91311
- T C C T C G G G A G C A A A C T G G A C C T T A T T T T T T T T A G G G A A T C G P0 -10.1 -0.699999999999999 297725
- A T T G A C A T C C C A A A G C A C T A C C G C T C C A T A C G G T T T C A C T T P1 -8.2 0 221842
- C C A G C G A A T A A T G C A A C G T T C G T G C C A C C G C C T T C T T T T T G P1 -8.8 -0.700000000000001 312666
- C A T G C T T G A A G A T G A A A G T G C C G A A C A T C T C T T C A G T G C A G P1 -17.4 0 32153
- T C T T T T A G A A T A G G A C T T T C C T T A C T T A A G T G A A A G C G C A A PX -11.4 -2.2 73304
- T A A T G A A G A A A T G A T A G T A G C T C T T T G T T T T A T A G G C T T T A P1 -7.7 1.5 188547
- A G A T C T A T T C G A G A T C A A A G C C C A A A T C A T C C A A C G G A T G G P1 -17.1 0 261334
- A C G G C C C G A C G A G T T A T C T A C G G A C C C T C C C T G C A G T G C G C P0 -10.6 -1.1 26480
- A G A A C A A A A G A A G A T C A T T T C A T T C C A T T T T T G C T A A A A T A P0 -5.8 1.5 25751
- C G A G A A G A A A G T A T C A G C A A C A A C A G G T T T T A T T G C G G G A C P1 -8.5 3.4 105363
- A A G G G G T C T T T C T T T G G A A A C C T T C A C G A A C A A T C G T C G T T P1 -14.7 -2 158098
- G A C T A T A A T G A G G A G G A C G A C T G A C C C A C T C A C G A T C T A C T P1 -9.0 0 76664
- T G C C T A G A G G A C G G G C C A G A C G C A G C G G A G C G A C A A C C C G G P0 -14.1 -1.1 190412
- C A T T C A A G G A A A A T C A T A C G C T C C A T G G A C G G A G C A A A A A G P2 -14.2 -2.8 53414
- C A A C A G G T T T T A T T G C G G G A C A G C T C A T G A T G T T C A T A T C G P0 -8.6 0 105343
- T C T T T G T T T T C G T A T C A T C T C A T T G G A C T T A T T T C A A A C A A P2 -7.8 0.100000000000001 293375
- G T T T T G G G C C T C T A G C T T T C C C C G T C C C C C C T G A G T T G G G T P0 -10.8 -0.9 53026
- T A G C T A C T G C T T G A A G T C A G C A C A C T C C T C T G C T T T T C C G A PX -10.4 -1.1 107882
- A A C C C A A A G A A A T A C G A C C T C T C T T A G A T A T A C G G T T T A T G P1 -5.3 2.2 76898
- A T C T T T T T T T A G C G G T T T C C C C A G A G A T C T T T A T C A T T A A T P0 -6.5 0 81237
- A A G A A G T A T T G C G C T A T T T A C C A G T G A G T G G G A T T A T T G G A P0 -12.6 -2.2 76998
- X X X X X X X X X X X X X A T G A G A C C A G G G A G A G C A A G A G C A C T T A P1 -7.2 -1.1 154751
- C T G G G A T A T G G T A C G A G A T G C T C A A C T C G A C A T A T G G A G G C P1 -10.8 0 303975
- C T C G C C T T G G G T A G T G T T G C C A G A C G A A G A C A A G G T C G C C T P1 -14.6 0 309447
- T T C T T A A T A T T G T G A C T T T T C C A T G C T G T G T C T C A G G A A C C P0 -7.1 2.6 257134
- A T C G C G T G A G T G A A G A A A G G C A A T G C C G C T T G T A A A G C T C T PX -16.6 -1.4 362848
- T A G A A G T C T T T C G G G G A G T G C T T T T G A G G A A T C C T T A T T T G P0 -12.2 -1.5 318809
- C G A T T G G G A G T C A G A G G A T C C A T A G T A C C T G C A G C C C C A C G P0 -12.1 0 190277
- C G T C T G G A T C C T A G C T G T T T C C C G A C A C A T T G T C T T C T T G G P1 -9.4 0 312825
- T A T G A C T T T C A C C T T T C G T A C C T T C T C G C G C T A C T T C A A A A P1 -4.6 0 304593
- A A A C T A G T A C T T T T T G T A A T C G A C T C T A T A G C T T C T T C A A T P0 -3.5 1.8 21895
- A G G A G A G A G A A T G C T A G C A A C T T C G A A A G A A T G G G A A A G G C P1 -7.4 0.199999999999999 90026
- C C A A A G G G G T T C C T C C A G A T C C T A C G C T T T T G T A T C T T T A G P1 -9.3 -0.300000000000001 309588
- G A A G C A G C C G A G C T C A T T C C C T T C G C A T C C T G G G C C C A A A G P1 -9.1 0.0999999999999996 329167
- T T T C A A A C A A A C T C G T T A C A C T C G C A C C T G A T T A C A C G G G A P0 -8.9 0 293344
- A A C T C A C T C C C A A T A C A G T A C A G G C C C T G A T T C C T A T C C T C P0 -4.2 1.3 176721
- T C A A A T C C A T T T T T G G A T C A C T T T T T T C G G G G T T A A T T T G A P1 -10.2 -0.899999999999999 350158
- G G G G G G A A A T T C A A G A A T G T C T T T A T A A T G T T T C C G A A C A A P0 -10.9 -1.6 318920
- T C T T A T T A C T T T T T T G T A T T C T C C T G T T C C T C G G A T A C A A T P1 -9.1 -0.699999999999999 161847
- A T C A A T T C C A A C G A G C C T T T C A A A C T A G T A C T T T T T G T A A T P0 -5.1 -0.6 21916
- A T G T C C G A G G A T C C G C A T A G C C C T C G A T T T A T G T G T T A T T T P2 -9.5 3.9 141840
- A A T A C G G T C C G G A T T G C T A G C T C C C G T T C A T A G T T T T G C T A P1 -8.6 0.0999999999999996 257088
- T C A C G T T G G C T T T G A A G C A G C T G C A T G G T A C T G G C A T T T T G P1 -9.5 0 219001
- T T A T T T T T C C A A A A T A A G T C C C G C T C C G A C G G C C C G A C G A G P2 -13.3 0.0999999999999996 26508
- T A C G G A C C C T C C C T G C A G T G C G C C C C T C C T T G A A T T T T T T G P0 -7.8 0.2 26462
- G G A G G C T C T C T T C C C C A A C A C A G C C C C G A C C C C T T C C A A C A P1 -10.1 -0.299999999999999 319117
- G C C C A T T C C T A T G G C C A T T C C T T T A A T A C T T C T G G C T C T C G P1 -8.2 0 140773
- G T T T C G C A G C A C G G A G T A T A C C T C A A T C T C C G T T A G T T C C G P0 -12.3 0 305346
- G A C A T C C C A A A G C A C T A C C G C T C C A T A C G G T T T C A C T T C C T P1 -7.3 1.6 221839
- A G T C T C A T T C A A C C A A C T C T C T T T T T G A A G C A G A T A G T T C A P0 -9.8 0 303868
- T T T A G A T A A T G A A A G C A T T C C A T T A C T A C C A A C C C A A A G A A P1 -6.0 0 76928
- C C G G A T C C T T C A G A C T T T C G C A G C A T T G T A G G T G C T C T C C A P2 -10.4 0 228129
- C T T T G T T C A T G C T G C T A A C T C T G A G T T T T T T C C T A C T T C T G P0 -3.6 0 297479
- A C T C T T A G T A T C C G A A G A T A C A A A A T T C C A G A T A A A A A C G A P1 -7.1 -1.1 241331
- A G C T C C C G T T C A T A G T T T T G C T A C A G A T G A T A C A C G A G G A A P1 -12.5 0 257070
- T G G G C A C A T G C T T C T C A G T A C T G A T T C G T A T G G A A T T A G C A P0 -13.7 -1.1 351305
- G T C C A A A C C T T C G A C C A G C T C C T T C T T G C A A T C C G C C C A G A P1 -8.1 0 157293
- C T A T A A A C A C T T T C T T G T T C C T A T T A A C A A A A C A T C C C C T T P0 -4.4 0 240524
- A G A T A T G A T C A G C C T G C A A C C A A C C T T C A T G A T G T T T G C C A P1 -8.5 -1.3 32072
- T G A C C T G G A C C C T C T T T C T T C T C C T G C T G C A G A T T T T G C C C PX -8.4 0 255505
- A T C A A T A T T A C T A G T T G T G T C T C C A T T A A A C T C A A C G A T C G P2 -6.2 2.8 222858
- T T C G A T T G G A A C T G G A A G T T C C A G A A C A G G A G G T T G G T A T A P1 -14.9 -3.5 51462
- G T G G T C C G T T C T A G T G A C A G C A T T C C T A C T T T T A T T A T C A C P1 -6.2 2.4 350830
- A G G T T C T T C T C T T T C T G T T C C T A T A T A T A T G G G T C C G T G C A P0 -8.0 -2.8 143362
- T C G C G C G C A A C C C C G C C C T G C T T C T C C C T T C C C C C T C C C C C PX -7.1 -2.3 254626
- A C A T C T A G A T C T C A A C T T T C C T G G A A A T A A C T T G A G T C T A G P1 -13.6 0 221779
- C T G G G C T C T A T T C G C G T T G T C C C A C C A T G C T A T T G T G T G G T P1 -15.3 -2.4 283476
- T T T G G G C G A A G C T T T A C A T G C G G A A A G C G A C A A T G T C C C T T P1 -14.0 0 112036
- C T T T C T A G G A G C A T T A C G A T C T G C A G C T C A A A T G G T C T C T T P1 -10.1 0 289052
- T A C T G G C C G A A T C C G T T T C G C A G C A C G G A G T A T A C C T C A A T P1 -10.8 0 305360
- A C G T C C A C C T A C G A G A C T C A C C T T C G G C T T T C G T C T C G G T A P1 -13.2 0 26998
- T T T C C A C T A T A A A A A A A A T G C A A T C C C G C A A A G A A T T G T T C P1 -6.1 -1.8 319255
- C A C G T C G T A T T C C A G A T T A T C C G G A T G C T T A C G C T G G A T G G P0 -12.3 -0.9 350078
- G C T C A C T T G G T C A T C T G C T T C G A G A T C T C G G G A T C C C T C A G P1 -9.9 2.2 227746
- C G A T G G C T A T T C A T T T A A G T C T T G G G G T A G C A C C A C T A G A T P0 -11.4 0.0999999999999996 240647
- T A G A A T G G C T C C A G T G G C T A C A T T T A T G T T A A G T C T G G T C G P1 -12.7 -1.8 318149
- G C G C A T T A A G C T T A G G A A T A C G T T T A T T T G C T A A T A T G A T G P0 -12.8 0 112680
- A A T C A G G G C A C G A A A A A A A A C C A C T T T G C C C A C A A G C T C T G P0 -10.8 1 304826
- C C A C T T C A A G A C A G A T C G A T C T A A A G A A G A T C A T T G C T T A C P0 -12.0 -3 164073
- A A C A C G T C T T C C T A T T C C A T C T T T T C T C G A A T C T C C T A T A A P1 -1.6 0 240100
- G A T T C T T T T C C A A A C A G G A A C C A C C G A T T T A C A A A T A T C A T P1 -8.1 3.3 163753
- A C G C C A A C G T T A T G G A A G T T C C T G G A T C G T G T G A A A T A A G A P0 -11.1 -0.799999999999999 57858
- C A T C G A T T G G T T A T T C C T C T C T G T T C G T A T C T C T T T T T C C A P0 -4.3 -0.2 31033
- A A G G T T C T G T T G G A T G T T C C C G T A A C T A A G T T T T T C T T T C T P0 -7.8 0.2 127483
- A T C T A T T G T G G A T G T T C C C G C G G G A A A G G C T A T G C T A G G G C P1 -15.3 -0.300000000000001 303388
- T G A A C G T A A A G C G G T A G C C C C C G T C A G G G C A A G A G A A A T A A P1 -13.1 1.5 270308
- C A A A G G G C A T T A T T T G A A T G C T A C T G C G G G T A C A T G C G A A G P1 -15.5 -3.4 77931
- A G A C A T C G T A A A T T G G T C C G C G G G C A T C G C G A T A A G T C C T C P1 -11.3 0 144580
- A A A A G G G A A G C A G C T T C C A A C T T T A A C C C T T G A A A C T G G T A PX -11.5 1 214931
- T G T G C A T C T A C G T C A C T C G G C T C G C G C G C A A C C C C G C C C C G P1 -10.7 0.100000000000001 256905
- A T C G C G C C T G G G A T A T G G T A C G A G A T G C T C A A C T C G A C A T A P0 -13.0 -1.1 303982
- G C A G C T T T A T C G G G G A A T T T C T C A T C T T A G T A G G A G C T T T C P0 -10.6 0 167448
- G T T C A A T G T G A C T A T T A T C A C T T C G G C C A A C A C A C A A G A T G P1 -7.1 -1.6 58255
- A T T G C T T A C T C C T C A G T A G C C C A T A T G A A T C T G G T G A C T A T P2 -8.0 1 164105
- A G G G G T T C G A C A G G A A A G T C C T T T C G A T C T A A T C C A T T C T T P2 -17.6 -2.3 57989
- A A G C A A G G C A G C C G A T A A G T C A T C G A A G G G T T T G T G T G A A T P0 -10.2 0.700000000000001 82732
- C G G A G A T C A T A G A G A T G G C C C G A A T A G A G G C C G A A G A T C T A P0 -15.2 2.8 261368
- A G A G A T C G G A G G T A T T T G G C C C C C A A A A G G G A T T G A G G T T T P1 -12.1 -0.9 218638
- C A C C A A T G T G A T C T C C A T T A C T G A T G G A C A A A T C T G T T T G G P1 -15.2 0 302644
- T A T C T A T G T T T C T A T G A T G G C C C A A G A A C A C G C T C A T T C T T P1 -6.6 0 134326
- T C C T C T A T A T T C G A A A T A T G C C T T T C T A G G A G C A T T A C G A T P1 -10.5 -2 289073
- G A T T G G G G C T A T A G T A C T G A C T A T G C A T A G G A C T A C T A A G G P1 -12.6 -2.3 76751
- G A A T G A C G C T A T T G T T G C G A C A A A C T T T T C C T G G C T C T T C A P1 -11.6 0 304647
- A C A T G A T C T A C A T A A T A A G A C A T C A T A G G C G C C T A G A G A T A P0 -6.4 0.6 111073
- G G T G A T G A C A T C G T C A T T G C C G A T C G T A G T G T G G C T A A G G A P2 -19.3 -1.4 283376
- A G A A A T G G G T G C T T T T T T T A C G T T G T T T A C C T T A G T T A C T G P1 -7.4 0 240457
- G A T G C G C C C A T T C C T A T G G C C A T T C C T T T A A T A C T T C T G G C P2 -8.6 -2.2 140778
- G G C T T T C A T T C C A T T C C A T T C T G A T G A T A A A T G A A G A G G T G P0 -11.3 0 119506
- A G C A G A A A C T A A T C G A G C T C C G T T T G A T C T C C C A G A A G C G G P1 -11.6 -0.5 287972
- T G G G C T G C A T T C T G A A G T T T C T T T C A T C G C A A A C T G G C C A T P1 -12.2 0 293130
- A G A A G T A T T G C G C T A T T T A C C A G T G A G T G G G A T T A T T G G A C P1 -12.3 -2.3 76997
- T T G A A A G C G G T G G A T C A A G C C C C C C T T T T T C T T T G G C T G T G P0 -10.7 2 239665
- A G C C C C A G T G G G A G T A G T G A C T A G C G T T A T A G G T C G T T G G G P1 -14.1 -2.7 329751
- T C T T T C G T T C T G T C A T A T T C C T A A T A A C T T A T C C A A T T A C A P1 -1.3 0.7 232885
- G C A T C C G T T T T C A G G A C G A T C T A G T C A C A A A G T T T T A C A C C P0 -8.2 0 188215
- C G A G A G A T G T G A C T T C G T T C C T T T C C T T T C A G T C G A G T T A T P1 -7.4 0.0999999999999996 222763
- A G G G C A T T A T T T G A A T G C T A C T G C G G G T A C A T G C G A A G A A A P1 -15.5 1.2 77928
- T T C T T C C G A C T C C G A G A A A T C G G T C A A A C G G G A G G C T A C C C P0 -18.7 -2.7 147509
- T T A C A T C T G T G A C C A G G A T T C C A C T T G T C A C C A C A A C G A A A P1 -10.4 0 234644
- A C C A A T G G A T C G T A A T A A G T C G T T A C T A C T A G C A A T G A C T T P1 -11.2 -1.3 327993
- T T G T T G T A C C T T A C T C T C G T C T T C A A T G G G G T C T G C T C T T T P1 -7.4 0 147047
- C G A T G A T C G T A A G C T A T G T C C T C C A T C A C G A T G T C G A A T G A P1 -10.2 0 136036
- T A T T T G G G T A T A G A C G G T A T C T C T T T A T T C T T C G T G A T A T T P2 -8.2 -0.199999999999999 161959
- C G A G C G A G A A T C C G C C T G A T C A G C G C T A T A T C G T T A C T A T C P2 -10.5 2.2 237005
- T A G T T T T G C T A C A G A T G A T A C A C G A G G A A T C T T T T T A T G G T P1 -7.3 0.100000000000001 257058
- T C C A T C A A G A A G G T C C T A T C C A T C G T C T G G C A A A G A G A C G C P0 -10.2 -0.6 283732
- A G T G G T G G A A C G T G C G G A A C C A C A T A T T G G A T C A C T C C A G T P1 -16.6 -2.2 132195
- G C T T G T T A G G T G A G G A C T C T C T T A T C T G G T T A A C C T T A G T G P0 -14.1 0 294104
- G G G T C G A A G A A G A G G C A G A T C A A A A T A T G G T G C A G A A A A A C P1 -8.4 -1.8 260258
- A T T C C C T T G T T A T C T G T T A T C C A A C T G G T T G A A T A G T A A T C P1 -9.8 -1.7 294241
- C T T T G T T T T T C T C T C C T T T C C T A T C A G C G A G T T C C G A T C C T P0 -4.9 0 232328
- A C A A G C T G G A G A C G T A T C G G C C T A T A T T C C C A C C A A T G T G A P1 -9.8 -0.5 302674
- A G C C A G T C A T C A A T T A G A A G C A G G C A A A A T G G T G A T G A A T T P1 -10.3 -0.800000000000001 157245
- C A A G A C T T G G A T A C T T G T T C C A C C T C C A G T T A A T C A G A A T A P1 -8.2 -0.199999999999999 228904
- C C A T A G G A A A G A T T G A A G C A C C T T C T G T T G T G C T T C C A T C G P0 -17.9 -1.6 151423
- T T C C T A T G C A T T T C T T A G G G C T T T C A G G T A T G C C A C G T C G T P0 -8.0 0 350111
- A C T T C A G G C A G A T A A A G C A G C T A C A A A A G C T A T G C T T G T C A P1 -13.5 -1.1 141679
- A T T T T C T C A T T A C T T T G G C T C T C T C A T T T T C G A T T T T T A T T P0 -2.5 0 297212
- A C T C G T A T T T T G T T T G T A C A C A A T T A A C G G A G G C C T T T T C G P0 -9.0 -1.3 157707
- T C T T T T A T C G C G G A A T T A G A C C T G C T A T T A A C G T C G G C T T A P0 -8.2 1 302594
- C G G T T C T A T T A A G G A C A G G T C G T C G T A T T G A T G A C C A A G A A P0 -20.7 -2.4 145832
- G G G A A A T T C C T G A C T T C A A A C C C C T G C C T C T G A G G C T A A T G PX -13.6 0.300000000000001 177592
- T A A T A A G T C G T T A C T A C T A G C A A T G A C T T C C T T T T T C A T T A P1 -9.8 4.8 327981
- T C C T T C T G C A C C A T C T G A A T C T G T A G T T C C T C T T C G A C G T T P1 -4.7 0 312594
- C C G C C G A A A A G A A T G G A A C G C T G C T T C G C T C T G C T G G A T G C P0 -10.8 -1 232094
- T T G G A G T T G T A G C T G T A G A T C T T T C T C T T T A T A T G A G A A G T PX -10.2 0.200000000000001 195759
- C G T C G C C C G T T T C C T T A T T T C T T T G A T A A T A G A G T T G G C T A P1 -11.5 0 158203
- C A A G T A T A G T C T C A C T A T T A C T A C C A C T A T T A A A A A A G A A C P1 -7.2 -1.5 229024
- A A T T C T C G C A C T G C A G T C T T C T T T T G T A T A C T G T T C A G T A T P2 -7.5 0 249530
- A A G T G T T C A G A A G A A T A T C T C A A A T G C A T T A T C A T C C T C C A P1 -6.5 2.5 249573
- T G G T T T C A G G G G A T T G T C T T C T A T A C A T A T C A G G A A A C T G G P2 -14.8 -0.4 251496
- T G C A G A T T G T T G G T T T G G C G C G A A G A A C T A T G G T A G A G C A G P1 -12.2 0 78111
- A C C A T A A A A T C G A T T A T G C T C C T G C G G A A G T A T C T A C T C G T P2 -8.2 2.5 25586
- A A A T G A A A G C A G A A T T C G T T C G G A T C C T C C C A C A C A T G T T C P0 -8.3 0.799999999999999 81279
- C C A A T T C C C C C C T C G T A C T A C C A A A A A A T G A G A T T C T T G C C P0 -4.9 0 22054
- T T T A T A G T T C T T G C A T T A A C C G G T C T G G A A T T A G G T G T A G C P2 -9.7 0 296910
- G C T C G C T T A C A C T A A G T A T A C C A T C A G T G G G A A C T T T G C T T P1 -9.8 -1.5 140932
- T T C A T G C C A T G T C G G A T G A G C A A G A T A T G C G G A A G A T G G G G P0 -12.6 -1.1 141083
- T T G C T T C A T A T T T G T T A A T T C A T T T T T G G T T T A C A C G A C T T P0 -6.0 -0.0999999999999996 141716
- T T A A A C C A A A A G C A A A T A A A C T C A A G G G C C A C C T C T G A G A G P2 -10.5 -2.1 303114
- C T T T T T T G C T T T T T T T T G G G C T T C T T C T C A T T C T T C T T T G G P1 -5.4 -1.6 218587
- A A G C A T T C C A T T A C T A C C A A C C C A A A G A A A T A C G A C C T C T C P1 -1.6 0 76916
- T G C A C A G A G G G A G A A G T T G C C T G A C C G G G C T A T T C C C T T G T P0 -20.4 -2.9 294272
- A G C C C T T G C A C T A A C G G C T G C G G A G C T C A C T T G G T C A T C T G P1 -13.8 -0.100000000000001 227770
- G A A G A G G A A T T T G T T A A A A T C C C T A T T C T T A T C G A A G A G A A P1 -13.0 4.9 82341
- T G T A A T C G A C T C T A T A G C T T C T T C A A T A A A C G C T G G T T C T T P2 -7.0 1.5 21881
- T T G G C C G G A A A G T G T T C T T G C C T C T A T C A T T A G C T C G G G T A P0 -14.0 -3.3 143284
- T A G T T G G A A G C C C A T G A A C A C T C A C A T G G T A T C A A G A G C C A P1 -11.3 0 222937
- A A C T C T C T G C T C C T T C T G C A C C A T C T G A A T C T G T A G T T C C T P0 -6.9 0.199999999999999 312604
- C T C G A G A A A A G G T T T T A G C A C C G G T C T C T C A T A T A T G T A C T P1 -12.0 -1.8 53641
- G G C A A T G C C C C T T G C T C T T C C C A C T G A A A C A A G C A A A A A A G P0 -13.4 0.4 337127
- A T C A A T A G G T G C C G G A G C T G C T A C A A T T G C T T T A G C G G G A G P1 -11.3 -0.200000000000001 263178
- C T T T C T A G G A G C A T T A C G A T C T G C A G C T C A A A T G G T C C C T T P0 -10.1 0 241548
- C T T C C A T C T C C T G C T C C A G A C A T C G G C G C T T G C C C G C G C C A P0 -15.4 1.3 168767
- T G A C G A G A G A T A G A A T G A G A C A A A G C A T A A A G G G G A G A G C G P0 -3.0 0 337541
- A G A A G A T T G T T T C T C T T T G T C T A C C A T G A A A T C A G A A T A T A P1 -7.2 1.3 55992
- A C A A A G C A C T G C T T T G G G C C C A G G A A G C G A A G G G A A T G A G C P0 -14.3 -1.3 26115
- T G A A A G G A A T A G C C T T G A A T C T T G A G A A T G A G A A T G T A G G T P0 -11.5 -2.1 11167
- A C C G A A A A A G A G C A A T A A G T C C T T T T G T T T A C A A G T C T T C T P0 -6.6 4.3 248819
- A A A A A A G G A T A G C G A A T G A T C G A T T C A C C A T T G A T A G C T T T P0 -9.6 -2.5 321442
- G T T A A T T C A T T T C T G G T T T A C A C G A C T T C A G G C G G A T A A A G P1 -8.4 0 21783
- A T G T G G G T T G G C T T G G A T T A C T T A G T G T T C T A A T A A C C T T G P1 -15.2 -1.4 63984
- A T G C C A T G C C T G C A T T A T T A C T T A C C A C C A G T A T C T C G G G A P0 -7.8 -0.6 185452
- C A G T G G T C A A A G A A A T T C G A C A A G T T C A T G G T C G A T C G A T A P2 -10.8 -1.9 254843
- C A T A T G T G G G C A C C T G A T A T C T A T G A G G G T T C A C C C A C C C C P0 -15.9 1.4 24994
- C C G A C C A C C A G G C C G T G A G G C T T T C C C A G G G G A T G T T T T C T P1 -14.6 -3.4 11852
- C G A G C A A A C T A A T C C A A T C C C G C A A A G G A T T G T T C A T G G A A P1 -10.5 4.4 212633
- C A T T T T T G T C G G A A T T T G C A C C T A T T T G T A T C T A T T T A G T G P0 -6.3 0.100000000000001 175528
- A T T T C T A G T A C C A A C T A A T T C A T T C G G G C G A G A C A G A T T A C P1 -7.1 -0.399999999999999 22659
- C A G G A G C T A T G A C G T C A T T C C T T G C G G C A A C C A C T G G A A T A P0 -8.9 -1 22202
- C A A C T C C A T A T T C T A C T G G C C T G C C T C T C T G A T C T A C T A T C P2 -3.0 2.1 220518
- A C T C G G C T C G C G C G C A A C C C C G C C C C G T T A T G T T A T G G A A G P0 -8.8 1 322160
- A T T T C A T A A G C A G A T C T T C C C C T C C A C A C C A A T C A C G A G T T P1 -2.8 0.4 50385
- T T T A A T T G C C A T G T A T T T A G C T A T T G A G C T T C A A A G T T T A T P2 -7.7 -0.5 62500
- G C A A A T G T C C C G G A T T C A A G C G G A G G A T C T A T T T G A A C T G A P1 -14.0 2.9 141418
- G C T G G A T A T T C G G T T T G T T C C T T C A G G A G A T C A A G T A G C A G P1 -11.3 0.299999999999999 49070
- T A T G A G A T T G A A T G C C A T A A C T C T G A T T T G T A T T T T A C T T T P1 -6.5 1.1 21972
- C A G C G A A G C G T G A G C G G G C G C T C C G A A G T A A A G G C C A A A C A P0 -14.8 -2.4 331044
- T C C G A A G A A C A C T T G C C C C C C T C A C C G T C T C T G T G T C G A C T P1 -6.8 2.4 20146
- A A T G C C A G A A C A G G T A G T T T C A A C T G T G G A G C C C T T C C T T T P1 -11.6 0.4 184614
- T T T T G T T C G T A C A C A A T C A A C G G A G G C C C C C C C G A C A T A T G P1 -10.2 -1.1 78898
- A G A G G G T A T G C C G C T T A C T A C T C A A A T C C T G G T T T T T G C A A P0 -9.2 -1 249053
- T G C G C T T C G C G C G C C A T T G G C G C T T T G C T C T C C T C T T A T T T P0 -14.2 0.200000000000001 26025
- A A A A T C T T T T T T C A T T T T C C C A G C G T C C T A G A A T T G C C T T T P2 -4.8 0 42410
- A A T A G G T G C C G G A G C T G C T A C A A T T G C T T T A G C G G G A G C T G P1 -15.0 0 263181
- G A T A A G A G A A T A C G C T C T C G C A T C G C T T T T T T T G T A G A A A G P1 -12.9 1 173473
- C A A G G A C G G T G C A C A C T C T T C A C C G A T A G C C G C C A A A G T G C P1 -11.4 0 255162
- C C A T T C A C C C A A T A A T G G A T C T T C T T A T G G G C A A C T A T T A T P0 -10.2 0 61543
- T A T T C C T A T C T C T T T A T T C C C T T T T T T G G T C T A T C T A C A T T P1 -1.4 0.5 330757
- A T G C T C A C A C A T G T T C C A C A C G G G C A A G G A A G C A T A A T C T A P2 -12.4 1.7 53870
- T C A T G C G A G T T A T A G C A G T C C T A G G G A A T T T G T T T G G T G T C P1 -11.6 -1.3 304698
- T A C C A G C C A A A A C T C A T C T A C G T A T G A T T G T A A C A C C C G C T P0 -4.3 0 214222
- T T C C A A C A T T T T C T C G C T G A C A G C T C C T T C G A C T T A T T T T T P1 -3.9 0.4 56322
- X X X X X X X X A T G A C C C G C A T C C T A C A A C T T C A A A G A A G T A T T P0 -7.7 0 222035
- G A G C T A T T G C C G T T T C A T T C C T A T T C G T G G T T A T G A T G T T C P0 -10.4 -2 59941
- C A A C T A G A C G T G A A T A C G G T C T T T C T C C A C G G C A A C A A C G A P0 -7.7 -1.2 254983
- C G T T T C A A T A A C T G G C A G A A C G G A A T A G A G T T G T T A G A T G G P2 -8.9 0 226099
- T T T T T A G T C T C C A T C A T T T A C T C C C C C T T A T T T T A G T A G G C P0 -5.2 -0.100000000000001 304468
- C C G G G A G C C A G G A T G C A T G C C A G T T T C A T A C G A C C T G G T G G P1 -14.4 0 88286
- G A G A T C A C A A A C G T A G A T T G C T C G C G G C T A A A T A T G A A T T G P0 -8.5 -0.7 1442
- T G C G A C A T A A C C A G G G C C C T C T T G C C C A A A T T G A A A C G T T A P0 -11.3 0 215144
- A C T A C A G G T G C T G C G A C A A C C T T T A C C A A G T C C G T A C C A T T P0 -12.3 0 316054
- T T G C C T A C T C C T C A G T A G C C C A T A T G A A T T T G G T G A C T A T T P0 -8.0 0.199999999999999 200581
- A A G G G G T G C T G C C C G G C C G C C A G A G G A A A T T C A A G A C G A T A P0 -14.2 1.7 294941
- A T T T T T T T A G C T T C T T A T T A C C A G C G G G A G T C C C A C T G C C A P0 -9.4 0 225585
- G G G A A C G A T C T C T T T T C G G G C T C C C G T C G A G A G G C C C T C T T P1 -16.6 -0.100000000000001 168676
- T A C T T T T G G A G A A C T T C C A G C T A T C A A A G A G A C A A A A A G C T P2 -9.9 0.6 340125
- A T G A G T C C G A A G A A C A C T T G C C C C C C T C A C C G T C T C T G T G T P2 -5.6 0.4 20151
- A T T C G C T C A T G A T C A A G T T A C A A C C T A A G A T C T A T G A C T A T P0 -8.9 0 78635
- T T T G A G A A T A A G G T G G G A T C C A A G A A T G T A G T G G C T G G T G A P2 -6.0 0.2 321779
- C A A A A G T A G G A A A T A G C A T A C C A T T A G C T G A T A T A C G T A T G P1 -8.0 0 297265
- T A G C T C A T A G T T C G A T T G G A C A T G T A G G T T A T A T T C G T A C T P1 -10.6 -1.1 25211
- A A A C A G T G T A C T A C T A T C G G C C C T A C T A G G C A A T A T C T A C C P1 -9.3 -2.3 317469
- C C T T T T T G T A C T A T T T A T T T C A C G G T T T T T C G G G A A A A T C T P1 -6.3 0 42376
- G G G C G T A T T A C T G T T T T T C A C C G A G G G G G T G G A T C G A A G C G P2 -13.5 -3.2 294790
- T T C G G T C A T A C T G G A A G C T G C T C G A T C A C A A A T A C C T A T T G P1 -6.6 1.7 184986
- A A T T T C A A A T C A T T C A C T T G C T T C A A C T A C T C A T G C T A T G G P0 -3.5 -0.5 88401
- G G A A T T T G A T G A T T T A T A A A C C G T C C C C A A C G A G C G A A A G G P0 -6.5 2.6 332495
- G A T A C A A T T C G A T C C T T C T A C G G C C A A A T C T C A A T T T G T G G P1 -6.9 -0.2 198572
- T C T C T G C T G C G T T C G G A C T C C C G C T A C A T A G T A C T T C T G A C P0 -10.5 -2.2 215387
- G A A A A T C G A T T A T G C T C T T G C G G A A G T A T C C A C T C G T A A C G P0 -7.7 4.7 174198
- A C C A T C T G G G G G A G C C G A A A C A G C T A C A A C C A T G G C G A T G T P2 -11.7 0 49503
- T G C G T A G C A A T A G A A G C C T G C T C A T G C T G C T T C G G C G G C G C P0 -23.0 -2 322802
- A A A G T T G T A G A G C T G G T C G T C T T T C A T A T C G A G C C A T T G A A P0 -8.8 0.0999999999999996 174396
- T T G G A G G G G G C G C T T C G T T C C T A T C T T G A C T C T A T C C G A G C P2 -16.1 -2.8 338095
- T C C A T T C G A G A A A C G A G G A G C A C G A C T G A A G T G G C T A T A C A P2 -11.0 -1.3 332701
- T G C C G G A G C T G C T A C A A T T G C T T T A G C G G G A G C T G C T G T C G P1 -17.4 -2.1 263187
- C A C G G A G T A C G G T A G A A T T C C T C G G T A C G G T C A T T C G G G A A P0 -10.9 -0.200000000000001 316720
- G A T G A T T T A T A A A C C G T C C C C A A C G A G C G A A A G G T T C A T G T P1 -9.1 2.3 332502
- T G A G A T C G G T C G A G T G G T C T C A G T T G G A G A T G G G A T T G C A C P1 -15.1 -2.4 11069
- C T A C A A T T C T C T T T C A C T T G C A T T T T C T T T C G T T C T G A G G T P1 -4.9 2.1 337195
- A G C A A T C C G C T A C C T T C T G G C G C T T G G T C G A A A G A G T C C G C P0 -13.2 0.4 141224
- T A T C A C T T G G C T A T T C G C T C C A T T C C T C T T C A A T C C A T C A G P1 -4.8 0 299958
- T A T A T G A T C T T T G C T T G C G G C A T C T C T A A C T A T T C G G T T A G P2 -12.8 -1.8 22297
- C A T C G C G A T A A G T C C T C T G T C C T A C T A C A G G T G C T G C G A C A P1 -12.9 0 316077
- C C A T A G A A G G A A T T C A A T C A C T A C T A A T T G G T A T A T T T A T T P1 -9.9 0.199999999999999 25268
- G T C A T C T G A C C A A G A A G C A T C A C G T T G G C T T T G A A G C A G C T P0 -11.9 0 17321
- T C A A A C T A C G G A A C C A A C T G C T T T C G C A C C G G G G G A A C A A G P0 -9.5 -0.300000000000001 53565
- A A C G C C T T T T G T T T T C C C C C C T T C A G C G G C C C T A G C C G C C T P1 -13.4 0 317157
- G A T C T A C T G T G A T A A C A C G G C T G C C A T T C T T T T C T T C T C G A P1 -8.0 2.4 56124
- A T A C T A T A T T A A A C C A A A A G C A A A T G A A C T C A A G G G G C A C A P0 -4.2 1.9 11533
- A G G T C G T T C T G A G G T G G A A T C G A A C C A C T C T G T T A G G A T T T P0 -16.6 -2 222518
- X X X X X X X X X X X A T G G T C C A A C T A C A G A A C T T C T T C T T T T T C P0 -5.5 -1.6 330606
- C T C T T C G C T C T G G A C A G G A G C G C T A A T G G A C A C G G G G A G G G P1 -16.5 -0.9 322750
- T A A T T C A A G A A T T T C T A G C T C T A T A C G C G A G G A A C G G A G C C P0 -11.1 -2.3 338030
- G C A G G A T C C G G A G T G G G T T G C G T T C A T T C A G C A G G A G C T G A P1 -18.4 0.800000000000001 337905
- C T T C T A C T G T A G A A C A A A T T C G A G A G G C C T T C G T A C C C A T A P0 -8.2 -1.2 18464
- T A G T T T T T C T A G T C T T T T A T C G G A T A G T C C T C C C C A T A G T A P0 -6.1 -0.0999999999999996 337748
- C C C C G C C G A A C C C T G A A C C T C A A C T T G G A G A A G A A A A T G C C P0 -6.0 -1.8 181429
- G C G G T A G C T G G G G C A A A G C C C G C T T T C T T C G C G G A G C G A A T P2 -19.9 -1.6 295129
- T T A A G G A T C T T G G T G C G T T G C A C T A T T T C T T G G G C A T A G A A P0 -16.0 -2.7 48316
- A C G T T T T C T C T T T G C G A G A T C C G A A A G T G G A G A A C G C A T T G P2 -16.0 1.4 295195
- A G G A G C C A G C C C C A C A A T G T C T T G T G C G G C T A C C A T C G G G T P1 -17.3 0 297391
- C A A A A T A G G G A G A A G C T C A T C C G C T A G A A A T G C T T T A T T T C P1 -10.8 0 330877
- A C T T T A T A A T G T T T T A A T A A C G G C T C A C G C T T T T T T A A T G A P1 -6.4 0.6 338756
- X X X X X A T G C T C G G C A A A G C G C T C T C C C C T T T A T G C T T T G T C P0 -12.0 1 337559
- T T T G G G A G C T A A T T T G A A T C C T T C C G C C C A T G A C A T G C A A A P1 -9.3 -1.6 141454
- A G G T G T A T A T T C T C A T T C T G C C T G G A T T C G G T A T T A T T A G T P0 -6.0 -0.0999999999999996 339325
- C T G T G G A C T C A G A C C T C T C A C A A C C A A A A A A A A G A A A A G A A P0 -6.7 -2.7 168878
- G G G G A G A G C G C T T T G C C G A G C A T T T A G T A G T C G T T C G G C T G P1 -16.6 -2.8 337572
- A T A C C T G C T A A T C C G A T G C C C A C C C C G C C T C A T A T T G T G C C P2 -7.1 0 304232
- T A G G T T G G A T C G G A T G T C A A C C T G T G G A G G C A C C A T T T G T T P0 -15.1 -3.1 303997
- A C G T G A T T C C G G T T C G T C T C C A T T T T T G T G A C A C T C T T C C T P0 -7.2 -1.4 249338
- A G C A G A T C T T C C C C T C C A C A C C A A T C A C G A G T T T T T T T T T A P0 -2.2 0.3 50393
- T G G A T T G A A C G A G A T T C A A G C T G G A G A A A T G G T G G A A T T T G P1 -10.5 -1.8 11117
- G G A C A G A C A A A C T G G A A A A A C A G C A A T A G C T A T C G A T A C T A P1 -8.0 1.9 11498
- G G G C T T T G G G T T A T G T A G A T C A A A A A T G A T G A A T G G G A T T G P1 -8.7 -2.2 322993
- A G C A G G A A A G T C G T T T C G A T C C A A T C C A T T C T T G G G G T C C G P1 -11.7 -0.299999999999999 1820
- C A G T A A C T G A T T T G G C G A G C C C C T T G G A T C C A T T C T C C A T T P0 -8.6 1.1 61579
- T C A A G G A T T T A C T G G G A A T T C C G G A T C G T A G A A A G G G A A G A P0 -8.7 -1.3 176235
- A G C C C A T G T A G A G G C A C C T A C G G C T G G A T C C G T C A T C T T G G P1 -13.8 -0.9 200375
- A T C G G T C T A T G C A C A T C G C T C T T T C C A G G A G G T T G G C C G C C P1 -14.1 -0.199999999999999 315276
- A C G T A A A T C T G T G C A C G A A C C C A T G C A A A C A G G C T T A A A A G P1 -10.9 0 11405
- T C G T A C A C A A T C A A C G G A G G C C C C C C C G A C A T A T G T T G C A A P1 -10.1 0.9 78892
- A A G A G T A T G G T G C T T T A A T G C G T A A T A A C A C A T G G C A C T T G P0 -13.2 5.6 47710
- C G T G T T T C T A T T G T T G C T T C C T A T G G G G G T A C A T T A C A A C A P0 -12.8 -0.9 25090
- G C G C G G C G T A T T C C C T T T G G C T A T A T A A T C G T G T G G T T T C T P0 -11.8 1 204370
- T C C A A T C C A T T C T T G G G G T C C G A A A A A G A C A C T G G A T A T G T P2 -12.2 3.3 1801
- G T T G C T C A A A C T G A A T C A C G C C A A T G T T A T G G A A G T T C C T G P1 -9.7 -0.0999999999999996 1985
- A A A G A A G T A T T T G T A T C A C A C C C G A G C A A T G G A C C G G G G A A P0 -10.5 -2.6 222065
- A A G C A G G C T T C A A C G C T C C C C A A G A C A A C A G A G C C C T C A T A P0 -8.4 0 317302
- X X X X X X X X X X X X X X X X A T G C C G A G G G A T C T G C T G A T A A A G A P1 -5.3 0 55884
- T G A A C G G A G A A G T G G T G G A A C G T G C G G A A C C A C A T A T T G G A P0 -9.9 0 90759
- A A A A A C G T A T C A C C C A C T T C C T A C A A T C C G G C C T G A A C C T T P0 -4.5 0 316795
- A A A A A G A G A T G G T T G T G G C G C G A A G T A C T C T T G T G C A C C T A P0 -10.6 -2.1 322205
- T C G T A T C A C G G A T G T T G G T T C G C G C T T T A T G G C A T T T C A A C P0 -12.4 2.2 212593
- A A T G A A A G C T C C T C C T A C T A C T C C C C C T T A T C C T T C T C A C T P1 -1.5 0 337477
- T A T T C A A G A T T A C T G C A G T T C C T T T T C A T A T G T G G G C A C C T P1 -6.3 0.100000000000001 22571
- A G A A A T T G G T G C T T T T T C T A C T T T G T T T A C G T T A G T G A C T G P1 -8.1 -0.3 60831
- T T C C A T G A T C T A T G G G T C T A C T G G A G C T A C C C A C T T C G A T C P2 -12.7 0 22440
- G T C T C C A T T T T T G T G A C A C T C T T C C T C A A G C A A G G C A G C C G P0 -9.4 -1.2 249323
- A C T T G A T C T G A A T C G T A G T T C A G A T C C A A G T C G G T T C A G T G P1 -17.5 -3 170888
- G A A G G G G G G T T T A C A T A C A A C C G G G G C A A A G T G G T T T A T G A P1 -9.6 -3.1 18040
- A A T G G G A T G T G G A G A A G G T G C A G C G G A T T T T C T T T C C G T T G P0 -13.8 0 50042
- T T T T A G C T T C T T A T T A C C A G C G G G A G T C C C A C T G C C A T T A G P1 -9.4 3.4 225581
- G C A T C A C G T T G G C T T T G A A G C A G C T G C A T G G T A C T G G C A T T P1 -11.7 -0.6 17305
- G C T T C T C T A G C G T A T A A T G T C A A T C T C G T A G C G G A T C A A T T P2 -8.0 2.3 232854
- T C T T T G C C A T A A C G C C C A T T C C G G G A C G A G T T G G A A G A G G A P0 -19.3 0 303919
- G A A A C A G A G C T C T T T T A T C G C G G A A T T A G A C C T G C T A T T A A P2 -7.6 -1 12051
- A T A T T C C A T T C T T G T A G C A G C C A C C G C T T C G G A T C C T G C T C P1 -10.2 0.100000000000001 11675
- T T A A T A C A A A G A A C A A A A T G C A T T T C G A C C C C G T C G T A G T T P2 -6.1 3.4 173363
- C A G A C A T C G G C G C T T G C C C G C G C C A G T C C A T G A A A G G T G G A P1 -21.0 -2.6 168751
- T A C A G T T C A C T C A A C G A T T G C C T T T G G G T T C C G A A C T C C A T P0 -11.7 2.3 332384
- T T A C A A T T C T T T C G T A C T C T C T T C T C T T T A C C A C G C G A T A G P2 -5.3 0 331001
- A C C T G T T G C C C A T A A A C T T T C C T G C C T C A T A T G A G A A T G G A P0 -11.0 -1.4 332570
- G T A T A G T T T C C A A T C C C A A C C A T G G T G C A C G T A A G C T T A G A P1 -6.2 3.2 297472
- T T C G A A C T G C A C T T T G A A A G C C A A A G C C A A G A A A G A C C A T A P1 -8.5 1.4 220334
- T T A T G A A A T C G A A A T C G A T T C T T T T T T A G A T A T C T G G A T A G P1 -8.3 2.6 26225
- G T T G C C C A T A A A C T T T C C T G C C T C A T A T G A G A A T G G A A A A C P1 -13.0 4.2 332574
- A A T C A A G G C C C G G C C C G G C T C G C G T C G T T C C A A C A A C C G A C P1 -12.2 1.2 25841
- T G A G A C G A C T C T T T C T T G A A C A A T T T C A T A A G C A G A T C T T C P0 -10.2 0.200000000000001 50363
- G G T A C T G G C A G G G G C A A T T A C A A T G T T A T T A A C C G A T C G A A P1 -10.1 0 339200
- A A G A A C A A A G A A G T T T G G A T C C G C A A A A G T A T G C T T A G G C A P1 -9.3 -0.4 248977
- G T A T T T T C A C G G G T C G C C C T C G T T C C G T A G T T G A G T T C T T T P1 -8.6 -0.5 1300
- A A G T G G T G G A A C G T G C G G A A C C A C A T A T T G G A T C A C T C C A A P0 -16.3 -3.2 90750
- G G G A G T C A T T G G A G C A A A T G C T G C A T T C C G T C A A A G A A A G A P0 -10.7 0.200000000000001 60907
- A T T C A T A T A G G A G C T A T T G C C G T T T C A T T C C T A T T C G T G G T P2 -10.0 0 59951
- T A T A A T T C C T A T T C C T A T C T C T T T A T T C C C T T T T T T G G T C T P1 -1.4 0 330748
- T T T A T T G G C T G A T G C T G T G A C C T A T G A G A G C C C A A A T T A T T P1 -7.2 1.1 61653
- T G T T C T C A T A C G C A G G A A T A C C C C C G T T A G C C G G C T T T T G T P1 -8.9 0.0999999999999996 25439
- A C C T T T T G G A G G G G G C G C T T C G T T C C T A T C T T G A C T C T A T C P0 -13.0 -0.300000000000001 338090
- A G A G A G G C A A A A G A G A A G T C C A G A G A G A C C T C G A C T C T T T C P1 -12.6 2.8 168613
- C T G G A A C G T A A A T C T G T G C A C G A A C C C A T G C A A A C A G G C T T P2 -9.3 4 184823
- T A T T A T G G A G G T T T A G T G A G C A C C A T G C C G A A T T T C T C T A C P2 -13.5 -1.8 204192
- A A A G T A A G G A A T T T T C C T T A C C A T T A C T T C C G T G A A T G T G A P2 -17.2 -1.9 61205
- G G A G A T C G C T A T G A T C G T T A C T G T A T C C G T A T C G A A G A G A T P1 -10.8 0 86972
- C A T T G A C G C T T C T G A C T A C C C C T A C T C T G T G T C T T T T G C G T P0 -12.0 0 222203
- T G C T T T G A T T C A T G C A G C T A C T A T G G T C A C T G C T G G C G T T T P1 -11.5 -0.6 22095
- T G A C G A G G C T A C C T G G A A A G C A C T G T G G A G A C T C C G G A T A A P1 -10.3 -0.100000000000001 49840
- G A T G G T T G G T G A G G T G G G C G C A A A C A C T T T T C A T T C C A A T C P1 -14.9 0 56238
- A G A T G T T C C C A C T G G T G C C T C T T C T T C C A A T G G T A C T A T A A P1 -10.6 1 330712
- T C A T A A G A A A G A T G G C G A C C C T G C A T C C A A G T G G C G A T T G G P0 -9.3 0 141368
- G C A G T C T C T G T A A T G T G G A C C A T C T G G G G G A G C C G A A A C A G P2 -12.9 -1 49521
- C C T G C C A T T T T G A A C C C A C C C C G G G T T C C A T C G A T C C C G T C P2 -13.1 0 42695
- G C C A A C G T T A A G A T C A G T C T C C T T T C T T T T C G G C G G C A T C C P1 -13.6 -0.0999999999999996 185574
- G C T T C T C C T T G T T C C T G T T C C T A A C T C C T C C C C G G G T A G T T P0 -8.1 0 78722
- A G C C T C C T C A A C C C A A G C T T C C A T C T C C T G C T C C A G A C A T C P1 -4.1 0 168784
- T T T G C C C A T T C A C A A G G A C T C G A T T C T A T G T C C A A A C A T C A P1 -7.9 0.199999999999999 84973
- T C G C A C A T T T C C A T T A T G T A C T T T C T A T G G G A G C C G T T T T T P1 -7.4 0 339719
- G G A C C T T G C A A T T G C A C A T C C A T G C C A A A T C C T A T G T G G G T P2 -13.7 -1.4 236489
- T T T A C A A A T T T T A T T A A C C A C A G A A T T T A G T G A G C G G C G C C P1 -7.6 2.9 200255
- G A A A T A T G C C T T T C T A G G A G C A T T A C G A T C T G C A G C T C A A A P0 -11.2 -1.8 241557
- C C T T G C T C T T C C C A C T G A A A C A A G C A A A A A A G G A T T T G C A G P0 -9.9 0 337118
- A A G T G G T A T T A C C A G C C A T T C T G G A G G A G C A G T T G A T T T A G P1 -10.6 -1.5 338996
- C T G G G A T T C G C G A A G A G C A G C A C C T T A C G A T G T T C A T G A C C P0 -10.1 0.0999999999999996 87045
- T C A G T A G C C A T C G C A G G T T T C A T T A C T T T T C T T C C A T T C G C P2 -5.3 0 321491
- G G C G A G C T G T A T C A A T G A T T C T C A A T G G A A G A T C G G G A C T T P1 -12.0 2.6 185142
- G G G T G G T G A A A A A T T T G C T A C C C T G T G C T G C T G A A C T C C G C P0 -17.1 -3.2 49772
- T C C A G A T G A T C G C A A G T C C A C T G G A G G G T T T G C A G T A T T C T P1 -14.8 0 48752
- C T T T T G A C A G T T A T A C G A T T C C A G A A G A T G A T C C A G A A T T G P0 -7.8 2.4 214141
- A C A C A A T C A A C G G A G G C C C C C C C G A C A T A T G T T G C A A C G T C P2 -7.9 2.9 78888
- T G A A G A A C T C C A T T C T A T C T C T C C A A C A A A A A A G T G G G G C T P0 -12.1 -1.8 323462
- T G G T T C G G C T C T T G G A A T C A C A T C C A G C A G T G G T T G G A A C A P1 -17.7 0.199999999999999 50784
- T T G T C A A A T G C T C G A C A A G C C G C T A G A T T A G C G G C G C A T A A P2 -22.0 -2 174647
- A A C G A T T C T C T C T T C T T A A A C A A C C T A T A T A C T C C A C A C T T P0 -1.5 0.6 305005
- T A G C T T G G T C C A T C T T T A T T C C A T T T C A T A T A T G T C T G A G G P1 -7.0 0 21615
- T T C T A T C A A T T T T A T A A C A A C T A T C T T C A A C A T G C G T G G A C P1 -4.5 0.2 339080
- A G T T C C A A C A G T G G C A G C T G C G G A A T C T G C T A T T G G A T T A G P1 -14.9 1.8 299040
- G G C T G C T A T T C T G A A C A T G C C A A G G C C G A G A A C A G A G C A A G P1 -12.0 0.5 49996
- A T T A C T T A G T G T T C T A A T A A C C T T G C T T C T G C T C G C C G C T G P2 -5.4 0.3 62758
- C T T C C A A T G G T A C T A T A A T T C C T A T T C C T A T C T C T T T A T T C P0 -3.8 0 330735
- G T G C C C A C T G G A A T A A A A A T C T T T A G T T G G A T T G C T A C C A T P2 -8.9 1.1 339537
- A C T G A A G A A G A T T T G G C A A A C G A A G A A A A A G G T C A A A G G G T P1 -8.9 0 321561
- T G C T T C C G G T A G A A G C T A G T C G C T T C G G T A G C T T G C C C G C C P0 -15.8 1.1 295451
- T A C T A T T G G A C A A A T T C C T T C T T T C T T T T T C T T C T T G T T C T P1 -5.9 0 303957
- G T C G A G T G T C T C T G T T C T A C C T G G T G C G A T A G C T T T T A G X X P2 -9.7 1 42818
- T T C C A T T T T T A T A G G C A T T A C G A T C G T T G G A T T T C A A A G A C P1 -6.9 2.9 225635
- A A G A G T A A G A G A T C A A T C T C C T A T T A T G T A C A T C C A C G A T G P1 -11.1 3.9 250172
- T A G A A G G A A T T C A A T C A C T A C T A A T T G G T A T A T T T A T T T A T P1 -9.9 -0.4 25271
- G T A T T T C G T A T G T A C A T G T T C C T G C G G C T C G G A T G A G T A T A P0 -11.3 0 60958
- T T C A T A G G A G A T C T T G G T C C C T T A T T T A T A G T T C T A G C A T T P2 -9.2 -1.9 225385
- T T G C G G C A T C T C T A A C T A T T C G G T T A G C G T C T T T C A C T T A A P1 -10.5 2.1 22311
- T A G A G A A A C T T T T A T T T T T T C C T T T G T C T C G A A C T T C G T G A P1 -8.3 1.2 323500
- T C C T A T T A C G G G G A A A C C C G C A G A A G T T C G A A T G G G A A G A G P1 -19.1 2.5 174532
- X X X X A T G A G A C T C T T G C T T C C C T T T G A A A G A G G C A G A C C C C P1 -10.4 1.9 168952
- T A T A A G A A G C T C G C T C T T T A C C C G A T C A T T C A A A C A T T T T G P1 -5.7 0 322867
- A A C T C G A A G T A T C T A T A C T G C G G C T G A C A G C G A A T T A T T T T P1 -8.3 0.199999999999999 184680
- T G G T G A T G T T G C T A C G G A T T C G A C T G C C T A T A T A C T T C T G A P1 -8.5 -1.1 300021
- T T T A C T T A G C A T T A A G T G G A C T T G A G T T T G C A A T T A T G A A G P0 -9.2 0.200000000000001 300430
- T C G T C T C C A T T T T T G T G A C A C T C T T C C T C A A G C A A G G C A G C P1 -9.6 0 249325
- A C C T C A T A G T T G G G C T G T A C C T T C C T C A G G T G T C A A A T G T G P1 -10.9 -2.3 214268
- G A C T A T G T T T C T A C G A T G G C C C A A G A A C A C G C T C A T T C T T C P1 -6.4 1.5 88520
- T T C C G C G A T A A T G G A A T G C A C G C A T T A A T T A T A T A T G A T G A P2 -9.2 0 11763
- C T G A G C A T A A C G A A T C G A A G C T G A A G G C G G A T C A A G G T A G C P0 -8.9 0 295325
- G C A C C T C T C C T A A C T A T T G C C C A T T T A T T C T G G A A T A A T T T P0 -5.4 0.5 62715
- T G C T A C T G C A G A A A T T A T T T C G G T T C A A A C C T T A C T C A A G G P1 -10.5 -0.4 48881
- C G T A G G A G G T G A G A A G G G C C C T G A C T C C G T C C C A A A C A G T G P1 -10.4 0.699999999999999 317502
- A G G C G A A T C C C C T T A G T T T T C A G G A T C T T A T A C A A T T T T G G P0 -7.7 0 184225
- C A G A A T T T A G T G A G C G G C G C C A A A T C C T T C T A T G G A T T G C T P0 -10.1 2.2 200275
- A A A T G T C A T T A T T G T T A C G C C G A C C A C C A G G C C G T G A G G C T P0 -13.4 1 11833
- G G G C G C T C C G A A G T A A A G G C C A A A C A C T T C G G C C T A A G G G G P0 -15.1 -0.6 331059
- C A C T T C G T G C C G A C C T G T T G C C C A T A A A C T T T C C T G C C T C A P0 -5.8 0 332558
- T T C T G A A T C T G G G A G A G A G G C A A A A G A G A A G T C C A G A G A G A P0 -12.2 0 168626
- C A A A T T C C T T C T T T C T T T T T C T T C T T G T T C T T T G C C A T A A C P2 -0.4 0 303947
- T T A G G C C G T G T G G T C G A C G C C T T G G G A G T A C C T A T T G A T G G P2 -13.1 -0.199999999999999 11301
- G T G C T G T T G G G A A A T C C G C A C A G A T A G G A T T G C A T A C T T G G P0 -11.3 -1.1 22019
- A T T C T T T C G T A C T C T C T T C T C T T T A C C A C G C G A T A G G T C A G P1 -7.5 0 331006
- A A G G C T C T C C T C G T C G G G C T C A T C G G T A A A C C A A C C T G A G C P1 -14.8 -0.100000000000001 61707
- G A T T T G T T A C G C G C G A T A T G C C G A C G A C T T A C T A C T G G G A A P1 -10.0 -1.5 316869
- A A T T G A A T C A A T G T T A T T A G C T G T C A A T T T G A A C T T T T T G G P1 -7.0 1.3 298950
- T G G C C T G T C T G A A C C T G C T A C G G G A T C G T C C A C G G G T G A C G P1 -18.4 0 49876
- T A T T A G C C A C A G C T C G T A T T C A T T C A G T A A T T C T A C C C C T T P0 -7.1 0 322463
- T G C T T T A T T T C G T T T C G T T C C C G T T C T T C A T T T C C T T A T T A P1 -0.5 0 330907
- T C G G T A G C T T G C C C G C C A A G C C G C C T A T A G G C G A A G G G C C G P0 -20.5 2.7 295475
- A A A C C A A A A G C A A A T G A A C T C A A G G G G C A C A A A T G A G A G T G P1 -6.2 0.3 11543
- T G T T C C T T T T C C A T T T G C T T C C A A T A G T T C G A C C T A T C C A G P1 -1.9 0 175601
- T T C A A A G A C A G G A T G T A T T C C G A C G A A A T G C C C T G G A C T C T P0 -9.1 0.5 59587
- A G C C G C C T A T A G G C G A A G G G C C G A A G G A T G G A G C G T A C A A A P0 -15.7 -2.1 295493
- A T T G C A C A T C C A T G C C A A A T C C T A T G T G G G T T G C C A A T T A C P0 -11.2 0 236499
- C T T G C T C C T A T T A A G C T C A G C C T T A G T A G A A G T G G G C A G C G P1 -14.3 0 338927
- X X X X X X X X X A T G A G A C G A C T C T T T C T T G A A C A A T T T C A T A A P2 -6.7 -0.7 50353
- T T C G A T T G G A A C T G G A A G T T C C A G A A C T G G C G G C T G G T A T A P1 -17.5 -3.4 332769
- G A A T A A A A A G A C T G G G G C C T C C G C A G G T T G T T T G G G G T A A A P1 -11.8 0 250385
- A G C C G C C T T C C T T A A C A A G C C C T C G A G C C T C C T T T G C G C C G P1 -4.2 1 317124
- T G C G A T T G G A C A A A A A C G C T C G A C T G T G G C A C A A T T A G T T C P1 -9.3 0 11606
- C A G A G A G A C C T C G A C T C T T T C A G G G A A A G G A G G G G G A T C G A P0 -18.0 -1.2 168593
- C A A G C G A A T G A T C T T C G C T T C G C G G G A A C A A C A A A A A C C A C P1 -13.9 0 173575
- T T C A T C C G G A G C T G C C G T A A C T T G G G C T C A T C A T G C T A T A C P1 -11.1 0 17581
- C G C T G C T T A C G G A T C C G G G G C A G A A G G A C C C T C A A A T T C C G P1 -15.0 0.9 141811
- G C T T T T T C G C C T T C T C T T C G C T C T G G A C A G G A G C G C T A A T G P0 -14.9 -2.3 322763
- A C C T T T T C A A G A A A A C C G G T C T T C G G G T A T C T A G G C A T G G T P2 -12.9 0 339378
- C G A A G C G T G A G C G G G C G C T C C G A A G T A A A G G C C A A A C A C T T P0 -13.6 0.300000000000001 331047
- A A A T G G G G A A G G A C C A A G G A C G G T G C A C A C T C T T C A C C G A T P2 -13.2 -0.0999999999999996 255176
- T A G G A T C A A A C G T A A A G C A G C G C T T T C T T G G C A G A G T T T G A P1 -11.2 1.3 295251
- A C G T A T G A T T G T A A C A C C C G C T G A T G T A C C T C A T A G T T G G G P1 -8.9 1.4 214241
- A A C C T T G C T T C T G C T C G C C G C T G G C G C A C C T C T C C T A A C T A P2 -10.0 -1.1 62740
- A C G A T C T C G A A T G A A A C T A T C C A T G G A A T C C T C A A T T C A C C P0 -6.9 3.6 86841
- C A C G C C C C C C T G C T T A T A G A C A C G A G A T A T T G G A T C T A A A T P1 -9.0 1 297223
- C C C C A G A A G T T C A A G A C C C A C A G G C T C T A G C T C A T T T A G A A P0 -7.8 0 337835
- T G A T C T C C C A G A A G C G G A A G C T G A A T C A G T T G C T G G C T A T A P0 -11.2 -2 239921
- T T C A T A C T T T T G G A G A A C T T C C A G C T A T C A A A G A G A C A A A A P1 -8.5 -2.3 340121
- A T T C G A C T G C C T A T A T A C T T C T G A C A T C A T C A A T G T G G T T C P0 -6.2 2.1 300004
- A A G A C C T C T A G C T C A T A G T T C G A T T G G A C A T G T A G G T T A T A P2 -12.7 -1.1 25203
- T G A A G C T C T C G C C T T A C C A A C G A G C C G A C T G C T G A T G G C T G P1 -11.5 0 331237
- C A T A G G G G T A G T T T T G T C A A C T C G C C T G A A G A C C A C T G G A A P2 -11.2 -1.4 236345
- G C G C C T T T T T A G A A G A A A T A C C A A G C C C C G G G T C G T G A G A T P1 -9.0 0.199999999999999 19810
- G T T A C A G A T T G G A A T C A C C A C T C T T G G A T T C A A A A C A A C C A P1 -9.4 0 236284
- T G C A A T G T T A C T T G G T T C A A C T C C A T T T G T G A C C T T T T C T C P1 -9.9 0 231635
- A A A A G A T A C T C C G A A G G C T T C G G G A T C G A G G T C T C A T T A G C P0 -13.3 -1.2 316195
- A T C A A T T T T A T A A C A A C T A T C T T C A A C A T G C G T G G A C C T G G P2 -4.0 0 339084
- T G A A A A T G A G C T T T G C T C T T C T G G G C G C T G G G C G C T C C C G T P0 -18.9 -0.0999999999999979 323303
- T A A C T G G G A G T C C T A T T A C A C C T A A X X X X X X X X X X X X X X X X P1 -5.8 -1.7 25769
- T T G C T C A A A C T G A A T C A C G C C A A T G T T A T G G A A G T T C C T G G P2 -8.3 -1.2 1984
- C G T T T T T T T T T G T G G A A G G C C C A G A G G T T G C T T C C G C T A T G P0 -14.5 -1.1 181723
- G G C A A T T A C A A T G T T A T T A A C C G A T C G A A A C T T T A A T A C A A P1 -4.6 1 339212
- T T T T T A A A G A A A T G T A T G T G C G T A G T T C A A G T T T T C G A C C G P0 -6.8 -0.8 304084
- T T G A C T T A T T T C T C A C A A T T C T T C T G G T T A T G C C T T T T C C T P2 -5.5 0 53462
- T C A A C C G T C A A A A G C A G A T G C T T C G C T C T T C T T T T A C A A G A P1 -10.9 -1.4 48164
- T T G C A T C T A T T T C A A C T A G A C G T G A A T A C G G T C T T T C T C C A P0 -9.1 4.2 254995
- X A T G C A T A T T T T A T C A T G T T C T T G T C T T A A T G T T G T G C A G A P1 -11.9 0 300510
- A C A A C C T T A T T T T T T T A T G T C A A A G A C A A A A A G C T A C G C G C P1 -7.9 -1.7 61095
- A C T T G G C T T T G G G G T G G T T T C T C C G T G G A C A A T G C C A C C T T P2 -16.7 -1.5 304517
- A A A A T G G A C T A A A A A G T C C C C A A G T T A G C G T A T T A T G G G G G P0 -11.2 -2.2 316462
- A G C A G G A C A A A G C C G G T G G T C A G G C A G A C G C C C C A T T G T T C P2 -13.2 0 297515
- G G A A G G G C A T C A T A C A A A A G C T G T A C A A T T A G G A C C T C G A T P1 -7.5 0.2 17794
- T C G T G A T A T T G A C C A C A T T T C T G A T C C C T A T T T G C A T T T C A P0 -5.2 0 198682
- T G A A C T T C A G A G G T G A A A A A C G A C T T C C A G T T C A C G A G C T C P0 -14.4 0 215315
- A T T A C T T C C A T G G T C G T G C C C C G T G G C A C G G C A G C A C C C G T P2 -17.8 0.5 330647
- A C T T G C T T C A A C T A C T C A T G C T A T G G A T G T G G G A G C A T C A A P0 -14.3 0 88386
- T T T C G A T C C C T C C G G T G A T G C C A G A A G T C G T T T C G A T A T A C P1 -10.3 0 175667
- T A G C G G C C G A G G A C T T G C A T C T A T T T C A A C T A G A C G T G A A T P1 -8.6 0.700000000000001 255009
- G A T G G C A T C A A C G A C T C C T T C C G C G C C G C G G A C A C C C T C C G P1 -11.8 1.8 141661
- A C G C G A T G T G G C G A A A A A G A C T G A T T C A A C G A A A T A T G C C A P1 -7.7 0.2 185487
- A G A T G A G C T T A C A G G A C T G C C A A T C A A G C G A G C C A C C A G G T P1 -11.3 0.699999999999999 321819
- T G A T T T C T C T A T T C T C C A G G C A G C T T A T C A G G A T C T G C G G G P1 -10.2 -1.1 338142
- A A A A G C T G T A C A A T T A G G A C C T C G A T A T G G T T C T A T T C T C T P1 -10.1 -1.5 17779
- T C T C A T T A G C C G A A G A A G A C C C A G G C C A A T C C A C G T G G C C T P1 -16.0 0 316164
- G T A C C G C C T C G T C C T C C T T T C A A G A A A G C A C G G G G G A A A T G P0 -11.5 1.8 141710
- C T T T T T C A T T T C A T A A T T T C C T G G A A A A A A A G A A T T A A C T A P2 -7.8 0 215082
- C A A T A C T G A C T A C C C A T T T C C A T T G T T G T G C T T T C T A A A A T P1 -4.4 -0.600000000000001 20498
- T C C C G A C A A T T A T A T A C C T G C T A A T C C G A T G C C C A C C C C G C P1 -2.2 2.3 304245
- C C C G A C A T A T G T T G C A A C G T C T T C A A T A G C A T G C T C T T A C T P1 -7.7 0 78868
- C G G C C C G G C T C G C G T C G T T C C A A C A A C C G A C G G G G A G C A C C P2 -17.1 0 25831
- T C C T T T C G G A A A T G C C A G A A C A G G T A G T T T C A A C T G T G G A G P0 -14.4 0 184624
- T C C A T A C T T C G T G G G T G C A A C A T C A A C A A A T T C G C T C A T G A P1 -11.9 1.7 78664
- C C T A T T A A T G A T T G T G A C A G C T T T T A T A G G A T A C G T A C C A C P1 -8.9 0.299999999999999 304641
- G T T G C T C C G T T A T A T G C A T G C T A A T G G G G C A A G T A T G T T T C P1 -17.4 0 304776
- C A C A T A T T G G A T C A C T C C A A C T A G A G G G A C T G A G A A A T T A A P0 -10.5 -0.0999999999999996 89918
- T T G G C A C C T A C G G T A G A G A T C G G A G G T A T T T G G C C C C C A A A P2 -15.3 -0.4 17679
- A C A T A T A T G G A T A T G G A G C A C T C T T T T C C A C C C T A T C C T T A P1 -12.5 0 220256
- T A T T C T A C T G G C C T G C C T C T C T G A T C T A C T A T C C A A C T G C C P1 -3.7 0.3 220526
- T C C T T T T C A T A T G T G G G C A C C T G A T A T C T A T G A G G G T T C A C P2 -11.6 -1.8 24987
- G T C A G A G A T T C A T A C A G A C A C A A A G G G G C C C T T A T T T T A A A P0 -8.1 0 1860
- X X X X X X X X X X X A T G C C T C A A C T T G A T A A A T T G A C T T A T T T C P0 -3.5 3.1 182017
- C C A C A A G C A C A A A T C T T C G G C G C G G A A T A T A A T C C C A A A G T P1 -7.9 2.7 315972
- G T G A A T A C G G T C T T T C T C C A C G G C A A C A A C G A G G A G G A G G A P0 -18.1 0.199999999999999 254974
- T G A C G C A G G G A G C C C A G G C C C A G C G G G G A G T G A A A G G C T C T P1 -19.4 -0.899999999999999 61740
- A A C T G C C T G C C A C C T A C G C T C C G C C A T C C A T T C C A A G T T T A P1 -4.7 0 316602
- T C A T C T T G T T T C T T A T T T A C C T G G G T G C A C T G C G T T T T C A A P0 -5.8 0.4 60724
- G G A C T A C A A A G G T T C A A A G A C A G G A T G T A T T C C G A C G A A A T P0 -12.8 0 59599
- G A G A A G T A G A A A A T G G G G A T C A A C A A A A T T C T G A X X X X X X X P1 -5.4 1 60828
- C A A G C C G C C C T A T T C T A T T A C C A G A C A A A A T A G G G A G A A G C P0 -12.0 0 330852
- T A A T A A T G G G G C A G C T C C C G C T G C T T A C G G A T C C G G G G C A G P1 -15.6 -0.5 141829
- T G C T C C T G C A G T G C A A G T C C C T G C C A T T T T G A A C C C A C C C C P1 -8.5 1.1 42676
- C A T C C T A A T C T T T T G C G A C A C A G C T G G T T T A C T T A T T T T G T P1 -6.7 0 60027
- T T T T A G C T A T G C A T C A C A C A C C T C A T G T G G A T C T A G C T T T C P0 -14.4 0.699999999999999 304858
- G G C C C C A T A T T C A G G G T G T G C C A T G G G G G A A T A T T T C C G C G P1 -16.1 -1.9 11729
- G C T A C T A A A A A G G T T T A T G T C C C A T G G G A A A A G T T T A G G C T P1 -9.9 0 215437
- G G A T G T T T T C T A T T T A C A T T C C C G T C T C T T A G A A A G A G C C G P1 -13.2 0 11882
- T C C C G A G T T T C C A G A C A C A T C G C A C T T C C G C T C G G G T C G A G P1 -13.9 -0.9 317727
- A A T T A C A G G C A T A T C T A T G A C T C T T T T T T A C C A G A T G A A G C P1 -5.2 0.8 322273
- C A T C C G T A A G T A A C T T A G T G C A A C A T G G C A A A T T T C A T T G A P0 -7.5 -1.2 207477
- T G C C G A A T G G A A T G G A C A T C C T T G G G G A C A G C T G T G T A A G A P1 -11.0 -1.7 168535
- X X X X X X X X X X X X X X X A T G C T C G G C A A A G C G C T C T C C C C T T T P2 -5.4 1.2 337569
- A A T G T T T T G G G G C A T C C C G A C A A T T A T A T A C C T G C T A A T C C P2 -8.5 0.4 304259
- G A A C C T T T G T T G A T T C T G A A C T T C G T T C G C A A A G T A A G C G T P0 -9.7 -0.399999999999999 323390
- G A A C C C A C C C C G G G T T C C A T C G A T C C C G T C A T C C C T G G A T C P1 -19.4 -0.199999999999999 42706
- T C A A T T G T T G C T T T C A C A A T C A A T C A C T A A C C G C A T T C T T G P1 -4.3 1.1 56367
- A T T A C G A A G A T G T A T T A C G T C A G G A T C T G T T G C T C A A A C T G P0 -9.4 -2.4 2013
- T G T T T C T T C C A T C A A T C A T C C G G A T T T A C G C C G T A T A T C A A P1 -6.4 1 20759
- A G T T T G C C A A T A T C T A C A T G C T C C C A C T T C A T T G C A C T G G A P1 -6.4 -2 48596
- A A G A A A T A A G T A A T T G T C C T C T C T G T G G C A A T G A C A A T G A A P0 -9.4 0 49718
- A C G C T T T A T G T A G T G G T C G G C C T T C C T A C C T T C A T G C C T C T P0 -9.6 0.300000000000001 295391
- C G G A G C G G A A A C G G A C G T G G C C A A A A C A T A T A A X X X X X X X X P2 -8.6 -1.6 248592
- G G C T T T C G G G C A T G C C A C G T C G C A T T C C A G A T T A T C C A G A T P1 -12.6 -0.0999999999999996 339893
- C T G C C A T T T T G A A C C C A C C C C G G G T T C C A T C G A T C C C G T C A P0 -15.2 0.200000000000001 42696
- C C A C G A T G T G A C C C A A C T T C C A C A T A A T G T C C C C C G A C T C C P1 -9.9 -1.4 250139
- A T C A C T C G A T G A A A C C T C T A C T T C A A T G A A A G C T C C T C C T A P1 -7.2 1.2 337501
- A G T A C T C G G T A T A A C T C A C G C A T T C G T G T A C A A A C A A G T G C P2 -10.5 -0.6 20634
- X X X X X X X X X X X X X X X X X A T G C C T C A A C T T G A T A A A T T G A C T P0 -3.5 0.1 182023
- T C A G C C T T A G T A G A A G T G G G C A G C G G C A C T G G G T G G A C G G T P2 -12.9 -0.0999999999999996 338943
- T T T C A C A A T C A A T C A C T A A C C G C A T T C T T G C A A T T C A T G T G P0 -5.7 3.3 56378
- T A A A A G C G G C T T C T T G C G A C C T G C C C A G A A T G C T C A T A C A T P2 -11.4 0 297104
- T T C T C A T T G T G G T T C A C C T T C A T A T T T T T C G T G G T C T A T A T P0 -8.2 0 304738
- C C C C A G C T G T G G A C T C A G A C C T C T C A C A A C C A A A A A A A A G A P0 -6.7 0 168884
- T A T T G G A A A C G T C C T C A G T T C T T C G A T T C A T T C C G T G G C G C P1 -8.6 0.800000000000001 263229
- G C A A A T G A A C T C A A G G G G C A C A A A T G A G A G T G A G A C A T T G T P1 -9.0 0.0999999999999996 11552
- A A T C T G G A G A A A A A C A A A A A C A G A A T G G T T C C G C T T A C T C A P1 -7.8 -1 249100
- T G C G A G G T C T C G A T C A T T T A C A T G G A C C C A C T T C T C A T T C C P0 -8.7 0.600000000000001 332447
- A C C T G G T C G T T C A A A T C T T A C C T C C A T C T C G G T A C A A C G A G P1 -9.6 -1.8 214316
- A T G T G G G T T G C C A A T T A C A C C G T A C A G A T A C T T G T G A G C A A P2 -10.1 1.5 236522
- T T T A C A C G G A G A C G A A G A C C C T A T C A A A C A A A T A G A G G A A A P2 -10.4 -0.9 297924
- A G C A G G C G A A G C G T G T C G T T C G T A A T G G A A A G A A A G A C A C C P0 -13.5 0.0999999999999996 322709
- A C G G G G A G C A C C T C A G T A T A C G A T C G C G C G C A G T A A C T G G G P1 -11.7 -1.2 25802
- T A C T G G A A G C T G C T C G A T C A C A A A T A C C T A T T G C A T T C T T A P0 -7.2 0.0999999999999996 184978
- T T A G A A G A G A T G T C A A C C G G C A A C C G T A T C T G G A A A C A A C G P1 -9.5 -0.199999999999999 88166
- C G T T A C C C G T G A T T G A A A C A C A A G C T G G A G A C G T A T C G G C C P0 -10.6 -1.7 11962
- A C T C C G T C C C A A A C A G T G T A C T A C T A T C G G C C C T A C T A G G C P0 -7.3 0 317479
- A T A T C G A G C C A T T G A A G C A G C G C G T C G G G C T A C A A T C G G G C P1 -13.5 0 174421
- A G G A G C T A A A T C A A T A G G T G C C G G A G C T G C T A C A A T T G C T T P1 -10.5 0.5 263169
- T T C C G C G C C G C G G A C A C C C T C C G G G G G G G A A C C T T C G G T C A P1 -24.3 -1.9 141643
- C C A C G G C C A C T A T C T T T T G C C T T T T T T C G T T C T C T T C C C T G P0 -5.2 -1.7 295019
- A G A A A T T A T T T C G G T T C A A A C C T T A C T C A A G G A A C G C G G C A P1 -9.7 0 48890
- T C C A T T C T T G T A G C A G C C A C C G C T T C G G A T C C T G C T C C T C T P2 -10.2 1.1 11679
- C T C C C C T T T A T T T G A A T A C T C A C C T A C G G C T T T G A T T G T T A P1 -5.3 -1.3 22152
- A C T A T A A C A G T T C C G A T G A A C A G T C A C T C A C T T T T G A C A G T P0 -11.3 -2.1 214111
- C T A T G G A G A A C C C A C C A G G G C C T G G G C C T A G T G A A G C G G G T P0 -14.1 0.6 181687
- A A G A T C C G G T T T T G G T A G G A C G A A G A T T T T T C A C T T T C G T G P0 -9.6 -0.9 222476
- A A G A T T C A G A C A A A A C C G A G C T T G G A T A G A A C T G A A G A A G A P1 -8.4 2.5 321591
- T T C A T C G T G G A A C C C G T T C C C C C A A C G A A T T G G A T T T T C A T P0 -12.4 1.5 42519
- A A A A C C A T C C G G A C G A T T C T C G G T A T A G T A G C G G C C G A G G A P0 -17.1 -2.8 255037
- G G C T A T A T G A T C T T T G C T T G C G G C A T C T C T A A C T A T T C G G T P2 -9.0 1.1 22294
- T A A T G G A C T G G T A A C C A T T A C T C A T T T G A A A G T T T C C C A C G P1 -11.7 0.4 249256
- C T T A C T G A T G A A A A A T A A G A C C T T T G T G A C C G T G A C A G A T G P1 -6.5 0.0999999999999996 250433
- G T G G T T T G T G G A C C G A T A G A C C T T A C C T T A T T T T T A T T T T T P0 -8.8 -1.7 181855
- G G T G G A A G T G A A T T C T T C A G C T G A G T T G A G T G C C G C A T G C T P1 -12.2 -0.5 255099
- T G A G A T T G A A T G C C A T A A C T C T G A T T T G T A T T T T A C T T T T T P0 -6.8 -0.7 21974
- X X X X X X X X X X X X A T G A G A C T C T T G C T T C C C T T T G A A A G A G G P2 -7.0 -1.4 168960
- A T T T C G C T A T T T C G A T T T T G C T A G T C C T T G G G A A C A G C G T A P1 -12.0 -2.2 20921
- T C T T G C C G A A T C C G A G T T T G C T G C T C C A A C C A T T A C A A A A C P1 -7.1 0 232924
- C C T A G T G G C A T G A T C A A A G C C G A T G A T C G T A A G C T A T G T C C P1 -15.2 0 86888
- T A T G G G T C C G T G C A G C A T T T C C A C G A T A T C G T T A T G A T C A A P0 -9.7 -2.2 61426
- T G G A A A A G T A A G G A A T T T T C C T T A C C A T T A C T T C C G T G A A T P1 -18.1 -2.3 61209
- A T T T C A T A G G A G A T C T T G G T C C C T T A T T T A T A G T T C T A G C A P0 -9.2 -1.3 225387
- T G G A T A C A G T A G C G C A G A G C C C A T A C A T A G G G C T T A T T C G C P0 -16.8 -2.7 61834
- T T C T A T G G G A G C C G T T T T T G C T T T A T T T G C T G G A T T T T A C T P2 -8.4 -2.8 339741
- A A T G A G C T C G G C T G C T T C T C C T C C A C A C T T C T T T A T T T C T C P1 -5.0 0 26081
- T A T T C G A G G G T T C A A T G T G A C T A T T G T C A C T T C G G C C A A T A P1 -14.9 -2 1571
- T C T G T T T A G T A C T T C A G G T G C T T C T C T A G C G T A T A A T G T C A P1 -9.4 -4.7 232873
- A T T G G A G C A A A T G C T G C A T T C C G T C A A A G A A A G A T G T A T A A P1 -10.2 0.800000000000001 60900
- A G G T A G C T T G A C T G C G T T A C C C G T G A T T G A A A C A C A A G C T G P1 -12.4 -1 11948
- G T T T C C C T T T C C T C C C G A A C C T T T T T C T C G A A A T G A T A A A G P1 -6.0 0.4 50529
- C T T T A T G A A A G G A A T C A A G G C C C G G C C C G G C T C G C G T C G T T P1 -11.0 -0.6 25853
- A T A C A A A G C C T T G G C A A A T G C T A C T G C A G A A A T T A T T T C G G P1 -13.3 -3.2 48863
- C C G G C C C G G C T C G C G T C G T T C C A A C A A C C G A C G G G G A G C A C P1 -16.7 -0.0999999999999979 25832
- T G G A G T T G T A T T T A G T A C C T C T A A G A A A G A T G A T T A T C C A C P2 -10.8 -0.9 64037
- C T G G T G T T T C T T C C A T C A A T C A T C C G G A T T T A C G C C G T A T A P0 -13.6 0 20755
- X X X X X X X X X X X X X X A T G C C C C A G G A A A A A A C A A C G G C C G A G P0 -4.2 0 250590
- G A A A T A T A C G A G A T C A C A A A C G T A G A T T G C T C G C G G C T A A A P0 -8.6 -0.199999999999999 1451
- A A A G T C C T T G G G C T G T T G A A C A G A A T C C A A C C A C A C T A G A A P1 -11.9 -2.6 340055
- T A G G T G A A A C T A C T A C C A G T C T A C C C C A G C T A C A A G G G G A G P0 -15.2 0 184519
- C A T G C C T G C A T T A T T A C T T A C C A C C A G T A T C T C G G G A A A C G P1 -7.8 0 185448
- T C C A T C T T T T C C C G A A T C T C C C T T A A C G G A A G A A A T A G A A G P1 -9.6 0.4 60459
- T C A A T T A G C C A A G A T T T T G A C C G G A T A C G A A A T C A C T G G T G P2 -12.9 0 22479
- T A G A G A T G T T C C C A C T G G T G C C T C T T C T T C C A A T G G T A C T A P1 -11.6 -1.7 330709
- T A A T C G A G T A C A A A A C T T A T C T T C A A G C T T T A C C T T A T T T T P2 -5.1 0 89880
- T T T G C T C G G T A G T T C C G T A G C C G G T T T T T T C G G A C G T T T T C P1 -12.1 -1.8 20510
- G G G A T T G C G T G C A A T C C A T T C A A A G G A G A A T T T T G G G A G C T P0 -15.4 -2.3 141485
- A T A T A T A T G G G T C C G T G C A G C A T T T C C A C G A T A T C G T T A T G P1 -8.2 0 61431
- T T A G T C T C C A T C A T T T A C T C C C C C T T A T T T T A G T A G G C G C C P0 -5.2 0 304465
- A C A A T G G A A A A A C T C C T G T T C G T T G T A A G A T C A C T G A A G G A P0 -10.2 0.4 297853
- G T A G T T G G G A T T C G T C G T T T C T T C G T A G T T G T C G C A A T C A C P0 -7.6 -0.3 339982
- T A C G G C T T T G A T T G T T A T T A C T T T T G C A G G A G C T A T G A C G T P1 -9.6 0 22176
- X X X X X X X X A T G G A A A A A C A T C T T G T A A T G T A T T T A A C C A G A P0 -8.2 0.700000000000001 174159
- T T C A G C T G A G T T G A G T G C C G C A T G C T T T C A G G T A A G C A G T C P1 -13.9 -0.0999999999999996 255084
- G A A T G T C G A T T C C T C A C A A T C G C T C T T T G T G A T G C T G C G G A P2 -13.1 -1.7 212451
- T T A T A A T G T T T T A A T A A C G G C T C A C G C T T T T T T A A T G A T C T P1 -6.4 -1.9 338759
- G C C G A T C G G G T G T C T T C A T T C A A G C G A G G G T A C A G A G G A A G P0 -14.2 -1.6 173013
- T T T C T T C A G T G G T T T G T G G A C C G A T A G A C C T T A C C T T A T T T P1 -9.5 -0.0999999999999996 181863
- T T T G C G A C A T A A C C A G G G C C C T C T T G C C C A A A T T G A A A C G T P1 -10.4 0 215146
- G A C T C C T T C C G C G C C G C G G A C A C C C T C C G G G G G G G A A C C T T P1 -20.4 0.100000000000001 141649
- T G C C G G A A T G G T A T T T C C T A C C G A T C C A T G C C A T T C T T C G C P0 -17.8 0 304195
- C A C G T A G A T C T T C T A T T T C G C C G G A A T T C G T T G A T T G C T C C P0 -8.8 0.299999999999999 297802
- A G T A C C A A A T G C C G A A T T A G C G G C T G T A C C A A A T G A T C A A T P1 -13.4 -1.3 222366
- T T T C T T C C G T G A T G T G G T T T C C C A C A A C C G T G A T T T C C T G G P1 -10.4 -0.0999999999999996 338202
- C T C C A G T T T A T C C G A A G T A T C C C A A T G G T G T A A G A C C G T C G P1 -7.0 0.6 53680
- C G C G G G C C T T G G A C A A C C C C C G T A C G G C C A C T G G C G A G G A A P0 -18.6 -0.5 141314
- X X X X X X X X X X A T G T G G C C T T C C C T C C A A G C A C A T A T A T G G A P1 -8.8 0 220226
- T G A T T C G T A T G G A A T T A G C C C G A C C C G G C G A T C A A A T T C T T P0 -12.1 0.5 338701
- X X X X X X X X X X X X X X X X X A T G C A T A T T T T A T C A T G T T C T T G T P0 -4.6 0 300526
- A T G T C A A C C T G T G G A G G C A C C A T T T G T T A C T A T T G G A C A A A P1 -13.7 0 303984
- A T C T A C T T A T T G T C T T T T T G C C T T T G C T C G G T A G T T C C G T A P0 -5.8 0 20488
- G A G T A T A G T T A T T T A T A T C G C G A C A G C T A T A A A C A G T T C C T P1 -7.5 -0.2 60924
- A A T T T G G T C A C G T A G A T C T T C T A T T T C G C C G G A A T T C G T T G P1 -11.0 -3 297794
- C T G T G T C T C A G G A A C C T T T T C A A T A C G G T C C G G A T T G C T A G P1 -10.7 0 322378
- A T T C A A A G A T A G A A C G A G C C C A A G C A A G G C T C G A A A G A A C C P0 -14.2 2.5 338294
- T T T C T T A C C C T A C C T T T G G A C T C G T A T T T T G T T C G T A C A C A P2 -6.1 0.100000000000001 78924
- T G G A A C G C T G C T T C G C T C T G C T G G A T G C G T C G G A T C C C A T A P1 -15.2 0 322906
- A T A A T C A T G C A G C T T C A G C T C T G T T C A G T G T T C T T C A C T T T P2 -8.4 0 300248
- T C T T T T A C C C C A C T C A G A A A C A G T T T T C C G C C G G A C G A C T C P0 -9.1 -0.0999999999999996 317542
- A A A G A T T T T T C A T G T C A T T C C C A T T T A G G T T C G A T T C G G A T P2 -7.2 -0.2 50479
- C A A G C A C A T C C G G C A A A G A T C A A G G G G G A T C C C G T T G T T G C P1 -13.2 -1.2 316416
- T T A G C C A A T A T G A G T T T A C C C G G C A C T A G C A G C T T T A T T G G P2 -9.6 0.6 204252
- G T C T C G G A G T T G T C A T A T T C C T A T T A A T G A T T G T G A C A G C T P0 -16.1 0.5 304660
- T A C T G A G A A A G A G G A T A A T T C C G T A C G G G T A C A A C T C T T A T P2 -11.2 -2.2 173846
- A G C A G A A T A C A A A G C C T T G G C A A A T G C T A C T G C A G A A A T T A P1 -11.2 -1.3 48857
- A T C T C G C T C T T T C C T T T C T T C G G T G C T A C C T T T T T T T T T C C P1 -5.3 -0.2 173617
- T G A C T C G T T G A C A G C C T C C T C A A C C C A A G C T T C C A T C T C C T P1 -6.1 -2.3 168796
- T C C C C A G T T G C T A T G G G G A A C A A A G G C A G A A A T A C A A T A G A P0 -13.3 0 78785
- X X X X X X X X X X X A T G G A A A A A C A T C T T G T A A T G T A T T T A A C C P0 -5.5 -0.0999999999999996 174156
